# Supplementary material for: Mapping gene regulatory circuitry of Pax6 during neurogenesis
Source: Cell Discov. 2016 Feb 9;2:15045–. doi: 10.1038/celldisc.2015.45 (PMC4860964; doi:10.1038/celldisc.2015.45)
Supplement: Supplementary Table S3 [file celldisc201545-s10.xls]

## Sheet: TFAP2B
Category	ID	Name	Source	p-value	q-value Bonferroni	q-value FDR B&H	q-value FDR B&Y	Hit Count in Query List	Hit Count in Genome	Hit in Query List
GO: Biological Process	GO:0048699	generation of neurons		9.675e-36	4.806e-32	4.806e-32	4.368e-31	146	1362	EPHB2,IRX5,MARK1,GPRIN1,PICALM,AMIGO1,FZD9,UNC5A,TUBB3,BEND6,OLFM1,AKT1,FGF13,FGFR3,PREX1,NCK2,SEMA6C,PLXNA3,EVL,BIN1,ANK2,APBB1,HIPK2,DPYSL4,SIAH2,CHD7,ZSWIM6,LMO4,SKI,RUFY3,FOXB1,ASCL1,CSPG5,UNC5C,SMARCC2,SMARCD3,BRSK1,SOS2,SOX3,SOX4,SOX11,GAS1,DNER,BCL2,GFRA1,NEFL,CDK5R1,NEUROD1,NEUROG1,STXBP1,NFIX,GLI3,BHLHE22,CACNA1I,GNAO1,GNAQ,ROBO3,DAGLA,CNTN2,AGTPBP1,CACNA1C,CACNB2,TCF3,NPTX1,ZEB1,TCF12,N…
GO: Biological Process	GO:0022008	neurogenesis		2.646e-35	1.314e-31	6.572e-32	5.973e-31	150	1441	EPHB2,IRX5,MARK1,GPRIN1,PICALM,AMIGO1,FZD9,UNC5A,TUBB3,BEND6,OLFM1,FGF2,AKT1,FGF13,FGFR3,PREX1,NCK2,SEMA6C,PLXNA3,EVL,BIN1,ANK2,APBB1,HIPK2,DPYSL4,SIAH2,CHD7,ZSWIM6,LMO4,SKI,RUFY3,FOXB1,ASCL1,CSPG5,UNC5C,DCHS1,SMARCC2,SMARCD3,BRSK1,PRDM16,SOS2,SOX3,SOX4,SOX11,GAS1,DNER,BCL2,GFRA1,NEFL,CDK5R1,NEUROD1,NEUROG1,STXBP1,ARHGEF7,NFIX,GLI3,BHLHE22,CACNA1I,GNAO1,GNAQ,ROBO3,DAGLA,CNTN2,AGTPBP1,CACNA1C,CACN…
GO: Biological Process	GO:0030182	neuron differentiation		3.371e-31	1.675e-27	5.582e-28	5.073e-27	132	1257	EPHB2,IRX5,GPRIN1,PICALM,AMIGO1,UNC5A,TUBB3,BEND6,AKT1,FGF13,FGFR3,PREX1,NCK2,SEMA6C,PLXNA3,EVL,BIN1,ANK2,APBB1,HIPK2,DPYSL4,SIAH2,ZSWIM6,LMO4,RUFY3,FOXB1,ASCL1,CSPG5,UNC5C,SMARCC2,BRSK1,SOS2,SOX3,SOX4,SOX11,GAS1,BCL2,GFRA1,NEFL,CDK5R1,NEUROD1,NEUROG1,STXBP1,NFIX,GLI3,BHLHE22,CACNA1I,GNAO1,GNAQ,ROBO3,CNTN2,AGTPBP1,CACNA1C,CACNB2,TCF3,NPTX1,ZEB1,TCF12,NTRK2,NTN3,BRSK2,NR4A2,GRB2,NR2F1,NCS1,TGFBR1,…
GO: Biological Process	GO:0048468	cell development		4.164e-22	2.069e-18	5.172e-19	4.701e-18	153	1970	EPHB2,IRX5,GPRIN1,PICALM,AMIGO1,UNC5A,TUBB3,HEG1,BEND6,BASP1,OLFM1,FGF2,AKT1,FGF13,FGFR3,PREX1,NCK2,SEMA6C,PLXNA3,EVL,BIN1,SFRP2,ANK2,APBB1,DPYSL4,SIAH2,CHD7,ZSWIM6,SKI,RUFY3,MSX1,FOXB1,ASCL1,CSPG5,UNC5C,PARVA,SIX5,SMARCD3,BRSK1,PRDM16,SOS2,SOX3,SOX4,SOX11,GAS1,DNER,BCL2,GFRA1,NEFL,CDK5R1,NEUROD1,NEUROG1,STXBP1,GLI3,BHLHE22,PLCB1,CACNA1I,GNAO1,GNAQ,ROBO3,CNTN2,CACNA1C,CACNB2,TCF3,NPR2,NPTX1,ZEB1,…
GO: Biological Process	GO:0003002	regionalization		2.572e-21	1.278e-17	2.556e-18	2.323e-17	56	358	MDFI,BASP1,FGF2,MLLT3,SFRP2,HIPK2,SKI,MSX1,FOXB1,SCMH1,ASCL1,CXXC4,SMARCD3,GAS1,BMI1,NEUROD1,GLI3,BHLHE22,NR2F1,NR2F2,TGFBR1,HHIP,PAX3,PAX6,PBX1,PBX2,PBX3,SSBP3,FOXA1,HOXA2,NRARP,HOXA4,HOXA6,HOXB9,HOXC5,DMRT3,HOXD3,HOXD8,WNT1,IRX1,PPP2R3A,CELSR1,NKD1,PRKACA,MAPK8,HES5,RELN,ZEB2,MAFB,LFNG,VANGL2,LHX1,RNF2,CELSR2,IRX2,GDF11
GO: Biological Process	GO:0048666	neuron development		4.849e-21	2.409e-17	4.015e-18	3.649e-17	99	1009	EPHB2,IRX5,GPRIN1,PICALM,AMIGO1,UNC5A,TUBB3,AKT1,FGF13,FGFR3,PREX1,NCK2,SEMA6C,PLXNA3,EVL,ANK2,APBB1,DPYSL4,SIAH2,ZSWIM6,RUFY3,FOXB1,ASCL1,CSPG5,UNC5C,BRSK1,SOS2,GAS1,BCL2,GFRA1,NEFL,CDK5R1,STXBP1,GLI3,BHLHE22,CACNA1I,GNAO1,GNAQ,ROBO3,CNTN2,CACNA1C,CACNB2,NPTX1,NTRK2,NTN3,BRSK2,NR4A2,GRB2,NR2F1,NCS1,PAK1,PAX6,PARD3,PBX3,CDH2,TOP2B,MAPK8IP2,HDAC2,CDKN1C,RGMB,HMGB1,CHN1,CHRNA3,HOXA2,SLIT2,METRN,PLC…
GO: Biological Process	GO:0061564	axon development		1.209e-20	6.006e-17	8.58e-18	7.797e-17	72	590	EPHB2,PICALM,AMIGO1,UNC5A,TUBB3,FGF13,FGFR3,NCK2,SEMA6C,PLXNA3,EVL,ANK2,APBB1,DPYSL4,SIAH2,RUFY3,FOXB1,CSPG5,UNC5C,BRSK1,SOS2,GAS1,BCL2,GFRA1,NEFL,CDK5R1,STXBP1,GLI3,BHLHE22,CACNA1I,ROBO3,CNTN2,CACNA1C,CACNB2,NPTX1,NTRK2,NTN3,BRSK2,NR4A2,GRB2,PAK1,PAX6,PARD3,CDH2,TOP2B,RGMB,CHN1,HOXA2,SLIT2,METRN,PLCG1,PLXNB1,VIM,POU3F2,CRMP1,PLXNA4,CTNNA2,ULK2,BOC,RELN,JAK2,KIF5C,DPYSL3,FZD3,L1CAM,RET,LHX1,NTN4,…
GO: Biological Process	GO:0007409	axonogenesis		1.673e-20	8.309e-17	1.039e-17	9.439e-17	70	564	EPHB2,PICALM,AMIGO1,UNC5A,TUBB3,FGF13,FGFR3,NCK2,SEMA6C,PLXNA3,EVL,ANK2,APBB1,DPYSL4,SIAH2,RUFY3,FOXB1,UNC5C,BRSK1,SOS2,GAS1,BCL2,GFRA1,NEFL,CDK5R1,STXBP1,GLI3,BHLHE22,CACNA1I,ROBO3,CNTN2,CACNA1C,CACNB2,NPTX1,NTRK2,NTN3,BRSK2,NR4A2,GRB2,PAK1,PAX6,PARD3,CDH2,TOP2B,RGMB,CHN1,HOXA2,SLIT2,METRN,PLCG1,PLXNB1,VIM,POU3F2,CRMP1,PLXNA4,CTNNA2,ULK2,BOC,RELN,KIF5C,DPYSL3,FZD3,L1CAM,RET,LHX1,NTN4,LIMK1,EFNA2…
GO: Biological Process	GO:0000904	cell morphogenesis involved in differentiation		2.064e-20	1.025e-16	1.139e-17	1.035e-16	88	845	EPHB2,PICALM,AMIGO1,UNC5A,TUBB3,HEG1,BASP1,FGF13,FGFR3,PREX1,NCK2,SEMA6C,PLXNA3,EVL,SFRP2,ANK2,APBB1,DPYSL4,SIAH2,RUFY3,MSX1,FOXB1,UNC5C,PARVA,BRSK1,SOS2,GAS1,BCL2,GFRA1,NEFL,CDK5R1,STXBP1,GLI3,BHLHE22,CACNA1I,ROBO3,CNTN2,CACNA1C,CACNB2,NPTX1,NTRK2,NTN3,BRSK2,NR4A2,GRB2,TGFBR1,BVES,PAK1,PAX6,PARD3,CDH2,TOP2B,MAPK8IP2,RGMB,FOXA1,TTC3,CHN1,CHRNA3,HOXA2,SLIT2,METRN,PLCG1,PLXNB1,VIM,POU3F2,CRMP1,FAM1…
GO: Biological Process	GO:0009790	embryo development		4.343e-20	2.157e-16	2.052e-17	1.865e-16	101	1075	EPHB2,IRX5,EYA2,MDFI,ADD1,FZD9,HEG1,FBN2,BASP1,FGF2,AKT1,TSHZ3,SFRP2,APBA2,HIPK2,CHD7,LMO4,SKI,MBD3,MSX1,FOXB1,CXXC4,DCHS1,RAI2,SOX4,SOX11,NES,GAS1,CDK5R1,NEUROD1,NEUROG1,GLI3,PLCB1,GNAQ,GNAS,TBX2,TCF3,ZEB1,GRB2,NR2F2,TGFBR1,KCNQ4,FZD10,PAX3,PAX6,TNFAIP3,PBX1,PBX2,TOP1,HDAC2,SSBP3,FOXA1,HOXA2,NRARP,HOXA4,HOXA6,SLIT2,HOXB9,HOXC5,HOXD1,HOXD3,HOXD8,ZNF358,PITX1,MED21,PLCG1,NDST1,WNT1,EGLN1,ID3,IRX1,…
GO: Biological Process	GO:0048667	cell morphogenesis involved in neuron differentiation		4.543e-20	2.257e-16	2.052e-17	1.865e-16	75	649	EPHB2,PICALM,AMIGO1,UNC5A,TUBB3,FGF13,FGFR3,NCK2,SEMA6C,PLXNA3,EVL,ANK2,APBB1,DPYSL4,SIAH2,RUFY3,FOXB1,UNC5C,BRSK1,SOS2,GAS1,BCL2,GFRA1,NEFL,CDK5R1,STXBP1,GLI3,BHLHE22,CACNA1I,ROBO3,CNTN2,CACNA1C,CACNB2,NPTX1,NTRK2,NTN3,BRSK2,NR4A2,GRB2,PAK1,PAX6,PARD3,CDH2,TOP2B,MAPK8IP2,RGMB,CHN1,CHRNA3,HOXA2,SLIT2,METRN,PLCG1,PLXNB1,VIM,POU3F2,CRMP1,PLXNA4,CTNNA2,ULK2,BOC,RELN,PTPRD,KIF5C,DPYSL3,RB1,FZD3,L1CAM…
GO: Biological Process	GO:0007417	central nervous system development		6.088e-20	3.024e-16	2.52e-17	2.291e-16	88	859	EPHB2,FZD9,BASP1,SCN5A,FGF2,FGF13,H2AFY2,FGFR3,PLXNA3,BIN1,SFRP2,CCDC85C,SRR,CHD7,LMO4,SKI,SLC1A2,MSX1,FOXB1,ASCL1,UNC5C,TAGLN3,SMARCC2,IRS2,SOX3,SOX4,SOX11,NES,GAS1,DNER,BCL2,CDK5R1,NEUROD1,NFIX,GLI3,BHLHE22,PLCB1,GNAO1,GNAQ,PDGFC,CNTN2,AGTPBP1,NPTX1,ZEB1,NTRK2,NR4A2,NR2F1,NR2F2,CDH22,INA,FZD10,PAX3,PAX6,PBX3,TOP2B,HDAC2,SSBP3,HOXA2,CKB,SLIT2,DMRT3,PITX1,VIM,NDST1,WNT1,ID3,POU3F2,POU3F3,ZIC1,CEL…
GO: Biological Process	GO:0031175	neuron projection development		7.334e-20	3.643e-16	2.803e-17	2.547e-16	89	878	EPHB2,GPRIN1,PICALM,AMIGO1,UNC5A,TUBB3,AKT1,FGF13,FGFR3,PREX1,NCK2,SEMA6C,PLXNA3,EVL,ANK2,APBB1,DPYSL4,SIAH2,ZSWIM6,RUFY3,FOXB1,CSPG5,UNC5C,BRSK1,SOS2,GAS1,BCL2,GFRA1,NEFL,CDK5R1,STXBP1,GLI3,BHLHE22,CACNA1I,GNAO1,ROBO3,CNTN2,CACNA1C,CACNB2,NPTX1,NTRK2,NTN3,BRSK2,NR4A2,GRB2,NR2F1,NCS1,PAK1,PAX6,PARD3,CDH2,TOP2B,MAPK8IP2,HDAC2,RGMB,HMGB1,CHN1,CHRNA3,HOXA2,SLIT2,METRN,PLCG1,PLXNB1,VIM,POU3F2,CRMP1,P…
GO: Biological Process	GO:0048812	neuron projection morphogenesis		1.019e-19	5.064e-16	3.617e-17	3.287e-16	75	658	EPHB2,PICALM,AMIGO1,UNC5A,TUBB3,FGF13,FGFR3,NCK2,SEMA6C,PLXNA3,EVL,ANK2,APBB1,DPYSL4,SIAH2,ZSWIM6,RUFY3,FOXB1,UNC5C,BRSK1,SOS2,GAS1,BCL2,GFRA1,NEFL,CDK5R1,STXBP1,GLI3,BHLHE22,CACNA1I,ROBO3,CNTN2,CACNA1C,CACNB2,NPTX1,NTRK2,NTN3,BRSK2,NR4A2,GRB2,PAK1,PAX6,PARD3,CDH2,TOP2B,MAPK8IP2,RGMB,CHN1,CHRNA3,HOXA2,SLIT2,METRN,PLCG1,PLXNB1,VIM,POU3F2,CRMP1,PLXNA4,CTNNA2,ULK2,BOC,RELN,PTPRD,KIF5C,DPYSL3,FZD3,L1…
GO: Biological Process	GO:0051960	regulation of nervous system development		3.159e-19	1.569e-15	1.046e-16	9.507e-16	73	640	EPHB2,AMIGO1,BEND6,OLFM1,FGF2,AKT1,FGF13,FGFR3,PREX1,PLXNA3,BIN1,SFRP2,APBB1,CHD7,ZSWIM6,SKI,RUFY3,ASCL1,SMARCD3,SOX3,SOX11,BCL2,NEFL,CDK5R1,NEUROD1,NEUROG1,GLI3,CNTN2,TCF3,ZEB1,TCF12,NTRK2,NR2F1,NCS1,SOX21,PAX6,PBX1,PARD3,CDH2,HDAC2,FOXA1,TTC3,CHN1,CHRNA3,HOXA2,SLIT2,METRN,HOXD3,PLXNB1,VIM,POU3F2,CPE,CELSR1,PRKACA,PLXNA4,PRKD1,ULK2,HES5,RELN,SCRT1,DBN1,PTPRD,DPYSL3,RARA,DVL3,RET,VANGL2,LHX1,LIMK…
GO: Biological Process	GO:0007389	pattern specification process		1.595e-18	7.924e-15	4.952e-16	4.501e-15	61	479	MDFI,BASP1,FGF2,MLLT3,SFRP2,HIPK2,SKI,MSX1,FOXB1,SCMH1,ASCL1,CXXC4,SMARCD3,GAS1,BMI1,NEUROD1,GLI3,BHLHE22,TBX2,ZEB1,NR2F1,NR2F2,TGFBR1,HHIP,PAX3,PAX6,PBX1,PBX2,PBX3,SSBP3,FOXA1,HOXA2,NRARP,HOXA4,HOXA6,HOXB9,HOXC5,DMRT3,HOXD3,HOXD8,WNT1,IRX1,ZIC1,PPP2R3A,CELSR1,NKD1,PRKACA,MAPK8,HES5,RELN,FOXK2,MDGA2,ZEB2,MAFB,LFNG,VANGL2,LHX1,RNF2,CELSR2,IRX2,GDF11
GO: Biological Process	GO:0007420	brain development		7.78e-18	3.865e-14	2.274e-15	2.066e-14	71	646	EPHB2,FZD9,BASP1,SCN5A,FGF2,FGF13,H2AFY2,FGFR3,PLXNA3,SFRP2,CCDC85C,SRR,CHD7,SKI,SLC1A2,MSX1,FOXB1,ASCL1,UNC5C,SMARCC2,IRS2,SOX3,NES,GAS1,BCL2,CDK5R1,NEUROD1,NFIX,GLI3,BHLHE22,PLCB1,GNAO1,GNAQ,CNTN2,AGTPBP1,ZEB1,NTRK2,NR4A2,NR2F1,NR2F2,CDH22,INA,FZD10,PAX6,TOP2B,HDAC2,SSBP3,HOXA2,CKB,SLIT2,PITX1,NDST1,WNT1,POU3F2,POU3F3,ZIC1,PLXNA4,CTNNA2,HES5,RELN,ZEB2,MAFB,FAT4,FOXP2,FZD3,LHX1,EFNA2,HMGA2,CELSR…
GO: Biological Process	GO:0048858	cell projection morphogenesis		6.763e-17	3.36e-13	1.867e-14	1.696e-13	80	821	EPHB2,PICALM,AMIGO1,UNC5A,TUBB3,FGF13,FGFR3,C5orf30,NCK2,SEMA6C,PLXNA3,EVL,ANK2,APBB1,DPYSL4,SIAH2,ZSWIM6,RUFY3,FOXB1,UNC5C,PARVA,BRSK1,SOS2,NES,GAS1,BCL2,GFRA1,NEFL,CDK5R1,STXBP1,GLI3,BHLHE22,CACNA1I,ROBO3,CNTN2,CACNA1C,CACNB2,NPTX1,NTRK2,NTN3,BRSK2,NR4A2,GRB2,PAK1,PAX6,PARD3,CDH2,TOP2B,MAPK8IP2,RGMB,CHN1,CHRNA3,HOXA2,SLIT2,METRN,PLCG1,PLXNB1,VIM,ONECUT2,POU3F2,CRMP1,PLXNA4,CTNNA2,ULK2,BOC,RELN,…
GO: Biological Process	GO:0000902	cell morphogenesis		1.071e-16	5.319e-13	2.8e-14	2.544e-13	99	1165	EPHB2,PICALM,ADD1,AMIGO1,UNC5A,TUBB3,HEG1,BASP1,CFDP1,FGF13,FGFR3,PREX1,C5orf30,NCK2,SEMA6C,PLXNA3,EVL,SFRP2,ANK2,APBB1,DPYSL4,SIAH2,ZSWIM6,RUFY3,MSX1,FOXB1,UNC5C,PARVA,BRSK1,SOS2,NES,GAS1,BCL2,GFRA1,NEFL,CDK5R1,STXBP1,GLI3,BHLHE22,CACNA1I,ROBO3,CNTN2,CACNA1C,CACNB2,NPTX1,LIMD1,NTRK2,NTN3,BRSK2,NR4A2,GRB2,TGFBR1,BVES,PAK1,PAX6,PARD3,CDH2,ZMYM4,TOP2B,MAPK8IP2,RGMB,FOXA1,TTC3,CHN1,CHRNA3,HOXA2,SLIT…
GO: Biological Process	GO:0050793	regulation of developmental process		1.171e-16	5.819e-13	2.909e-14	2.644e-13	137	1912	EPHB2,MEIS2,ADD1,AMIGO1,FBN2,BEND6,MAPK12,BASP1,CFDP1,OLFM1,FGF2,MLLT3,AKT1,FGF13,FGFR3,PREX1,PLXNA3,TSHZ3,BIN1,SFRP2,TRIB2,VASH1,APBB1,HIPK2,CHD7,ZSWIM6,LMO4,SKI,RUFY3,MSX1,ASCL1,PARVA,SMARCD3,PRDM16,SOX3,SOX4,SOX11,CCND1,BCL2,NELL1,NEFL,CDK5R1,NEUROD1,NEUROG1,GLI3,PLCB1,GNAQ,GNAS,CNTN2,TBX2,TCF3,NPR2,ZEB1,TCF12,LIMD1,NTRK2,NTN3,NR2F1,NCS1,TGFBR1,BVES,HHIP,SOX21,PAX3,PAX6,TNFAIP3,PBX1,PARD3,CDH2…
GO: Biological Process	GO:0032989	cellular component morphogenesis		1.236e-16	6.143e-13	2.925e-14	2.658e-13	103	1242	EPHB2,PICALM,ADD1,AMIGO1,UNC5A,TUBB3,HEG1,BASP1,CFDP1,FGF13,FGFR3,PREX1,C5orf30,NCK2,SEMA6C,PLXNA3,EVL,SFRP2,ANK2,APBB1,DPYSL4,SIAH2,ZSWIM6,RUFY3,MSX1,FOXB1,UNC5C,PARVA,BRSK1,SOS2,NES,GAS1,BCL2,GFRA1,NEFL,CDK5R1,STXBP1,GLI3,BHLHE22,CACNA1I,ROBO3,CNTN2,CACNA1C,CACNB2,NPTX1,LIMD1,NTRK2,NTN3,BRSK2,NR4A2,GRB2,TGFBR1,BVES,PAK1,PAX6,PARD3,CDH2,ZMYM4,TOP2B,MAPK8IP2,HDAC2,RGMB,CFL2,FOXA1,TTC3,CHN1,CHRNA3…
GO: Biological Process	GO:0030900	forebrain development		1.317e-16	6.544e-13	2.975e-14	2.703e-13	51	380	EPHB2,BASP1,SCN5A,FGF2,FGF13,FGFR3,PLXNA3,CCDC85C,CHD7,SKI,SLC1A2,MSX1,FOXB1,ASCL1,SMARCC2,SOX3,CDK5R1,NEUROD1,GLI3,BHLHE22,PLCB1,GNAO1,GNAQ,CNTN2,AGTPBP1,ZEB1,NTRK2,NR4A2,NR2F1,NR2F2,INA,PAX6,TOP2B,HDAC2,CKB,SLIT2,PITX1,NDST1,WNT1,POU3F2,POU3F3,PLXNA4,HES5,RELN,ZEB2,FAT4,FOXP2,LHX1,EFNA2,HMGA2,EPHA5
GO: Biological Process	GO:0032990	cell part morphogenesis		2.518e-16	1.251e-12	5.439e-14	4.943e-13	80	840	EPHB2,PICALM,AMIGO1,UNC5A,TUBB3,FGF13,FGFR3,C5orf30,NCK2,SEMA6C,PLXNA3,EVL,ANK2,APBB1,DPYSL4,SIAH2,ZSWIM6,RUFY3,FOXB1,UNC5C,PARVA,BRSK1,SOS2,NES,GAS1,BCL2,GFRA1,NEFL,CDK5R1,STXBP1,GLI3,BHLHE22,CACNA1I,ROBO3,CNTN2,CACNA1C,CACNB2,NPTX1,NTRK2,NTN3,BRSK2,NR4A2,GRB2,PAK1,PAX6,PARD3,CDH2,TOP2B,MAPK8IP2,RGMB,CHN1,CHRNA3,HOXA2,SLIT2,METRN,PLCG1,PLXNB1,VIM,ONECUT2,POU3F2,CRMP1,PLXNA4,CTNNA2,ULK2,BOC,RELN,…
GO: Biological Process	GO:0030030	cell projection organization		2.85e-16	1.416e-12	5.9e-14	5.362e-13	100	1201	EPHB2,GPRIN1,PICALM,AMIGO1,UNC5A,TUBB3,AKT1,FGF13,VAV3,FGFR3,PREX1,C5orf30,NCK2,SEMA6C,PLXNA3,EVL,ANK2,APBB1,DPYSL4,SIAH2,ZSWIM6,RUFY3,FOXB1,CSPG5,UNC5C,PARVA,BRSK1,SOS2,NES,GAS1,BCL2,GFRA1,NEFL,CDK5R1,STXBP1,ARHGEF7,GLI3,BHLHE22,CACNA1I,GNAO1,ROBO3,CNTN2,CACNA1C,CACNB2,NPTX1,NTRK2,NTN3,BRSK2,NR4A2,GRB2,NR2F1,NCS1,TGFBR1,PAK1,PAX6,PARD3,CDH2,TOP2B,MAPK8IP2,HDAC2,RGMB,HMGB1,PFN2,CHN1,CHRNA3,HOXA2,…
GO: Biological Process	GO:2000026	regulation of multicellular organismal development		7.524e-16	3.738e-12	1.495e-13	1.359e-12	113	1469	EPHB2,MEIS2,ADD1,AMIGO1,FBN2,BEND6,BASP1,OLFM1,FGF2,MLLT3,AKT1,FGF13,FGFR3,PREX1,PLXNA3,BIN1,SFRP2,VASH1,APBB1,HIPK2,CHD7,ZSWIM6,SKI,RUFY3,MSX1,ASCL1,SMARCD3,PRDM16,SOX3,SOX11,CCND1,BCL2,NELL1,NEFL,CDK5R1,NEUROD1,NEUROG1,GLI3,PLCB1,GNAQ,GNAS,CNTN2,TBX2,TCF3,ZEB1,TCF12,NTRK2,NR2F1,NCS1,TGFBR1,HHIP,SOX21,PAX3,PAX6,TNFAIP3,PBX1,PARD3,CDH2,HDAC2,FOXA1,TTC3,CHN1,CHRNA3,HOXA2,NRARP,SLIT2,DMRT3,METRN,HO…
GO: Biological Process	GO:0009887	organ morphogenesis		1.53e-15	7.601e-12	2.923e-13	2.657e-12	83	920	EPHB2,IRX5,MDFI,HEG1,FBN2,AES,BASP1,SCN5A,FGF2,MLLT3,FGFR3,EVL,TSHZ3,SFRP2,HIPK2,CHD7,SKI,MSX1,PARVA,DCHS1,SMARCD3,SOX3,SOX4,SOX11,GAS1,FGFRL1,BCL2,NEUROD1,NEUROG1,GLI3,BHLHE22,GNAS,PDGFC,AGTPBP1,TBX2,ZEB1,NTRK2,TGFBR1,HHIP,KCNQ4,PAX3,PAX6,TNFAIP3,PBX1,HDAC2,FOXA1,HOXA2,HOXA4,HOXA6,DMRT3,HOXD3,HOXD8,ONECUT2,NDST1,WHSC1,WNT1,EGLN1,ID3,CPE,IRX1,ZIC1,ZNF22,PPP2R3A,CELSR1,NKD1,PRKAR1A,CTNNA2,HES5,ZFA…
GO: Biological Process	GO:0006357	regulation of transcription from RNA polymerase II promoter		1.981e-15	9.839e-12	3.644e-13	3.312e-12	120	1629	ETV6,MDFI,MEIS2,FZD9,BEND6,SATB1,AES,FGF2,AKT1,H2AFY2,FGFR3,NCK2,KLF11,SFRP2,APBB1,HIPK2,LMO4,SKI,MBD3,MXD4,TRAK1,CASK,MSX1,FOXB1,ASCL1,TAGLN3,BRD7,SMARCA2,SMARCC2,SMARCD3,SMARCE1,PRDM16,SOX3,SOX4,SOX11,ZMYND11,CCND1,BMI1,NEUROD1,NEUROG1,NFIL3,NFIX,GLI3,BHLHE22,GLIS2,GNAS,TBX2,TCF3,ZEB1,TCF12,WWP2,NR4A2,NR2F1,NR2F2,TFDP1,TFDP2,SOX21,FZD10,PAX3,PAX6,PBX1,PBX2,HDAC2,CDKN1C,RGMB,HIVEP1,HMGB1,SSBP3,F…
GO: Biological Process	GO:0050767	regulation of neurogenesis		2.127e-15	1.057e-11	3.774e-13	3.43e-12	62	572	EPHB2,AMIGO1,BEND6,OLFM1,AKT1,FGF13,FGFR3,PREX1,PLXNA3,BIN1,APBB1,CHD7,ZSWIM6,SKI,RUFY3,ASCL1,SMARCD3,SOX3,SOX11,BCL2,NEFL,CDK5R1,NEUROD1,NEUROG1,GLI3,CNTN2,TCF3,ZEB1,TCF12,NTRK2,NR2F1,NCS1,SOX21,PAX6,PBX1,CDH2,HDAC2,FOXA1,TTC3,CHN1,CHRNA3,HOXA2,SLIT2,METRN,HOXD3,PLXNB1,VIM,POU3F2,PLXNA4,PRKD1,ULK2,HES5,RELN,SCRT1,DBN1,PTPRD,DPYSL3,RARA,RET,LIMK1,HMGA2,GDF11
GO: Biological Process	GO:0045892	negative regulation of transcription, DNA-templated		3.045e-15	1.513e-11	5.216e-13	4.74e-12	86	985	ZNF219,ETV6,MDFI,MEIS2,BEND6,SATB1,AES,BASP1,FGF2,H2AFY2,FGFR3,KLF11,TSHZ3,SFRP2,HIPK2,SKI,MBD3,MXD4,MSX1,FOXB1,SCMH1,ASCL1,TAGLN3,BRD7,SMARCA2,SMARCC2,SMARCE1,PRDM16,SOX3,SOX11,ZMYND11,CCND1,BCL7A,BMI1,CDK5R1,NFIL3,NFIX,GLI3,BHLHE22,GLIS2,PLCB1,TBX2,TCF3,ZEB1,LIMD1,WWP2,NR2F1,NR2F2,PAX3,PAX6,HDAC2,CDKN1C,HIVEP1,HMGB1,FOXA1,HOXA2,NRARP,PHF2,HOXD8,PLK3,WHSC1,EID2,IRF8,ID3,POU3F3,H2AFY,FOXP4,SKOR1,…
GO: Biological Process	GO:0009952	anterior/posterior pattern specification		6.289e-15	3.125e-11	1.042e-12	9.465e-12	36	217	BASP1,MLLT3,SFRP2,HIPK2,SKI,MSX1,FOXB1,SCMH1,NEUROD1,GLI3,NR2F2,TGFBR1,PAX3,PAX6,PBX1,PBX3,SSBP3,HOXA2,NRARP,HOXA4,HOXA6,HOXB9,HOXC5,HOXD3,HOXD8,WNT1,PPP2R3A,CELSR1,NKD1,ZEB2,LFNG,VANGL2,LHX1,RNF2,CELSR2,GDF11
GO: Biological Process	GO:0045664	regulation of neuron differentiation		9.516e-15	4.727e-11	1.518e-12	1.38e-11	54	466	EPHB2,AMIGO1,BEND6,AKT1,FGF13,PREX1,PLXNA3,BIN1,APBB1,RUFY3,ASCL1,SOX3,SOX11,BCL2,NEFL,CDK5R1,NEUROD1,NEUROG1,GLI3,CNTN2,TCF3,ZEB1,TCF12,NTRK2,NR2F1,NCS1,SOX21,PAX6,PBX1,CDH2,HDAC2,FOXA1,TTC3,CHN1,CHRNA3,HOXA2,SLIT2,METRN,HOXD3,PLXNB1,VIM,POU3F2,PLXNA4,PRKD1,ULK2,HES5,RELN,DBN1,PTPRD,DPYSL3,RARA,RET,LIMK1,GDF11
GO: Biological Process	GO:1902679	negative regulation of RNA biosynthetic process		9.781e-15	4.859e-11	1.518e-12	1.38e-11	86	1005	ZNF219,ETV6,MDFI,MEIS2,BEND6,SATB1,AES,BASP1,FGF2,H2AFY2,FGFR3,KLF11,TSHZ3,SFRP2,HIPK2,SKI,MBD3,MXD4,MSX1,FOXB1,SCMH1,ASCL1,TAGLN3,BRD7,SMARCA2,SMARCC2,SMARCE1,PRDM16,SOX3,SOX11,ZMYND11,CCND1,BCL7A,BMI1,CDK5R1,NFIL3,NFIX,GLI3,BHLHE22,GLIS2,PLCB1,TBX2,TCF3,ZEB1,LIMD1,WWP2,NR2F1,NR2F2,PAX3,PAX6,HDAC2,CDKN1C,HIVEP1,HMGB1,FOXA1,HOXA2,NRARP,PHF2,HOXD8,PLK3,WHSC1,EID2,IRF8,ID3,POU3F3,H2AFY,FOXP4,SKOR1,…
GO: Biological Process	GO:0048598	embryonic morphogenesis		1.145e-14	5.687e-11	1.723e-12	1.566e-11	61	577	EPHB2,IRX5,EYA2,MDFI,FBN2,FGF2,SFRP2,HIPK2,CHD7,LMO4,SKI,MSX1,SOX4,SOX11,GAS1,NEUROD1,NEUROG1,GLI3,GNAQ,GNAS,TBX2,TCF3,ZEB1,GRB2,TGFBR1,KCNQ4,PAX3,PAX6,TNFAIP3,PBX1,PBX2,HDAC2,HOXA2,HOXA4,HOXA6,HOXD3,ZNF358,PITX1,NDST1,WNT1,IRX1,ZIC1,FOXP4,CELSR1,PRKACA,PRKAR1A,HES5,ITGA4,ZEB2,MAFB,RARA,FZD3,SOBP,DUSP5,DVL3,RET,VANGL2,LHX1,HMGA2,RNF2,IRX2
GO: Biological Process	GO:0000122	negative regulation of transcription from RNA polymerase II promoter		1.729e-14	8.588e-11	2.526e-12	2.296e-11	66	664	ETV6,MDFI,MEIS2,BEND6,SATB1,AES,H2AFY2,FGFR3,KLF11,HIPK2,SKI,MBD3,MXD4,MSX1,FOXB1,TAGLN3,SMARCA2,SMARCC2,PRDM16,SOX3,SOX11,ZMYND11,CCND1,BMI1,NFIL3,NFIX,GLI3,GLIS2,TBX2,TCF3,ZEB1,WWP2,NR2F1,NR2F2,PAX3,PAX6,HDAC2,CDKN1C,HIVEP1,HMGB1,FOXA1,HOXA2,NRARP,HOXD8,PLK3,WHSC1,EID2,IRF8,ID3,POU3F3,H2AFY,FOXP4,SKOR1,CTBP1,HES5,HDAC9,SCRT1,INSM1,ZEB2,USP3,DNMT3A,RARA,RB1,RBL1,HMGA2,RNF2
GO: Biological Process	GO:0051253	negative regulation of RNA metabolic process		2.357e-14	1.171e-10	3.345e-12	3.04e-11	87	1039	ZNF219,ETV6,MDFI,MEIS2,BEND6,SATB1,AES,BASP1,FGF2,H2AFY2,FGFR3,KLF11,TSHZ3,SFRP2,HIPK2,SKI,MBD3,MXD4,MSX1,FOXB1,SCMH1,ASCL1,TAGLN3,BRD7,SMARCA2,SMARCC2,SMARCE1,PRDM16,SOX3,SOX11,ZMYND11,CCND1,BCL7A,BMI1,CDK5R1,NFIL3,NFIX,GLI3,BHLHE22,GLIS2,PLCB1,TBX2,TCF3,ZEB1,LIMD1,PTBP2,WWP2,NR2F1,NR2F2,PAX3,PAX6,HDAC2,CDKN1C,HIVEP1,HMGB1,FOXA1,HOXA2,NRARP,PHF2,HOXD8,PLK3,WHSC1,EID2,IRF8,ID3,POU3F3,H2AFY,FOXP4,…
GO: Biological Process	GO:0060284	regulation of cell development		4.695e-14	2.333e-10	6.479e-12	5.889e-11	69	729	EPHB2,AMIGO1,BEND6,OLFM1,FGF2,AKT1,FGF13,FGFR3,PREX1,PLXNA3,BIN1,SFRP2,APBB1,CHD7,ZSWIM6,SKI,RUFY3,ASCL1,SMARCD3,SOX3,SOX11,BCL2,NEFL,CDK5R1,NEUROD1,NEUROG1,GLI3,PLCB1,CNTN2,TCF3,NPR2,ZEB1,TCF12,NTRK2,NR2F1,NCS1,SOX21,PAX6,PBX1,CDH2,HDAC2,FOXA1,TTC3,CHN1,CHRNA3,HOXA2,SLIT2,METRN,HOXD3,PLXNB1,VIM,ID3,POU3F2,PLXNA4,PRKD1,ULK2,HES5,BOC,HDAC9,RELN,SCRT1,DBN1,PTPRD,DPYSL3,RARA,RET,LIMK1,HMGA2,GDF11
GO: Biological Process	GO:0006366	transcription from RNA polymerase II promoter		7.654e-14	3.802e-10	1.028e-11	9.34e-11	124	1797	MAGOH,ETV6,MDFI,MEIS2,FZD9,BEND6,SATB1,AES,FGF2,AKT1,H2AFY2,FGFR3,NCK2,KLF11,SFRP2,APBB1,HIPK2,LMO4,SKI,MBD3,MXD4,TRAK1,CASK,MSX1,FOXB1,ASCL1,TAGLN3,BRD7,SMARCA2,SMARCC2,SMARCD3,SMARCE1,PRDM16,SOX3,SOX4,SOX11,ZMYND11,CCND1,BMI1,NEUROD1,NEUROG1,NFIL3,NFIX,GLI3,BHLHE22,GLIS2,GNAS,TBX2,TCF3,ZEB1,TCF12,WWP2,NR4A2,NR2F1,NR2F2,TFDP1,TFDP2,SOX21,FZD10,PAX3,PAX6,PBX1,PBX2,HDAC2,CDKN1C,RGMB,HIVEP1,HMGB1,S…
GO: Biological Process	GO:0045595	regulation of cell differentiation		1.591e-13	7.905e-10	2.08e-11	1.89e-10	104	1405	EPHB2,MEIS2,AMIGO1,FBN2,BEND6,MAPK12,OLFM1,FGF2,AKT1,FGF13,FGFR3,PREX1,PLXNA3,TSHZ3,BIN1,SFRP2,TRIB2,APBB1,CHD7,ZSWIM6,LMO4,SKI,RUFY3,MSX1,ASCL1,SMARCD3,PRDM16,SOX3,SOX4,SOX11,CCND1,BCL2,NELL1,NEFL,CDK5R1,NEUROD1,NEUROG1,GLI3,PLCB1,GNAQ,GNAS,CNTN2,TCF3,NPR2,ZEB1,TCF12,LIMD1,NTRK2,NTN3,NR2F1,NCS1,TGFBR1,SOX21,PAX6,PBX1,CDH2,HDAC2,FNDC5,FOXA1,TTC3,CHN1,CHRNA3,HOXA2,NRARP,SLIT2,METRN,HOXD3,ZNF358,ME…
GO: Biological Process	GO:0007411	axon guidance		2.709e-13	1.346e-09	3.345e-11	3.04e-10	46	383	EPHB2,UNC5A,TUBB3,NCK2,SEMA6C,PLXNA3,EVL,ANK2,APBB1,DPYSL4,SIAH2,UNC5C,SOS2,GAS1,GFRA1,CDK5R1,GLI3,CACNA1I,ROBO3,CNTN2,CACNA1C,CACNB2,NTN3,GRB2,PAK1,PAX6,RGMB,CHN1,HOXA2,SLIT2,PLCG1,PLXNB1,CRMP1,PLXNA4,BOC,RELN,KIF5C,DPYSL3,FZD3,L1CAM,LHX1,NTN4,LIMK1,EFNA2,EFNB3,EPHA5
GO: Biological Process	GO:0097485	neuron projection guidance		2.709e-13	1.346e-09	3.345e-11	3.04e-10	46	383	EPHB2,UNC5A,TUBB3,NCK2,SEMA6C,PLXNA3,EVL,ANK2,APBB1,DPYSL4,SIAH2,UNC5C,SOS2,GAS1,GFRA1,CDK5R1,GLI3,CACNA1I,ROBO3,CNTN2,CACNA1C,CACNB2,NTN3,GRB2,PAK1,PAX6,RGMB,CHN1,HOXA2,SLIT2,PLCG1,PLXNB1,CRMP1,PLXNA4,BOC,RELN,KIF5C,DPYSL3,FZD3,L1CAM,LHX1,NTN4,LIMK1,EFNA2,EFNB3,EPHA5
GO: Biological Process	GO:0021537	telencephalon development		2.76e-13	1.371e-09	3.345e-11	3.04e-10	33	207	EPHB2,SCN5A,FGF13,PLXNA3,CCDC85C,CHD7,SKI,SLC1A2,FOXB1,ASCL1,CDK5R1,NEUROD1,GLI3,BHLHE22,PLCB1,CNTN2,AGTPBP1,NTRK2,NR2F1,PAX6,HDAC2,SLIT2,POU3F2,POU3F3,PLXNA4,HES5,RELN,ZEB2,FAT4,FOXP2,LHX1,EFNA2,EPHA5
GO: Biological Process	GO:0045934	negative regulation of nucleobase-containing compound metabolic process		3.152e-13	1.566e-09	3.724e-11	3.384e-10	90	1145	ZNF219,ETV6,MDFI,MEIS2,BEND6,SATB1,AES,BASP1,FGF2,H2AFY2,FGFR3,KLF11,TSHZ3,SFRP2,HIPK2,SKI,MBD3,MXD4,MSX1,FOXB1,SCMH1,ASCL1,TAGLN3,BRD7,SMARCA2,SMARCC2,SMARCE1,PRDM16,SOX3,SOX11,ZMYND11,CCND1,BCL7A,BMI1,CDK5R1,NFIL3,NFIX,GLI3,BHLHE22,GLIS2,PLCB1,TBX2,TCF3,NPR3,ZEB1,LIMD1,PTBP2,WWP2,GRM2,NR2F1,NR2F2,PAX3,PAX6,HDAC2,CDKN1C,HIVEP1,HMGB1,FOXA1,HOXA2,NRARP,PHF2,HOXD8,PLK3,WHSC1,EID2,EGLN1,IRF8,ID3,POU…
GO: Biological Process	GO:0040011	locomotion		3.223e-13	1.601e-09	3.724e-11	3.384e-10	109	1522	EPHB2,MARK1,UNC5A,TUBB3,SVBP,OLFM1,FGF2,AKT1,FGF13,VAV3,PREX1,NCK2,SEMA6C,PLXNA3,EVL,SFRP2,ANK2,VASH1,APBB1,DPYSL4,DGKZ,SIAH2,ZSWIM6,SKI,FOXB1,ASCL1,UNC5C,PARVA,IRS2,SOS2,GAS1,DNER,BCL2,GFRA1,NEFL,CDK5R1,ARHGEF7,GLI3,SYNE2,PLCB1,CACNA1I,ROBO3,CNTN2,CACNA1C,CACNB2,LIMD1,NTRK2,WWP2,NTN3,NR4A2,GRB2,NR2F1,NR2F2,TGFBR1,BVES,PAK1,PAX3,PAX6,PARD3,CDH2,TOP2B,RGMB,HMGB1,PFN2,CHN1,CHRM4,HOXA2,SLIT2,HOXB9,P…
GO: Biological Process	GO:2000113	negative regulation of cellular macromolecule biosynthetic process		3.364e-13	1.671e-09	3.798e-11	3.452e-10	88	1108	ZNF219,ETV6,MDFI,MEIS2,BEND6,SATB1,AES,BASP1,FGF2,H2AFY2,FGFR3,KLF11,TSHZ3,SFRP2,HIPK2,SKI,MBD3,MXD4,MSX1,FOXB1,SCMH1,ASCL1,TAGLN3,BRD7,SMARCA2,SMARCC2,SMARCE1,PRDM16,SOX3,SOX11,ZMYND11,CCND1,BCL7A,BMI1,CDK5R1,NFIL3,NFIX,GLI3,BHLHE22,GLIS2,PLCB1,TBX2,TCF3,ZEB1,LIMD1,WWP2,GRB10,NR2F1,NR2F2,PAX3,PAX6,HDAC2,CDKN1C,HIVEP1,HMGB1,FOXA1,HOXA2,NRARP,CIRBP,PHF2,HOXD8,PLK3,WHSC1,EID2,IRF8,ID3,POU3F3,H2AFY,…
GO: Biological Process	GO:0051172	negative regulation of nitrogen compound metabolic process		3.791e-13	1.883e-09	4.185e-11	3.804e-10	91	1168	ZNF219,ETV6,MDFI,MEIS2,BEND6,SATB1,AES,BASP1,OLFM1,FGF2,H2AFY2,FGFR3,KLF11,TSHZ3,SFRP2,HIPK2,SKI,MBD3,MXD4,MSX1,FOXB1,SCMH1,ASCL1,TAGLN3,BRD7,SMARCA2,SMARCC2,SMARCE1,PRDM16,SOX3,SOX11,ZMYND11,CCND1,BCL7A,BMI1,CDK5R1,NFIL3,NFIX,GLI3,BHLHE22,GLIS2,PLCB1,TBX2,TCF3,NPR3,ZEB1,LIMD1,PTBP2,WWP2,GRM2,NR2F1,NR2F2,PAX3,PAX6,HDAC2,CDKN1C,HIVEP1,HMGB1,FOXA1,HOXA2,NRARP,PHF2,HOXD8,PLK3,WHSC1,EID2,EGLN1,IRF8,I…
GO: Biological Process	GO:0031324	negative regulation of cellular metabolic process		5.952e-13	2.957e-09	6.429e-11	5.842e-10	118	1723	ZNF219,ETV6,MDFI,MEIS2,CAMK2N1,BEND6,SATB1,AES,BASP1,SVBP,OLFM1,FGF2,AKT1,H2AFY2,FGFR3,PRKAG2,KLF11,TSHZ3,SFRP2,TRIB2,PPM1E,HIPK2,SKI,MBD3,MXD4,MSX1,FOXB1,SCMH1,ASCL1,TAGLN3,BRD7,SMARCA2,SMARCC2,SMARCE1,PRDM16,SOX3,SOX4,SOX11,ZMYND11,CCND1,BCL2,BCL7A,BMI1,NELL1,CDK5R1,GADD45G,NFIL3,NFIX,GLI3,BHLHE22,GLIS2,PLCB1,GNAQ,TBX2,TCF3,NPR3,ZEB1,LIMD1,PTBP2,WWP2,DUSP14,GRB10,GRM2,NXN,NR2F1,NR2F2,WDR6,PAX3,…
GO: Biological Process	GO:0010558	negative regulation of macromolecule biosynthetic process		6.924e-13	3.44e-09	7.318e-11	6.651e-10	90	1161	ZNF219,ETV6,MDFI,MEIS2,BEND6,SATB1,AES,BASP1,FGF2,H2AFY2,FGFR3,KLF11,TSHZ3,SFRP2,TRIB2,APBB1,HIPK2,SKI,MBD3,MXD4,MSX1,FOXB1,SCMH1,ASCL1,TAGLN3,BRD7,SMARCA2,SMARCC2,SMARCE1,PRDM16,SOX3,SOX11,ZMYND11,CCND1,BCL7A,BMI1,CDK5R1,NFIL3,NFIX,GLI3,BHLHE22,GLIS2,PLCB1,TBX2,TCF3,ZEB1,LIMD1,WWP2,GRB10,NR2F1,NR2F2,PAX3,PAX6,HDAC2,CDKN1C,HIVEP1,HMGB1,FOXA1,HOXA2,NRARP,CIRBP,PHF2,HOXD8,PLK3,WHSC1,EID2,IRF8,ID3,P…
GO: Biological Process	GO:0010629	negative regulation of gene expression		7.126e-13	3.54e-09	7.375e-11	6.703e-10	88	1123	ZNF219,ETV6,MDFI,PICALM,MEIS2,BEND6,SATB1,AES,BASP1,FGF2,H2AFY2,FGFR3,KLF11,TSHZ3,SFRP2,HIPK2,SKI,MBD3,MXD4,MSX1,FOXB1,SCMH1,ASCL1,TAGLN3,BRD7,SMARCA2,SMARCC2,SMARCE1,PRDM16,SOX3,SOX11,ZMYND11,CCND1,BCL7A,BMI1,CDK5R1,NFIL3,NFIX,GLI3,BHLHE22,GLIS2,PLCB1,TBX2,TCF3,ZEB1,LIMD1,WWP2,NR2F1,NR2F2,PAX3,PAX6,HDAC2,CDKN1C,HIVEP1,HMGB1,FOXA1,HOXA2,NRARP,PHF2,SLIT2,HOXD8,PLK3,WHSC1,EID2,IRF8,ID3,POU3F3,H2AFY…
GO: Biological Process	GO:0010605	negative regulation of macromolecule metabolic process		2.809e-12	1.396e-08	2.848e-10	2.589e-09	116	1721	ZNF219,ETV6,MDFI,PICALM,MEIS2,CAMK2N1,BEND6,SATB1,AES,BASP1,SVBP,OLFM1,FGF2,AKT1,H2AFY2,FGFR3,PRKAG2,KLF11,TSHZ3,SFRP2,TRIB2,PPM1E,APBB1,HIPK2,SKI,MBD3,MXD4,MSX1,FOXB1,SCMH1,ASCL1,TAGLN3,BRD7,SMARCA2,SMARCC2,SMARCE1,PRDM16,SOX3,SOX4,SOX11,ZMYND11,GAS1,CCND1,BCL7A,BMI1,NELL1,CDK5R1,GADD45G,NFIL3,NFIX,GLI3,BHLHE22,GLIS2,PLCB1,GNAQ,TBX2,TCF3,ZEB1,LIMD1,PTBP2,WWP2,DUSP14,GRB10,NXN,NR2F1,NR2F2,PAX3,PA…
GO: Biological Process	GO:0031327	negative regulation of cellular biosynthetic process		3.061e-12	1.521e-08	3.041e-10	2.764e-09	91	1212	ZNF219,ETV6,MDFI,MEIS2,BEND6,SATB1,AES,BASP1,FGF2,H2AFY2,FGFR3,KLF11,TSHZ3,SFRP2,TRIB2,HIPK2,SKI,MBD3,MXD4,MSX1,FOXB1,SCMH1,ASCL1,TAGLN3,BRD7,SMARCA2,SMARCC2,SMARCE1,PRDM16,SOX3,SOX11,ZMYND11,CCND1,BCL7A,BMI1,CDK5R1,NFIL3,NFIX,GLI3,BHLHE22,GLIS2,PLCB1,TBX2,TCF3,NPR3,ZEB1,LIMD1,WWP2,GRB10,GRM2,NR2F1,NR2F2,PAX3,PAX6,HDAC2,CDKN1C,HIVEP1,HMGB1,FOXA1,HOXA2,NRARP,CIRBP,PHF2,HOXD8,PLK3,WHSC1,EID2,IRF8,I…
GO: Biological Process	GO:0009890	negative regulation of biosynthetic process		3.241e-12	1.61e-08	3.157e-10	2.869e-09	92	1233	ZNF219,ETV6,MDFI,MEIS2,BEND6,SATB1,AES,BASP1,FGF2,H2AFY2,FGFR3,KLF11,TSHZ3,SFRP2,TRIB2,APBB1,HIPK2,SKI,MBD3,MXD4,MSX1,FOXB1,SCMH1,ASCL1,TAGLN3,BRD7,SMARCA2,SMARCC2,SMARCE1,PRDM16,SOX3,SOX11,ZMYND11,CCND1,BCL7A,BMI1,CDK5R1,NFIL3,NFIX,GLI3,BHLHE22,GLIS2,PLCB1,TBX2,TCF3,NPR3,ZEB1,LIMD1,WWP2,GRB10,GRM2,NR2F1,NR2F2,PAX3,PAX6,HDAC2,CDKN1C,HIVEP1,HMGB1,FOXA1,HOXA2,NRARP,CIRBP,PHF2,HOXD8,PLK3,WHSC1,EID2,…
GO: Biological Process	GO:0007423	sensory organ development		4.237e-12	2.105e-08	4.048e-10	3.679e-09	53	525	EPHB2,IRX5,MEIS2,FGF2,FGFR3,HIPK2,CHD7,SKI,MSX1,ASCL1,DCHS1,SIX5,SMARCD3,PRDM16,SOX3,SOX11,NES,GAS1,BCL2,LIN7A,NEUROD1,NEUROG1,GLI3,BHLHE22,AGTPBP1,TBX2,ZEB1,NTRK2,TGFBR1,KCNQ4,PAX6,HDAC2,HOXA2,PKNOX1,VIM,WNT1,ZIC1,PPP2R3A,CELSR1,NKD1,HES5,MDM1,MAFB,FAT4,RARA,FOXP2,FZD3,SOBP,DVL3,RET,VANGL2,LHX1,GDF11
GO: Biological Process	GO:0009792	embryo development ending in birth or egg hatching		5.523e-12	2.744e-08	5.177e-10	4.705e-09	61	664	IRX5,MDFI,ADD1,HEG1,FGF2,AKT1,TSHZ3,SFRP2,APBA2,CHD7,LMO4,SKI,MBD3,MSX1,FOXB1,DCHS1,SOX4,SOX11,GAS1,GLI3,GNAS,ZEB1,GRB2,NR2F2,TGFBR1,PAX3,PAX6,PBX1,SSBP3,FOXA1,HOXA2,NRARP,HOXA4,HOXA6,SLIT2,HOXB9,HOXC5,HOXD1,HOXD3,ZNF358,MED21,PLCG1,NDST1,WNT1,EGLN1,PPP2R3A,CELSR1,NKD1,PRKACA,HES5,ZFAND5,ITGA4,ZEB2,ARNT2,RARA,FZD3,DVL3,ZMIZ1,LFNG,VANGL2,LHX1
GO: Biological Process	GO:0043009	chordate embryonic development		9.405e-12	4.672e-08	8.652e-10	7.863e-09	60	655	IRX5,MDFI,ADD1,HEG1,AKT1,TSHZ3,SFRP2,APBA2,CHD7,LMO4,SKI,MBD3,MSX1,FOXB1,DCHS1,SOX4,SOX11,GAS1,GLI3,GNAS,ZEB1,GRB2,NR2F2,TGFBR1,PAX3,PAX6,PBX1,SSBP3,FOXA1,HOXA2,NRARP,HOXA4,HOXA6,SLIT2,HOXB9,HOXC5,HOXD1,HOXD3,ZNF358,MED21,PLCG1,NDST1,WNT1,EGLN1,PPP2R3A,CELSR1,NKD1,PRKACA,HES5,ZFAND5,ITGA4,ZEB2,ARNT2,RARA,FZD3,DVL3,ZMIZ1,LFNG,VANGL2,LHX1
GO: Biological Process	GO:0006928	movement of cell or subcellular component		1.549e-11	7.695e-08	1.399e-09	1.271e-08	113	1703	EPHB2,MARK1,UNC5A,TUBB3,SCN5A,SVBP,OLFM1,FGF2,AKT1,FGF13,VAV3,PREX1,NCK2,SEMA6C,PLXNA3,EVL,SFRP2,ANK2,KIF21A,VASH1,APBB1,DPYSL4,DGKZ,SIAH2,ZSWIM6,SKI,FOXB1,ASCL1,UNC5C,PARVA,IRS2,SOS2,KIF21B,GAS1,DNER,BCL2,GFRA1,NEFL,CDK5R1,ARHGEF7,GLI3,SYNE2,PLCB1,CACNA1I,ROBO3,CNTN2,CACNA1C,CACNB2,LIMD1,NTRK2,NTN3,NR4A2,GRB2,NR2F1,NR2F2,TGFBR1,PAK1,PAX3,PAX6,PARD3,CDH2,TOP2B,RGMB,HMGB1,PFN2,CHN1,HOXA2,SLIT2,HOX…
GO: Biological Process	GO:0010628	positive regulation of gene expression		1.765e-11	8.766e-08	1.565e-09	1.423e-08	95	1332	ETV6,RNF187,PICALM,MEIS2,ARID1B,FGF2,AKT1,NCK2,SFRP2,ANK2,VASH1,APBB1,HIPK2,LMO4,SKI,CASK,MSX1,ASCL1,BRD7,SMARCA2,SMARCC2,SMARCD3,PRDM16,SOX4,SOX11,NPAS3,NEUROD1,NEUROG1,NFIL3,NFIX,GLI3,GLIS2,TOX3,PLCB1,TCF3,ZEB1,TCF12,NTRK2,NR4A2,NR2F1,NR2F2,TFDP1,TFDP2,GRIP1,TGFBR1,PAX3,PAX6,PBX1,PBX2,HDAC2,CDKN1C,RGMB,HMGB1,SSBP3,FOXA1,HOXA2,EBF2,PHF2,HOXB9,HOXD3,PITX1,PKNOX1,MED21,PLAGL1,PLAGL2,VIM,ONECUT2,WN…
GO: Biological Process	GO:0009892	negative regulation of metabolic process		1.872e-11	9.302e-08	1.632e-09	1.483e-08	121	1880	ZNF219,ETV6,MDFI,PICALM,MEIS2,CAMK2N1,BEND6,SATB1,AES,BASP1,SVBP,OLFM1,FGF2,AKT1,H2AFY2,FGFR3,PRKAG2,KLF11,TSHZ3,SFRP2,TRIB2,PPM1E,APBB1,HIPK2,SKI,MBD3,MXD4,MSX1,FOXB1,SCMH1,ASCL1,TAGLN3,BRD7,SMARCA2,SMARCC2,SMARCE1,PRDM16,SOX3,SOX4,SOX11,ZMYND11,GAS1,CCND1,BCL2,BCL7A,BMI1,NELL1,CDK5R1,GADD45G,NFIL3,NFIX,GLI3,BHLHE22,GLIS2,PLCB1,GNAQ,TBX2,TCF3,NPR3,ZEB1,LIMD1,PTBP2,WWP2,DUSP14,GRB10,GRM2,NXN,NR2F…
GO: Biological Process	GO:0022603	regulation of anatomical structure morphogenesis		3.474e-11	1.726e-07	2.976e-09	2.704e-08	65	766	EPHB2,ADD1,AMIGO1,BASP1,CFDP1,FGF2,MLLT3,FGF13,PREX1,PLXNA3,SFRP2,VASH1,HIPK2,RUFY3,MSX1,PARVA,BCL2,NEFL,CDK5R1,CNTN2,TBX2,LIMD1,NTRK2,BVES,HHIP,PAX3,TNFAIP3,CDH2,ZMYM4,HDAC2,FOXA1,TTC3,CHN1,CHRNA3,NRARP,SLIT2,DMRT3,METRN,PLCG1,PLXNB1,VIM,EGLN1,SH3KBP1,POU3F2,CPE,PPP2R3A,CELSR1,NKD1,PLXNA4,PRKD1,ULK2,HDAC9,RELN,PTPRD,CDC42SE2,FOXP2,DVL3,RET,LFNG,VANGL2,LHX1,NTN4,LIMK1,VASH2,EPB41
GO: Biological Process	GO:0007267	cell-cell signaling		6.222e-11	3.091e-07	5.239e-09	4.761e-08	91	1281	EPHB2,NAT8L,ZNF219,ADCY2,PICALM,ADCY5,ADCY8,SCN5A,FGF2,FGF13,FGFR3,DOC2B,SFRP2,ANK2,CNIH2,APBA2,HIPK2,CHD7,PPFIA3,SLC1A2,CADPS,CSPG5,CACNG4,IRS2,BRSK1,SOX4,ILDR2,SOX11,LIN7A,NEFL,NEUROD1,STXBP1,PLCB1,SYT1,GNAS,DAGLA,CNTN2,AGTPBP1,NOVA1,CACNA1C,CACNB2,NPTX1,NTRK2,PCLO,BRSK2,GRB2,GRIK4,GRM2,SYT7,NCS1,GRIP1,KCNQ4,KCNK10,PAX6,CDH8,MAPK8IP2,CACNA2D2,TMOD2,PFN2,FOXA1,CHRM4,CHRNA3,CHRNA5,WNT1,SH3KBP1,CE…
GO: Biological Process	GO:0045893	positive regulation of transcription, DNA-templated		6.401e-11	3.18e-07	5.3e-09	4.816e-08	88	1221	ETV6,RNF187,PICALM,MEIS2,ARID1B,FGF2,AKT1,NCK2,SFRP2,APBB1,HIPK2,LMO4,SKI,CASK,MSX1,ASCL1,BRD7,SMARCA2,SMARCC2,SMARCD3,PRDM16,SOX4,SOX11,NPAS3,NEUROD1,NEUROG1,NFIX,GLI3,GLIS2,TOX3,PLCB1,TCF3,ZEB1,TCF12,NR4A2,NR2F1,NR2F2,TFDP1,TFDP2,GRIP1,TGFBR1,PAX3,PAX6,PBX1,PBX2,HDAC2,CDKN1C,RGMB,HMGB1,SSBP3,FOXA1,HOXA2,EBF2,PHF2,HOXB9,PITX1,PKNOX1,MED21,PLAGL1,PLAGL2,ONECUT2,WNT1,IRF8,POU3F2,POU3F3,ZIC1,LPIN2,…
GO: Biological Process	GO:0001501	skeletal system development		1.997e-10	9.921e-07	1.626e-08	1.478e-07	46	463	IRX5,MDFI,FBN2,AES,FGF2,FGFR3,SFRP2,CHD7,SKI,MSX1,DCHS1,SOX4,SOX11,GAS1,FGFRL1,GLI3,GNAQ,GNAS,NPR2,NPR3,ZEB1,TGFBR1,HHIP,PBX1,HOXA2,HOXA4,HOXA6,HOXB9,HOXC5,HOXD1,HOXD3,HOXD8,PITX1,USP1,PLXNB1,NDST1,WHSC1,WNT1,ZIC1,HES5,ZFAND5,FAT4,RARA,LHX1,HMGA2,GDF11
GO: Biological Process	GO:1902680	positive regulation of RNA biosynthetic process		3.469e-10	1.724e-06	2.78e-08	2.526e-07	88	1262	ETV6,RNF187,PICALM,MEIS2,ARID1B,FGF2,AKT1,NCK2,SFRP2,APBB1,HIPK2,LMO4,SKI,CASK,MSX1,ASCL1,BRD7,SMARCA2,SMARCC2,SMARCD3,PRDM16,SOX4,SOX11,NPAS3,NEUROD1,NEUROG1,NFIX,GLI3,GLIS2,TOX3,PLCB1,TCF3,ZEB1,TCF12,NR4A2,NR2F1,NR2F2,TFDP1,TFDP2,GRIP1,TGFBR1,PAX3,PAX6,PBX1,PBX2,HDAC2,CDKN1C,RGMB,HMGB1,SSBP3,FOXA1,HOXA2,EBF2,PHF2,HOXB9,PITX1,PKNOX1,MED21,PLAGL1,PLAGL2,ONECUT2,WNT1,IRF8,POU3F2,POU3F3,ZIC1,LPIN2,…
GO: Biological Process	GO:0051254	positive regulation of RNA metabolic process		3.678e-10	1.827e-06	2.9e-08	2.636e-07	89	1284	ETV6,RNF187,PICALM,MEIS2,ARID1B,FGF2,AKT1,NCK2,SFRP2,APBB1,HIPK2,LMO4,SKI,CASK,MSX1,KHDRBS3,ASCL1,BRD7,SMARCA2,SMARCC2,SMARCD3,PRDM16,SOX4,SOX11,NPAS3,NEUROD1,NEUROG1,NFIX,GLI3,GLIS2,TOX3,PLCB1,TCF3,ZEB1,TCF12,NR4A2,NR2F1,NR2F2,TFDP1,TFDP2,GRIP1,TGFBR1,PAX3,PAX6,PBX1,PBX2,HDAC2,CDKN1C,RGMB,HMGB1,SSBP3,FOXA1,HOXA2,EBF2,PHF2,HOXB9,PITX1,PKNOX1,MED21,PLAGL1,PLAGL2,ONECUT2,WNT1,IRF8,POU3F2,POU3F3,ZIC…
GO: Biological Process	GO:0010557	positive regulation of macromolecule biosynthetic process		1.015e-09	5.041e-06	7.876e-08	7.158e-07	95	1436	ETV6,RNF187,PICALM,MEIS2,ARID1B,FGF2,AKT1,NCK2,DYRK2,SFRP2,APBB1,HIPK2,LMO4,SKI,PAIP1,CASK,MSX1,ASCL1,BRD7,SMARCA2,SMARCC2,SMARCD3,IRS2,PRDM16,SOX4,SOX11,NPAS3,NEUROD1,NEUROG1,NFIX,GLI3,GLIS2,TOX3,PLCB1,PDGFC,TCF3,ZEB1,TCF12,NR4A2,NR2F1,NR2F2,TFDP1,TFDP2,GRIP1,TGFBR1,PAX3,PAX6,PBX1,PBX2,HDAC2,CDKN1C,RGMB,HMGB1,SSBP3,FOXA1,HOXA2,EBF2,CIRBP,PHF2,HOXB9,PITX1,PKNOX1,MED21,PLAGL1,PLAGL2,ONECUT2,WNT1,I…
GO: Biological Process	GO:0060429	epithelium development		1.23e-09	6.109e-06	9.398e-08	8.541e-07	79	1110	HEG1,SATB1,BASP1,FGF2,MLLT3,AKT1,FGFR3,TSHZ3,SFRP2,CHD7,MSI1,LMO4,SKI,MSX1,FOXB1,ASCL1,DCHS1,SOX3,SOX4,SOX11,GAS1,CCND1,BCL2,NEUROD1,GLI3,GNAQ,GNAS,TBX2,ZEB1,GRB2,NR2F2,TFDP1,TGFBR1,TGM2,HHIP,SOX21,PAK1,PAX3,PAX6,PBX1,PARD3,HDAC2,SSBP3,FOXA1,NRARP,SLIT2,ZNF358,CNN3,VIM,ONECUT2,WNT1,ID3,POU3F2,POU3F3,IRX1,FOXP4,PPP2R3A,CELSR1,NKD1,PRKACA,HES5,VEZF1,INSM1,ITGA4,ZEB2,JAK2,FAT4,RARA,FOXP2,FZD3,DVL3,R…
GO: Biological Process	GO:0031328	positive regulation of cellular biosynthetic process		2.489e-09	1.237e-05	1.874e-07	1.703e-06	99	1547	ETV6,RNF187,ADCY2,PICALM,MEIS2,ARID1B,FGF2,AKT1,NCK2,DYRK2,SFRP2,APBB1,HIPK2,LMO4,SKI,PAIP1,CASK,MSX1,ASCL1,BRD7,SMARCA2,SMARCC2,SMARCD3,IRS2,PRDM16,SOX4,SOX11,NPAS3,NEUROD1,NEUROG1,NFIX,GLI3,GLIS2,TOX3,PLCB1,GNAS,PDGFC,TCF3,ZEB1,TCF12,NTRK2,NR4A2,NR2F1,NR2F2,TFDP1,TFDP2,GRIP1,TGFBR1,PAX3,PAX6,PBX1,PBX2,HDAC2,CDKN1C,RGMB,HMGB1,SSBP3,FOXA1,HOXA2,EBF2,CIRBP,PHF2,HOXB9,MID1IP1,PITX1,PKNOX1,MED21,PLA…
GO: Biological Process	GO:0016055	Wnt signaling pathway		2.91e-09	1.446e-05	2.158e-07	1.961e-06	37	353	MARK1,MDFI,FZD9,AES,FGF2,MLLT3,FGFR3,SFRP2,SIAH2,SKI,BRD7,CXXC4,SOX4,CCND1,GLI3,LIMD1,GRB10,NXN,FZD10,CDH2,HDAC2,CDK14,NRARP,HOXB9,WNT1,PPP2R3A,CELSR1,NKD1,CSNK1E,CSNK1G3,PYGO1,ZEB2,FZD3,DVL3,VANGL2,LATS2,CELSR2
GO: Biological Process	GO:0045935	positive regulation of nucleobase-containing compound metabolic process		3.301e-09	1.64e-05	2.411e-07	2.192e-06	94	1448	ETV6,RNF187,ADCY2,PICALM,MEIS2,ARID1B,FGF2,AKT1,NCK2,SFRP2,APBB1,HIPK2,LMO4,SKI,CASK,MSX1,KHDRBS3,ASCL1,BRD7,SMARCA2,SMARCC2,SMARCD3,PRDM16,SOX4,SOX11,NPAS3,NEUROD1,NEUROG1,NFIX,GLI3,GLIS2,TOX3,PLCB1,GNAS,PDGFC,TCF3,ZEB1,TCF12,NTRK2,NR4A2,NR2F1,NR2F2,TFDP1,TFDP2,GRIP1,TGFBR1,PAX3,PAX6,PBX1,PBX2,HDAC2,CDKN1C,RGMB,HMGB1,SSBP3,FOXA1,HOXA2,EBF2,PHF2,HOXB9,PITX1,PKNOX1,MED21,PLAGL1,PLAGL2,ONECUT2,WNT1…
GO: Biological Process	GO:0001764	neuron migration		3.999e-09	1.987e-05	2.879e-07	2.617e-06	22	141	MARK1,OLFM1,FGF13,APBB1,ZSWIM6,ASCL1,DNER,CDK5R1,ROBO3,CNTN2,NTRK2,NR4A2,NR2F1,NR2F2,PAX6,TOP2B,CELSR1,RELN,SCRT1,FZD3,LHX1,CELSR2
GO: Biological Process	GO:0035282	segmentation		4.422e-09	2.197e-05	3.139e-07	2.852e-06	18	95	BASP1,MLLT3,SFRP2,FOXB1,BMI1,PAX3,HOXA2,NRARP,HOXD8,IRX1,PPP2R3A,NKD1,HES5,ZEB2,MAFB,LFNG,LHX1,IRX2
GO: Biological Process	GO:0051173	positive regulation of nitrogen compound metabolic process		5.442e-09	2.704e-05	3.808e-07	3.461e-06	95	1484	ETV6,RNF187,ADCY2,PICALM,MEIS2,ARID1B,FGF2,AKT1,NCK2,SFRP2,APBB1,HIPK2,LMO4,SKI,CASK,MSX1,KHDRBS3,ASCL1,BRD7,SMARCA2,SMARCC2,SMARCD3,PRDM16,SOX4,SOX11,NPAS3,NEUROD1,NEUROG1,NFIX,GLI3,GLIS2,TOX3,PLCB1,GNAS,PDGFC,TCF3,ZEB1,TCF12,NTRK2,NR4A2,NR2F1,NR2F2,TFDP1,TFDP2,GRIP1,TGFBR1,PAX3,PAX6,PBX1,PBX2,HDAC2,CDKN1C,RGMB,HMGB1,SSBP3,FOXA1,HOXA2,EBF2,PHF2,HOXB9,PITX1,PKNOX1,MED21,PLAGL1,PLAGL2,ONECUT2,WNT1…
GO: Biological Process	GO:0009888	tissue development		6.156e-09	3.058e-05	4.248e-07	3.86e-06	109	1794	IRX5,EYA2,HEG1,FBN2,SATB1,BASP1,FGF2,MLLT3,AKT1,FGFR3,TSHZ3,SFRP2,HIPK2,CHD7,MSI1,LMO4,SKI,MBD3,MSX1,FOXB1,ASCL1,DCHS1,SMARCD3,SOX3,SOX4,SOX11,GAS1,DNER,CCND1,BCL2,NDUFV2,NELL1,NEUROD1,GLI3,BHLHE22,PLCB1,GNAQ,GNAS,AGTPBP1,TBX2,TCF3,ZEB1,GRB2,NR2F2,TFDP1,TGFBR1,TGM2,BVES,HHIP,SOX21,PAK1,PAX3,PAX6,PBX1,PARD3,HDAC2,SSBP3,FOXA1,NRARP,EBF2,SLIT2,HOXD3,ZNF358,MYL6B,PITX1,PLAGL1,CNN3,VIM,ONECUT2,WNT1,EG…
GO: Biological Process	GO:0006935	chemotaxis		6.686e-09	3.321e-05	4.55e-07	4.135e-06	54	661	EPHB2,UNC5A,TUBB3,FGF2,VAV3,PREX1,NCK2,SEMA6C,PLXNA3,EVL,ANK2,APBB1,DPYSL4,SIAH2,UNC5C,PARVA,SOS2,GAS1,GFRA1,CDK5R1,GLI3,CACNA1I,ROBO3,CNTN2,CACNA1C,CACNB2,NTN3,GRB2,PAK1,PAX6,RGMB,HMGB1,CHN1,HOXA2,SLIT2,HOXB9,PLCG1,PLXNB1,CRMP1,PLXNA4,PRKD1,BOC,DOCK4,RELN,KIF5C,DPYSL3,FZD3,L1CAM,LHX1,NTN4,LIMK1,EFNA2,EFNB3,EPHA5
GO: Biological Process	GO:0009891	positive regulation of biosynthetic process		6.967e-09	3.461e-05	4.666e-07	4.241e-06	99	1578	ETV6,RNF187,ADCY2,PICALM,MEIS2,ARID1B,FGF2,AKT1,NCK2,DYRK2,SFRP2,APBB1,HIPK2,LMO4,SKI,PAIP1,CASK,MSX1,ASCL1,BRD7,SMARCA2,SMARCC2,SMARCD3,IRS2,PRDM16,SOX4,SOX11,NPAS3,NEUROD1,NEUROG1,NFIX,GLI3,GLIS2,TOX3,PLCB1,GNAS,PDGFC,TCF3,ZEB1,TCF12,NTRK2,NR4A2,NR2F1,NR2F2,TFDP1,TFDP2,GRIP1,TGFBR1,PAX3,PAX6,PBX1,PBX2,HDAC2,CDKN1C,RGMB,HMGB1,SSBP3,FOXA1,HOXA2,EBF2,CIRBP,PHF2,HOXB9,MID1IP1,PITX1,PKNOX1,MED21,PLA…
GO: Biological Process	GO:0042330	taxis		7.044e-09	3.5e-05	4.666e-07	4.241e-06	54	662	EPHB2,UNC5A,TUBB3,FGF2,VAV3,PREX1,NCK2,SEMA6C,PLXNA3,EVL,ANK2,APBB1,DPYSL4,SIAH2,UNC5C,PARVA,SOS2,GAS1,GFRA1,CDK5R1,GLI3,CACNA1I,ROBO3,CNTN2,CACNA1C,CACNB2,NTN3,GRB2,PAK1,PAX6,RGMB,HMGB1,CHN1,HOXA2,SLIT2,HOXB9,PLCG1,PLXNB1,CRMP1,PLXNA4,PRKD1,BOC,DOCK4,RELN,KIF5C,DPYSL3,FZD3,L1CAM,LHX1,NTN4,LIMK1,EFNA2,EFNB3,EPHA5
GO: Biological Process	GO:0016477	cell migration		7.373e-09	3.663e-05	4.819e-07	4.38e-06	75	1073	MARK1,SVBP,OLFM1,FGF2,AKT1,FGF13,VAV3,PREX1,NCK2,EVL,SFRP2,VASH1,APBB1,DGKZ,ZSWIM6,FOXB1,ASCL1,UNC5C,PARVA,IRS2,DNER,BCL2,GFRA1,CDK5R1,ARHGEF7,GLI3,SYNE2,PLCB1,ROBO3,CNTN2,LIMD1,NTRK2,NR4A2,GRB2,NR2F1,NR2F2,TGFBR1,PAX3,PAX6,PARD3,CDH2,TOP2B,HMGB1,PFN2,SLIT2,HOXB9,PLCG1,PLXNB1,VIM,ONECUT2,SH3KBP1,POU3F2,POU3F3,PODXL2,CELSR1,PRKCE,PRKD1,CTNNA2,MAPK8,DOCK4,HDAC9,RELN,SCRT1,ZFAND5,ITGA4,ZEB2,GAB2,JAK…
GO: Biological Process	GO:0021543	pallium development		8.317e-09	4.132e-05	5.366e-07	4.877e-06	21	134	FGF13,PLXNA3,CCDC85C,ASCL1,CDK5R1,NEUROD1,GLI3,BHLHE22,PLCB1,NTRK2,NR2F1,PAX6,HDAC2,SLIT2,POU3F2,POU3F3,RELN,ZEB2,FAT4,FOXP2,EPHA5
GO: Biological Process	GO:0061061	muscle structure development		9.538e-09	4.738e-05	6.075e-07	5.521e-06	48	558	SORT1,HEG1,MAPK12,BASP1,FGF2,AKT1,TSHZ3,BIN1,ANK2,SKI,MSX1,SMARCA2,SMARCD3,SOX11,DNER,FGFRL1,BCL2,PLCB1,TBX2,TCF3,ZEB1,TCF12,NTN3,NR2F2,BVES,PAX3,CDH2,HDAC2,CACNA2D2,CFL2,MYL6B,PITX1,PLAGL1,WNT1,EID2,EGLN1,ID3,PPP2R3A,NKD1,PRKAR1A,CTNNA2,BOC,HDAC9,RARA,FOXP2,RB1,ADAM12,VANGL2
GO: Biological Process	GO:0001654	eye development		1.248e-08	6.2e-05	7.848e-07	7.132e-06	35	340	EPHB2,IRX5,MEIS2,FGF2,FGFR3,HIPK2,CHD7,SKI,SIX5,SMARCD3,SOX11,NES,GAS1,BCL2,NEUROD1,GLI3,BHLHE22,AGTPBP1,TBX2,ZEB1,NTRK2,TGFBR1,PAX6,HDAC2,PKNOX1,VIM,PPP2R3A,NKD1,HES5,MDM1,RARA,FOXP2,RET,LHX1,GDF11
GO: Biological Process	GO:0007268	synaptic transmission		1.29e-08	6.41e-05	7.867e-07	7.15e-06	60	788	EPHB2,NAT8L,ZNF219,ADCY2,PICALM,ADCY5,ADCY8,DOC2B,CNIH2,APBA2,PPFIA3,SLC1A2,CADPS,CSPG5,CACNG4,BRSK1,LIN7A,NEFL,STXBP1,PLCB1,SYT1,DAGLA,CNTN2,AGTPBP1,NOVA1,CACNA1C,CACNB2,NPTX1,NTRK2,PCLO,GRIK4,GRM2,NCS1,GRIP1,KCNQ4,KCNK10,CDH8,MAPK8IP2,CACNA2D2,TMOD2,PFN2,CHRM4,CHRNA3,CHRNA5,CELSR1,SNCAIP,TRIM9,PRKACA,PRKCE,CTNNA2,CTNND2,PINK1,RELN,DBN1,KCNC1,KCNH2,RARA,NETO2,CBLN2,EPHA5
GO: Biological Process	GO:0048870	cell motility		1.299e-08	6.451e-05	7.867e-07	7.15e-06	79	1170	MARK1,SVBP,OLFM1,FGF2,AKT1,FGF13,VAV3,PREX1,NCK2,EVL,SFRP2,VASH1,APBB1,DGKZ,ZSWIM6,SKI,FOXB1,ASCL1,UNC5C,PARVA,IRS2,DNER,BCL2,GFRA1,CDK5R1,ARHGEF7,GLI3,SYNE2,PLCB1,CACNA1I,ROBO3,CNTN2,LIMD1,NTRK2,NR4A2,GRB2,NR2F1,NR2F2,TGFBR1,PAX3,PAX6,PARD3,CDH2,TOP2B,HMGB1,PFN2,SLIT2,HOXB9,PLCG1,PLXNB1,VIM,ONECUT2,SH3KBP1,POU3F2,POU3F3,PODXL2,PPP2R3A,CELSR1,NKD1,PRKCE,PRKD1,CTNNA2,MAPK8,DOCK4,HDAC9,RELN,SCRT1,Z…
GO: Biological Process	GO:0051674	localization of cell		1.299e-08	6.451e-05	7.867e-07	7.15e-06	79	1170	MARK1,SVBP,OLFM1,FGF2,AKT1,FGF13,VAV3,PREX1,NCK2,EVL,SFRP2,VASH1,APBB1,DGKZ,ZSWIM6,SKI,FOXB1,ASCL1,UNC5C,PARVA,IRS2,DNER,BCL2,GFRA1,CDK5R1,ARHGEF7,GLI3,SYNE2,PLCB1,CACNA1I,ROBO3,CNTN2,LIMD1,NTRK2,NR4A2,GRB2,NR2F1,NR2F2,TGFBR1,PAX3,PAX6,PARD3,CDH2,TOP2B,HMGB1,PFN2,SLIT2,HOXB9,PLCG1,PLXNB1,VIM,ONECUT2,SH3KBP1,POU3F2,POU3F3,PODXL2,PPP2R3A,CELSR1,NKD1,PRKCE,PRKD1,CTNNA2,MAPK8,DOCK4,HDAC9,RELN,SCRT1,Z…
GO: Biological Process	GO:0007167	enzyme linked receptor protein signaling pathway		1.398e-08	6.945e-05	8.367e-07	7.604e-06	72	1028	EPHB2,ADCY2,ADCY5,ADCY8,SORT1,FBN2,MAPK12,FGF2,AKT1,VAV3,FGFR3,PRKAG2,NCK2,SFRP2,HIPK2,SKI,MSX1,IRS2,PRDM16,SOS2,SOX11,FGFRL1,GFRA1,CDK5R1,ARHGEF7,PLCB1,PHLPP1,PDGFC,NPR2,ZEB1,NTRK2,GRB2,GRB10,TFDP1,TFDP2,TGFBR1,HHIP,PARD3,HDAC2,CDKN1C,RGMB,FAM89B,CHN1,CHRNA3,SHC2,PLCG1,VIM,ONECUT2,NDST1,WNT1,EID2,SH3KBP1,PRKACA,SKOR1,PRKAR1A,PRKAR2B,PRKCE,PRKD1,MAPK8,HES5,ZFAND5,GAB2,JAK2,PTPN1,PTPRD,RBL1,RET,AD…
GO: Biological Process	GO:0050770	regulation of axonogenesis		1.983e-08	9.851e-05	1.173e-06	1.066e-05	20	128	EPHB2,AMIGO1,FGF13,PLXNA3,RUFY3,NEFL,CDK5R1,CNTN2,NTRK2,CDH2,CHN1,SLIT2,METRN,PLXNB1,VIM,POU3F2,PLXNA4,ULK2,RET,LIMK1
GO: Biological Process	GO:0021915	neural tube development		2.054e-08	0.0001021	1.201e-06	1.091e-05	23	167	SFRP2,LMO4,SKI,FOXB1,DCHS1,SOX4,SOX11,GAS1,GLI3,PAX3,PAX6,SSBP3,FOXA1,ZNF358,WNT1,CELSR1,PRKACA,HES5,ZEB2,RARA,FZD3,DVL3,VANGL2
GO: Biological Process	GO:0042692	muscle cell differentiation		2.131e-08	0.0001059	1.231e-06	1.119e-05	34	331	SORT1,MAPK12,AKT1,TSHZ3,BIN1,ANK2,SKI,MSX1,SMARCA2,SMARCD3,DNER,BCL2,PLCB1,TBX2,TCF3,ZEB1,NTN3,BVES,PAX3,CDH2,HDAC2,CACNA2D2,CFL2,PITX1,WNT1,ID3,PRKAR1A,CTNNA2,BOC,HDAC9,RARA,RB1,ADAM12,VANGL2
GO: Biological Process	GO:0051128	regulation of cellular component organization		2.795e-08	0.0001389	1.596e-06	1.451e-05	104	1733	EPHB2,CLIP1,PICALM,ADD1,ADD2,AMIGO1,CFDP1,FGF2,AKT1,FGF13,H2AFY2,FGFR3,PREX1,NCK2,DOC2B,PLXNA3,EVL,BIN1,SFRP2,PPM1E,APBB1,LMO4,SKI,RUFY1,RUFY3,MAPRE1,MSX1,BRD7,PARVA,SMARCA2,NES,GAS1,BCL2,NEFL,CDK5R1,NEUROG1,STXBP1,PLCB1,SYT1,CNTN2,LIMD1,NTRK2,GRB2,NR2F1,TFDP1,NCS1,TGFBR1,BVES,PAK1,FZD10,PAX6,CDH2,ZMYM4,HDAC2,CFL2,HMGB1,SYNPO,PFN2,FOXA1,TTC3,CHN1,CHRNA3,IGFBPL1,SLIT2,UBE2E1,MID1IP1,METRN,PLXNB1,V…
GO: Biological Process	GO:0048568	embryonic organ development		4.053e-08	0.0002013	2.288e-06	2.079e-05	40	441	EPHB2,IRX5,MDFI,AKT1,HIPK2,CHD7,MSX1,SOX11,NES,GAS1,NEUROD1,NEUROG1,GLI3,GNAS,TBX2,ZEB1,GRB2,NR2F2,TGFBR1,KCNQ4,PAX6,PBX1,HOXA2,HOXA4,HOXA6,HOXD3,NDST1,WNT1,EGLN1,ID3,ZIC1,CELSR1,ITGA4,MAFB,RARA,FZD3,SOBP,DVL3,VANGL2,LHX1
GO: Biological Process	GO:0045165	cell fate commitment		4.257e-08	0.0002115	2.376e-06	2.159e-05	29	261	EYA2,FGF2,FGF13,FGFR3,SFRP2,HIPK2,LMO4,ASCL1,SMARCC2,GAS1,BCL2,NEUROD1,NEUROG1,GLI3,TBX2,TCF3,NR2F2,TGFBR1,PAX3,PAX6,FOXA1,HOXA2,EBF2,DMRT3,PITX1,ONECUT2,WNT1,HES5,RARA
GO: Biological Process	GO:0070848	response to growth factor		4.912e-08	0.000244	2.711e-06	2.464e-05	53	682	ADCY2,ADCY5,ADCY8,MEIS2,SORT1,FBN2,MAPK12,FGF2,AKT1,VAV3,FGFR3,HIPK2,SKI,CASK,ASCL1,IRS2,PRDM16,SOS2,SOX11,GAS1,FGFRL1,ARHGEF7,PHLPP1,ZEB1,NTRK2,GRB2,GRB10,TFDP1,TFDP2,TGFBR1,HHIP,PARD3,HDAC2,CDKN1C,FAM89B,SLIT2,SHC2,PLCG1,ONECUT2,NDST1,WNT1,EID2,PRKACA,SKOR1,PRKAR1A,PRKAR2B,PRKCE,PRKD1,MAPK8,PTPN1,RBL1,LHX1,FGFBP3
GO: Biological Process	GO:0072358	cardiovascular system development		6.694e-08	0.0003326	3.615e-06	3.285e-05	64	905	EPHB2,ADD1,FZD9,HEG1,BASP1,SCN5A,FGF2,AKT1,VAV3,SFRP2,ANK2,VASH1,HIPK2,CHD7,LMO4,MSX1,PARVA,DCHS1,SMARCA2,SMARCD3,SOX4,SOX11,FGFRL1,NDUFV2,ZFP36L1,GLI3,GNAQ,TBX2,NTRK2,NXN,NR2F2,TFDP2,TGFBR1,BVES,HHIP,FZD10,PAX3,PAX6,TNFAIP3,CDH2,HDAC2,NRARP,SLIT2,PKNOX1,PLCG1,WHSC1,EGLN1,ID3,CPE,FOXP4,PRKAR1A,PRKD1,HDAC9,VEZF1,ZFAND5,ITGA4,ITGB8,FAT4,RARA,FZD3,DVL3,ZMIZ1,VANGL2,VASH2
GO: Biological Process	GO:0072359	circulatory system development		6.694e-08	0.0003326	3.615e-06	3.285e-05	64	905	EPHB2,ADD1,FZD9,HEG1,BASP1,SCN5A,FGF2,AKT1,VAV3,SFRP2,ANK2,VASH1,HIPK2,CHD7,LMO4,MSX1,PARVA,DCHS1,SMARCA2,SMARCD3,SOX4,SOX11,FGFRL1,NDUFV2,ZFP36L1,GLI3,GNAQ,TBX2,NTRK2,NXN,NR2F2,TFDP2,TGFBR1,BVES,HHIP,FZD10,PAX3,PAX6,TNFAIP3,CDH2,HDAC2,NRARP,SLIT2,PKNOX1,PLCG1,WHSC1,EGLN1,ID3,CPE,FOXP4,PRKAR1A,PRKD1,HDAC9,VEZF1,ZFAND5,ITGA4,ITGB8,FAT4,RARA,FZD3,DVL3,ZMIZ1,VANGL2,VASH2
GO: Biological Process	GO:0061351	neural precursor cell proliferation		8.197e-08	0.0004072	4.379e-06	3.979e-05	20	139	FZD9,FGF2,FGF13,ASCL1,SMARCD3,NES,GLI3,DAGLA,PTBP2,HHIP,PAX6,POU3F2,POU3F3,INSM1,DBN1,ZEB2,FZD3,LHX1,HMGA2,EML1
GO: Biological Process	GO:0051094	positive regulation of developmental process		8.524e-08	0.0004235	4.505e-06	4.094e-05	64	911	EPHB2,ADD1,AMIGO1,FBN2,BEND6,MAPK12,BASP1,FGF2,AKT1,FGFR3,PREX1,TSHZ3,BIN1,SFRP2,HIPK2,ASCL1,SMARCD3,SOX11,BCL2,NELL1,NEFL,NEUROD1,NEUROG1,GLI3,PLCB1,GNAS,TBX2,TCF3,ZEB1,TCF12,NTRK2,NTN3,PAX6,CDH2,HDAC2,FNDC5,SSBP3,FOXA1,SLIT2,METRN,HOXD3,PLCG1,PLXNB1,VIM,WNT1,PRKD1,CTNNA2,MAPK8,BOC,HDAC9,RELN,INSM1,ZEB2,JAK2,JUND,PTPRD,RARA,RB1,RET,LHX1,LIMK1,HMGA2,CBLN2,VASH2
GO: Biological Process	GO:0048562	embryonic organ morphogenesis		9.108e-08	0.0004525	4.763e-06	4.329e-05	31	302	EPHB2,IRX5,MDFI,HIPK2,CHD7,MSX1,SOX11,GAS1,NEUROD1,NEUROG1,GLI3,GNAS,TBX2,ZEB1,TGFBR1,KCNQ4,PAX6,HOXA2,HOXA4,HOXA6,HOXD3,NDST1,WNT1,ZIC1,CELSR1,MAFB,FZD3,SOBP,DVL3,VANGL2,LHX1
GO: Biological Process	GO:0021953	central nervous system neuron differentiation		9.396e-08	0.0004668	4.863e-06	4.419e-05	23	181	EPHB2,PLXNA3,LMO4,ASCL1,SMARCC2,SOX4,NFIX,GLI3,BHLHE22,GNAQ,CNTN2,AGTPBP1,NTRK2,NR4A2,PAX3,PAX6,SLIT2,DMRT3,WNT1,PLXNA4,HES5,MDGA2,LHX1
GO: Biological Process	GO:0021510	spinal cord development		9.596e-08	0.0004767	4.915e-06	4.467e-05	16	91	LMO4,FOXB1,ASCL1,SOX4,SOX11,GLI3,PAX3,PAX6,PBX3,DMRT3,WNT1,ZIC1,RELN,MDGA2,LHX1,GDF11
GO: Biological Process	GO:0035295	tube development		1.062e-07	0.0005275	5.383e-06	4.892e-05	49	622	HEG1,BASP1,FGF2,FGFR3,TSHZ3,SFRP2,CHD7,LMO4,SKI,FOXB1,ASCL1,DCHS1,SOX4,SOX11,GAS1,BCL2,GLI3,TBX2,ZEB1,TGM2,HHIP,PAK1,PAX3,PAX6,PBX1,SSBP3,FOXA1,NRARP,SLIT2,ZNF358,WNT1,POU3F3,IRX1,FOXP4,CELSR1,PRKACA,HES5,ZEB2,FAT4,RARA,FOXP2,RB1,FZD3,DVL3,RET,VANGL2,LHX1,IRX2,GDF11
GO: Biological Process	GO:0010975	regulation of neuron projection development		1.198e-07	0.0005952	6.012e-06	5.464e-05	32	322	EPHB2,AMIGO1,AKT1,FGF13,PREX1,PLXNA3,RUFY3,NEFL,CDK5R1,CNTN2,NTRK2,NR2F1,NCS1,PAX6,CDH2,HDAC2,CHN1,CHRNA3,SLIT2,METRN,PLXNB1,VIM,POU3F2,PLXNA4,PRKD1,ULK2,RELN,DBN1,PTPRD,DPYSL3,RET,LIMK1
GO: Biological Process	GO:0071363	cellular response to growth factor stimulus		1.344e-07	0.0006678	6.678e-06	6.069e-05	51	665	ADCY2,ADCY5,ADCY8,SORT1,FBN2,MAPK12,FGF2,AKT1,VAV3,FGFR3,HIPK2,SKI,CASK,IRS2,PRDM16,SOS2,SOX11,GAS1,FGFRL1,ARHGEF7,PHLPP1,ZEB1,NTRK2,GRB2,GRB10,TFDP1,TFDP2,TGFBR1,HHIP,PARD3,HDAC2,CDKN1C,FAM89B,SLIT2,SHC2,PLCG1,ONECUT2,NDST1,WNT1,EID2,PRKACA,SKOR1,PRKAR1A,PRKAR2B,PRKCE,PRKD1,MAPK8,PTPN1,RBL1,LHX1,FGFBP3
GO: Biological Process	GO:0048646	anatomical structure formation involved in morphogenesis		1.581e-07	0.0007856	7.778e-06	7.069e-05	68	1009	EPHB2,EYA2,ADD1,FBN2,FGF2,VAV3,SFRP2,ANK2,VASH1,HIPK2,LMO4,SKI,MSX1,FOXB1,PARVA,SMARCD3,SOX4,SOX11,CDK5R1,NFIX,GLI3,GNAS,AGTPBP1,TBX2,NTN3,GRB2,TGFBR1,TGM2,HHIP,PAX3,TNFAIP3,HDAC2,CFL2,SSBP3,FOXA1,NRARP,SLIT2,PKNOX1,PLCG1,ONECUT2,WNT1,TBPL1,EGLN1,IRX1,PPP2R3A,CELSR1,NKD1,PRKACA,PRKAR1A,PRKD1,HES5,HDAC9,RELN,VEZF1,ZEB2,RARA,FZD3,DUSP5,DVL3,RET,ADAM12,LFNG,VANGL2,LHX1,HMGA2,CELSR2,VASH2,IRX2
GO: Biological Process	GO:0021700	developmental maturation		1.739e-07	0.0008637	8.468e-06	7.696e-05	27	247	IRX5,PICALM,AKT1,FGFR3,ASCL1,DCHS1,BCL2,CDK5R1,STXBP1,PLCB1,GNAQ,CNTN2,NPR2,NR4A2,CDKN1C,FOXA1,MTCH1,PLXNB1,WNT1,PRKACA,HES5,RELN,FAT4,RB1,RET,NTN4,GDF11
GO: Biological Process	GO:0021987	cerebral cortex development		2.074e-07	0.00103	1e-05	9.092e-05	16	96	FGF13,CCDC85C,ASCL1,CDK5R1,GLI3,BHLHE22,PLCB1,NTRK2,NR2F1,PAX6,SLIT2,POU3F2,POU3F3,RELN,FAT4,FOXP2
GO: Biological Process	GO:0035239	tube morphogenesis		2.286e-07	0.001136	1.092e-05	9.923e-05	34	365	FGF2,SFRP2,CHD7,LMO4,SKI,DCHS1,SOX4,SOX11,BCL2,GLI3,TBX2,ZEB1,TGM2,HHIP,PAK1,PAX3,PBX1,FOXA1,NRARP,SLIT2,WNT1,IRX1,CELSR1,PRKACA,HES5,ZEB2,FAT4,RARA,FZD3,DVL3,RET,VANGL2,LHX1,IRX2
GO: Biological Process	GO:0051098	regulation of binding		2.314e-07	0.00115	1.095e-05	9.951e-05	26	235	BTBD1,MDFI,ADD1,ADD2,AES,HIPK2,SKI,MAPRE1,MSX1,SMARCD3,SOX11,NES,BCL2,NEUROD1,TGFBR1,PRMT8,HMGB1,EBF2,PRKACA,MAPK8,ITGA4,JAK2,RARA,LFNG,HMGA2,EPB41
GO: Biological Process	GO:0051093	negative regulation of developmental process		2.34e-07	0.001163	1.097e-05	9.968e-05	53	716	EPHB2,MEIS2,FGF13,FGFR3,PLXNA3,SFRP2,TRIB2,VASH1,APBB1,SKI,RUFY3,MSX1,ASCL1,PRDM16,SOX3,SOX4,SOX11,CCND1,BCL2,CDK5R1,GLI3,CNTN2,TBX2,NPR2,ZEB1,LIMD1,TGFBR1,HHIP,SOX21,PAX6,PBX1,HDAC2,FOXA1,TTC3,HOXA2,NRARP,SLIT2,ZNF358,MED21,WNT1,ID3,CPE,FOXP4,NKD1,ULK2,HES5,HDAC9,MAFB,RARA,VANGL2,HMGA2,GDF11,EPHA5
GO: Biological Process	GO:0030111	regulation of Wnt signaling pathway		2.813e-07	0.001397	1.306e-05	0.0001187	25	222	MDFI,AES,FGF2,MLLT3,FGFR3,SFRP2,SIAH2,SKI,CXXC4,SOX4,CCND1,GLI3,LIMD1,GRB10,NXN,CDH2,HDAC2,CDK14,NRARP,PPP2R3A,NKD1,CSNK1E,ZEB2,VANGL2,LATS2
GO: Biological Process	GO:0010001	glial cell differentiation		3.903e-07	0.001939	1.783e-05	0.000162	22	181	FGF2,AKT1,FGFR3,BIN1,SKI,ASCL1,SOX4,SOX11,DNER,NFIX,GLI3,CNTN2,NTRK2,PAX6,PARD3,HDAC2,METRN,VIM,POU3F2,HES5,RELN,HMGA2
GO: Biological Process	GO:0072089	stem cell proliferation		3.911e-07	0.001943	1.783e-05	0.000162	19	139	FZD9,FGF13,SFRP2,MSX1,ASCL1,SMARCD3,IRS2,SOX11,NES,GAS1,GLI3,DAGLA,ZEB1,HHIP,PAX6,WNT1,FOXP2,HMGA2,EML1
GO: Biological Process	GO:0031344	regulation of cell projection organization		4.053e-07	0.002013	1.83e-05	0.0001663	36	409	EPHB2,AMIGO1,AKT1,FGF13,PREX1,PLXNA3,EVL,RUFY3,NEFL,CDK5R1,CNTN2,NTRK2,NR2F1,NCS1,TGFBR1,PAX6,CDH2,HDAC2,PFN2,CHN1,CHRNA3,SLIT2,METRN,PLXNB1,VIM,WNT1,POU3F2,PLXNA4,PRKD1,ULK2,RELN,DBN1,PTPRD,DPYSL3,RET,LIMK1
GO: Biological Process	GO:0045597	positive regulation of cell differentiation		4.272e-07	0.002122	1.912e-05	0.0001738	50	671	EPHB2,AMIGO1,FBN2,BEND6,MAPK12,FGF2,AKT1,FGFR3,PREX1,TSHZ3,BIN1,SFRP2,ASCL1,SMARCD3,SOX11,BCL2,NELL1,NEFL,NEUROD1,NEUROG1,GLI3,PLCB1,GNAS,TCF3,ZEB1,TCF12,NTRK2,NTN3,PAX6,CDH2,HDAC2,FNDC5,FOXA1,SLIT2,METRN,HOXD3,PLXNB1,VIM,PRKD1,CTNNA2,BOC,INSM1,ZEB2,JAK2,JUND,PTPRD,RARA,RB1,LHX1,LIMK1
GO: Biological Process	GO:0048592	eye morphogenesis		5.013e-07	0.00249	2.223e-05	0.0002021	20	155	EPHB2,IRX5,FGF2,FGFR3,HIPK2,SKI,SOX11,GAS1,BCL2,GLI3,BHLHE22,AGTPBP1,TBX2,ZEB1,NTRK2,PAX6,PPP2R3A,NKD1,LHX1,GDF11
GO: Biological Process	GO:0043583	ear development		5.707e-07	0.002835	2.499e-05	0.0002271	24	215	EPHB2,FGFR3,CHD7,MSX1,DCHS1,GAS1,BCL2,LIN7A,NEUROD1,NEUROG1,GLI3,ZEB1,KCNQ4,HOXA2,WNT1,ZIC1,CELSR1,HES5,MAFB,FAT4,FZD3,SOBP,DVL3,VANGL2
GO: Biological Process	GO:0023061	signal release		5.752e-07	0.002857	2.499e-05	0.0002271	36	415	DOC2B,CHD7,PPFIA3,CADPS,IRS2,BRSK1,SOX4,ILDR2,SOX11,LIN7A,NEUROD1,STXBP1,SYT1,GNAS,CACNA1C,NTRK2,PCLO,BRSK2,SYT7,PAX6,CACNA2D2,PFN2,CHRNA3,CELSR1,SNCAIP,TRIM9,PRKACA,PRKAR1A,PRKAR2B,PRKCE,RASL10B,JAK2,MIDN,HMGA2,MARCKS,EPHA5
GO: Biological Process	GO:0048706	embryonic skeletal system development		5.784e-07	0.002873	2.499e-05	0.0002271	18	129	IRX5,MDFI,SOX11,GAS1,GLI3,GNAS,ZEB1,TGFBR1,PBX1,HOXA2,HOXA4,HOXA6,HOXB9,HOXC5,HOXD1,HOXD3,NDST1,LHX1
GO: Biological Process	GO:0022604	regulation of cell morphogenesis		6.002e-07	0.002982	2.57e-05	0.0002336	35	398	EPHB2,AMIGO1,CFDP1,FGF13,PREX1,PLXNA3,SFRP2,RUFY3,PARVA,NEFL,CDK5R1,CNTN2,LIMD1,NTRK2,BVES,CDH2,ZMYM4,FOXA1,TTC3,CHN1,CHRNA3,SLIT2,METRN,PLXNB1,VIM,SH3KBP1,POU3F2,PLXNA4,ULK2,RELN,PTPRD,CDC42SE2,RET,LIMK1,EPB41
GO: Biological Process	GO:0045944	positive regulation of transcription from RNA polymerase II promoter		6.248e-07	0.003104	2.652e-05	0.000241	62	922	ETV6,MEIS2,FGF2,AKT1,NCK2,SFRP2,APBB1,HIPK2,LMO4,SKI,CASK,MSX1,ASCL1,SMARCA2,SOX4,SOX11,NEUROD1,NEUROG1,NFIX,GLI3,GLIS2,TCF3,ZEB1,TCF12,NR4A2,NR2F1,TFDP1,TFDP2,PAX3,PAX6,PBX1,PBX2,HDAC2,HMGB1,SSBP3,FOXA1,HOXA2,EBF2,HOXB9,PITX1,PKNOX1,MED21,PLAGL1,PLAGL2,ONECUT2,WNT1,POU3F2,POU3F3,LPIN2,PRKD1,HES5,PYGO1,FOXK2,ZEB2,JUND,ARNT2,MAFB,RARA,RB1,RBL1,ZMIZ1,HMGA2
GO: Biological Process	GO:0043010	camera-type eye development		6.299e-07	0.00313	2.652e-05	0.000241	29	296	EPHB2,IRX5,FGFR3,HIPK2,CHD7,SKI,SIX5,SMARCD3,SOX11,NES,GAS1,NEUROD1,GLI3,BHLHE22,AGTPBP1,TBX2,ZEB1,TGFBR1,PAX6,HDAC2,PKNOX1,VIM,HES5,MDM1,RARA,FOXP2,RET,LHX1,GDF11
GO: Biological Process	GO:0016310	phosphorylation		6.488e-07	0.003223	2.709e-05	0.0002462	109	1963	EPHB2,MARK1,MDFI,ADCY2,ADCY5,ADCY8,ADD1,CAMK2N1,MAPK12,FGF2,PIP5K1B,AKT1,FGF13,VAV3,FGFR3,PRKAG2,MEX3B,NCK2,DYRK2,SFRP2,TRIB2,SH3RF1,PPM1E,HIPK2,DGKZ,MADD,CASK,IRS2,BRSK1,ZMYND11,CMPK2,FGFRL1,CCND1,BCL2,NDUFV2,CDK5R1,GADD45G,PLCB1,PHLPP1,STK39,GNAQ,GNAS,PDGFC,NPR2,LIMD1,NTRK2,BRSK2,DUSP14,GRB2,GRB10,NR2F2,TGFBR1,PAK1,FZD10,AKAP11,PAX6,TNFAIP3,PARD3,CDH2,TOP1,MAPK8IP2,CDKN1C,ARL2BP,PFN2,CDK14,CHRN…
GO: Biological Process	GO:0060070	canonical Wnt signaling pathway		6.76e-07	0.003358	2.799e-05	0.0002543	24	217	FZD9,AES,FGF2,MLLT3,FGFR3,SFRP2,SIAH2,SOX4,CCND1,GLI3,LIMD1,FZD10,CDH2,HDAC2,CDK14,NRARP,HOXB9,WNT1,PPP2R3A,NKD1,CSNK1E,FZD3,DVL3,LATS2
GO: Biological Process	GO:0042551	neuron maturation		8.451e-07	0.004198	3.47e-05	0.0003153	10	40	IRX5,BCL2,GNAQ,CNTN2,NR4A2,CDKN1C,MTCH1,RB1,RET,NTN4
GO: Biological Process	GO:0010769	regulation of cell morphogenesis involved in differentiation		8.893e-07	0.004418	3.607e-05	0.0003278	27	268	EPHB2,AMIGO1,FGF13,PREX1,PLXNA3,SFRP2,RUFY3,NEFL,CDK5R1,CNTN2,NTRK2,CDH2,FOXA1,TTC3,CHN1,CHRNA3,SLIT2,METRN,PLXNB1,VIM,POU3F2,PLXNA4,ULK2,RELN,PTPRD,RET,LIMK1
GO: Biological Process	GO:0007379	segment specification		8.931e-07	0.004437	3.607e-05	0.0003278	7	17	MLLT3,BMI1,HOXA2,IRX1,HES5,MAFB,IRX2
GO: Biological Process	GO:0048729	tissue morphogenesis		9.22e-07	0.004581	3.694e-05	0.0003357	44	572	EYA2,HEG1,FGF2,MLLT3,FGFR3,SFRP2,LMO4,SKI,MSX1,DCHS1,SOX4,SOX11,BCL2,GLI3,TBX2,GRB2,TGM2,HHIP,PAK1,PAX3,PBX1,PARD3,FOXA1,NRARP,SLIT2,WNT1,EGLN1,IRX1,CELSR1,NKD1,PRKACA,PRKAR1A,HES5,ZEB2,FAT4,RARA,FZD3,DVL3,RET,VANGL2,LHX1,NTN4,HMGA2,IRX2
GO: Biological Process	GO:0002009	morphogenesis of an epithelium		9.396e-07	0.004668	3.718e-05	0.0003379	38	460	FGF2,MLLT3,FGFR3,SFRP2,LMO4,SKI,DCHS1,SOX4,SOX11,BCL2,GLI3,TBX2,GRB2,TGM2,HHIP,PAK1,PAX3,PBX1,PARD3,FOXA1,NRARP,SLIT2,WNT1,IRX1,CELSR1,NKD1,PRKACA,HES5,ZEB2,FAT4,RARA,FZD3,DVL3,RET,VANGL2,LHX1,NTN4,IRX2
GO: Biological Process	GO:0003279	cardiac septum development		9.43e-07	0.004685	3.718e-05	0.0003379	13	71	HEG1,ANK2,LMO4,PARVA,SOX4,SOX11,FGFRL1,TBX2,WHSC1,EGLN1,RARA,DVL3,VANGL2
GO: Biological Process	GO:0045665	negative regulation of neuron differentiation		1.897e-06	0.009422	7.419e-05	0.0006743	12	64	APBB1,ASCL1,SOX3,GLI3,CNTN2,SOX21,PAX6,PBX1,TTC3,HOXA2,HES5,GDF11
GO: Biological Process	GO:0045596	negative regulation of cell differentiation		1.951e-06	0.009695	7.561e-05	0.0006871	43	569	EPHB2,MEIS2,FGF13,FGFR3,PLXNA3,SFRP2,TRIB2,APBB1,SKI,RUFY3,MSX1,ASCL1,PRDM16,SOX3,SOX4,SOX11,CCND1,CDK5R1,GLI3,CNTN2,ZEB1,LIMD1,TGFBR1,SOX21,PAX6,PBX1,FOXA1,TTC3,HOXA2,NRARP,SLIT2,ZNF358,MED21,WNT1,ID3,FOXP4,ULK2,HES5,MAFB,RARA,VANGL2,HMGA2,GDF11
GO: Biological Process	GO:0019220	regulation of phosphate metabolic process		1.963e-06	0.009754	7.561e-05	0.0006871	104	1892	MDFI,ADCY2,ADCY5,ADCY8,ADD1,CAMK2N1,FGF2,AKT1,FGF13,VAV3,FGFR3,PRKAG2,ELMOD1,PREX1,NCK2,AGAP1,BIN1,SFRP2,TRIB2,SH3RF1,GIT1,PPM1E,HIPK2,MADD,IRS2,SOS2,DENND2A,ZMYND11,CCND1,BCL2,TBC1D9,CDK5R1,GADD45G,ARHGEF7,PLCB1,PHLPP1,GNAO1,GNAQ,DENND5A,GNAS,PDGFC,NPR3,NTRK2,DUSP14,GRB2,GRB10,GRM2,NR2F2,TGFBR1,BVES,PAK1,FZD10,AKAP11,PAX6,TNFAIP3,PARD3,CDH2,MAPK8IP2,CDKN1C,ARL2BP,RCBTB2,PFN2,CHN1,CHRM4,CHRNA3,SL…
GO: Biological Process	GO:0060562	epithelial tube morphogenesis		2.141e-06	0.01064	8.182e-05	0.0007436	31	349	FGF2,SFRP2,LMO4,SKI,DCHS1,SOX4,SOX11,BCL2,GLI3,TBX2,HHIP,PAK1,PAX3,PBX1,FOXA1,NRARP,SLIT2,WNT1,IRX1,CELSR1,PRKACA,HES5,ZEB2,FAT4,RARA,FZD3,DVL3,RET,VANGL2,LHX1,IRX2
GO: Biological Process	GO:0006468	protein phosphorylation		2.406e-06	0.01196	9.126e-05	0.0008294	85	1464	EPHB2,MARK1,MDFI,ADCY2,ADCY5,ADCY8,ADD1,CAMK2N1,MAPK12,FGF2,AKT1,FGF13,FGFR3,PRKAG2,MEX3B,NCK2,DYRK2,SFRP2,TRIB2,PPM1E,HIPK2,MADD,CASK,BRSK1,FGFRL1,CCND1,BCL2,CDK5R1,GADD45G,PHLPP1,STK39,GNAQ,GNAS,PDGFC,NPR2,NTRK2,BRSK2,DUSP14,NR2F2,TGFBR1,PAK1,FZD10,PAX6,TNFAIP3,PARD3,MAPK8IP2,CDKN1C,ARL2BP,PFN2,CDK14,CHRNA3,SLIT2,PLCG1,PLK3,MAPK8IP1,WNT1,H2AFY,CSNK1E,CSNK1G3,PRKACA,PRKAR1A,PRKAR2B,PRKCE,CTBP1,P…
GO: Biological Process	GO:0042063	gliogenesis		2.603e-06	0.01293	9.797e-05	0.0008903	23	218	FGF2,AKT1,FGFR3,BIN1,SKI,ASCL1,SOX4,SOX11,DNER,ARHGEF7,NFIX,GLI3,CNTN2,NTRK2,PAX6,PARD3,HDAC2,METRN,VIM,POU3F2,HES5,RELN,HMGA2
GO: Biological Process	GO:0014807	regulation of somitogenesis		2.656e-06	0.01319	9.921e-05	0.0009016	5	8	PAX3,NRARP,PPP2R3A,NKD1,LFNG
GO: Biological Process	GO:0051174	regulation of phosphorus metabolic process		2.676e-06	0.0133	9.922e-05	0.0009017	104	1905	MDFI,ADCY2,ADCY5,ADCY8,ADD1,CAMK2N1,FGF2,AKT1,FGF13,VAV3,FGFR3,PRKAG2,ELMOD1,PREX1,NCK2,AGAP1,BIN1,SFRP2,TRIB2,SH3RF1,GIT1,PPM1E,HIPK2,MADD,IRS2,SOS2,DENND2A,ZMYND11,CCND1,BCL2,TBC1D9,CDK5R1,GADD45G,ARHGEF7,PLCB1,PHLPP1,GNAO1,GNAQ,DENND5A,GNAS,PDGFC,NPR3,NTRK2,DUSP14,GRB2,GRB10,GRM2,NR2F2,TGFBR1,BVES,PAK1,FZD10,AKAP11,PAX6,TNFAIP3,PARD3,CDH2,MAPK8IP2,CDKN1C,ARL2BP,RCBTB2,PFN2,CHN1,CHRM4,CHRNA3,SL…
GO: Biological Process	GO:0042325	regulation of phosphorylation		2.943e-06	0.01462	0.0001082	0.0009832	75	1248	MDFI,ADCY2,ADCY5,ADCY8,ADD1,CAMK2N1,FGF2,AKT1,FGF13,VAV3,FGFR3,PRKAG2,NCK2,SFRP2,TRIB2,SH3RF1,PPM1E,HIPK2,MADD,IRS2,ZMYND11,CCND1,BCL2,CDK5R1,GADD45G,PLCB1,PHLPP1,GNAQ,GNAS,PDGFC,NTRK2,DUSP14,GRB2,GRB10,NR2F2,TGFBR1,PAK1,FZD10,AKAP11,PAX6,TNFAIP3,PARD3,CDH2,MAPK8IP2,CDKN1C,ARL2BP,PFN2,CHRNA3,SLIT2,PLCG1,SLC25A23,MAPK8IP1,WNT1,H2AFY,PRKACA,PRKAR1A,PRKAR2B,PRKCE,PRKD1,HES5,RELN,INSM1,ZEB2,JAK2,PTPN…
GO: Biological Process	GO:0030178	negative regulation of Wnt signaling pathway		2.962e-06	0.01471	0.0001082	0.0009832	17	130	MDFI,AES,MLLT3,SFRP2,SIAH2,CXXC4,CCND1,GLI3,LIMD1,GRB10,NXN,CDH2,HDAC2,PPP2R3A,NKD1,CSNK1E,LATS2
GO: Biological Process	GO:0035148	tube formation		3.252e-06	0.01616	0.0001176	0.001069	18	145	SFRP2,LMO4,SKI,SOX4,SOX11,TGM2,PAX3,IRX1,CELSR1,PRKACA,HES5,ZEB2,RARA,FZD3,DVL3,RET,VANGL2,IRX2
GO: Biological Process	GO:0048705	skeletal system morphogenesis		3.286e-06	0.01632	0.0001176	0.001069	23	221	IRX5,MDFI,FBN2,FGFR3,SFRP2,SKI,MSX1,SOX11,GAS1,GLI3,GNAS,ZEB1,TGFBR1,HHIP,HOXA2,HOXA4,HOXA6,HOXD3,HOXD8,NDST1,ZFAND5,RARA,LHX1
GO: Biological Process	GO:0045995	regulation of embryonic development		3.29e-06	0.01635	0.0001176	0.001069	15	104	SFRP2,PLCB1,TBX2,PAX3,TNFAIP3,NRARP,WNT1,PPP2R3A,CELSR1,NKD1,PRKACA,DVL3,LFNG,VANGL2,LHX1
GO: Biological Process	GO:0072073	kidney epithelium development		3.591e-06	0.01784	0.0001273	0.001157	18	146	BASP1,FGF2,TSHZ3,DCHS1,BCL2,GLI3,PBX1,SLIT2,WNT1,POU3F3,IRX1,HES5,FAT4,RARA,RET,LHX1,IRX2,GDF11
GO: Biological Process	GO:0044093	positive regulation of molecular function		3.612e-06	0.01794	0.0001273	0.001157	91	1616	MDFI,ADCY2,PICALM,ADCY5,ADCY8,ADD1,ADD2,FGF2,AKT1,FGF13,VAV3,FGFR3,PRKAG2,ELMOD1,PREX1,AGAP1,BIN1,SFRP2,TRIB2,ANK2,GIT1,HIPK2,SKI,MADD,MAPRE1,SOS2,DENND2A,CCND1,BCL2,TBC1D9,BMI1,CDK5R1,NEUROD1,NEUROG1,GADD45G,ARHGEF7,PLCB1,GNAO1,GNAQ,DENND5A,GNAS,PDGFC,TCF3,NPR3,NTRK2,NR4A2,TGFBR1,CYB5B,PAK1,FZD10,MAPK8IP2,HDAC2,HMGB1,RCBTB2,PFN2,FOXA1,CHN1,CHRM4,CHRNA3,EBF2,UBE2E1,MID1IP1,PLCG1,MTCH1,PLXNB1,RASA…
GO: Biological Process	GO:0001838	embryonic epithelial tube formation		4.063e-06	0.02019	0.0001422	0.001292	17	133	SFRP2,LMO4,SKI,SOX4,SOX11,PAX3,IRX1,CELSR1,PRKACA,HES5,ZEB2,RARA,FZD3,DVL3,RET,VANGL2,IRX2
GO: Biological Process	GO:0090276	regulation of peptide hormone secretion		4.444e-06	0.02208	0.0001544	0.001403	22	209	DOC2B,CHD7,IRS2,SOX4,NEUROD1,STXBP1,GNAS,CACNA1C,BRSK2,SYT7,PAX6,CACNA2D2,PRKACA,PRKAR1A,PRKAR2B,PRKCE,RASL10B,JAK2,MIDN,HMGA2,MARCKS,EPHA5
GO: Biological Process	GO:0072175	epithelial tube formation		4.505e-06	0.02238	0.0001554	0.001412	17	134	SFRP2,LMO4,SKI,SOX4,SOX11,PAX3,IRX1,CELSR1,PRKACA,HES5,ZEB2,RARA,FZD3,DVL3,RET,VANGL2,IRX2
GO: Biological Process	GO:0007507	heart development		5.398e-06	0.02682	0.0001849	0.001681	37	476	HEG1,BASP1,SCN5A,FGF2,SFRP2,ANK2,CHD7,LMO4,MSX1,PARVA,DCHS1,SMARCD3,SOX4,SOX11,FGFRL1,NDUFV2,GLI3,GNAQ,TBX2,TFDP2,TGFBR1,BVES,PAX3,HDAC2,WHSC1,EGLN1,ID3,CPE,FOXP4,PRKAR1A,HDAC9,ITGA4,FAT4,RARA,DVL3,ZMIZ1,VANGL2
GO: Biological Process	GO:0002065	columnar/cuboidal epithelial cell differentiation		6.099e-06	0.0303	0.0002048	0.001861	14	96	FGF2,ASCL1,SOX4,SOX11,BCL2,NEUROD1,GLI3,GNAQ,PAX6,FOXA1,FOXP4,INSM1,ZEB2,RARA
GO: Biological Process	GO:0001656	metanephros development		6.099e-06	0.0303	0.0002048	0.001861	14	96	BASP1,TSHZ3,BCL2,GLI3,SLIT2,ID3,POU3F3,IRX1,HES5,FAT4,RET,LHX1,IRX2,GDF11
GO: Biological Process	GO:0003205	cardiac chamber development		6.101e-06	0.03031	0.0002048	0.001861	17	137	HEG1,SCN5A,SFRP2,ANK2,LMO4,PARVA,SMARCD3,SOX4,SOX11,FGFRL1,TBX2,WHSC1,EGLN1,CPE,RARA,DVL3,VANGL2
GO: Biological Process	GO:0090287	regulation of cellular response to growth factor stimulus		6.819e-06	0.03388	0.0002274	0.002066	20	183	FBN2,HIPK2,SKI,CASK,PRDM16,SOX11,FGFRL1,ZEB1,GRB10,TGFBR1,HHIP,CDKN1C,FAM89B,SLIT2,ONECUT2,WNT1,EID2,SKOR1,PTPN1,FGFBP3
GO: Biological Process	GO:0002791	regulation of peptide secretion		7.036e-06	0.03495	0.000233	0.002118	22	215	DOC2B,CHD7,IRS2,SOX4,NEUROD1,STXBP1,GNAS,CACNA1C,BRSK2,SYT7,PAX6,CACNA2D2,PRKACA,PRKAR1A,PRKAR2B,PRKCE,RASL10B,JAK2,MIDN,HMGA2,MARCKS,EPHA5
GO: Biological Process	GO:0016568	chromatin modification		7.202e-06	0.03578	0.0002369	0.002153	40	540	EYA2,ARID1B,SATB1,H2AFY2,APBB1,CHD7,SKI,MBD3,TADA1,SCMH1,BRD7,SMARCA2,SMARCC2,SMARCD3,SMARCE1,ZMYND11,BMI1,TCF3,TOP1,HDAC2,PRMT8,FOXA1,PHF2,UBE2E1,WHSC1,H2AFY,CTBP1,PRKD1,MAPK8,HDAC9,ING1,JAK2,TDRD3,USP3,DEK,DNMT3A,RB1,RBL1,HMGA2,RNF2
GO: Biological Process	GO:0048704	embryonic skeletal system morphogenesis		7.798e-06	0.03874	0.0002549	0.002316	14	98	IRX5,MDFI,SOX11,GAS1,GLI3,GNAS,ZEB1,TGFBR1,HOXA2,HOXA4,HOXA6,HOXD3,NDST1,LHX1
GO: Biological Process	GO:0090087	regulation of peptide transport		8.165e-06	0.04057	0.0002651	0.00241	22	217	DOC2B,CHD7,IRS2,SOX4,NEUROD1,STXBP1,GNAS,CACNA1C,BRSK2,SYT7,PAX6,CACNA2D2,PRKACA,PRKAR1A,PRKAR2B,PRKCE,RASL10B,JAK2,MIDN,HMGA2,MARCKS,EPHA5
GO: Biological Process	GO:0042471	ear morphogenesis		8.454e-06	0.042	0.0002727	0.002479	16	126	EPHB2,CHD7,MSX1,GAS1,NEUROG1,ZEB1,KCNQ4,HOXA2,WNT1,ZIC1,CELSR1,MAFB,FZD3,SOBP,DVL3,VANGL2
GO: Biological Process	GO:0030072	peptide hormone secretion		8.772e-06	0.04358	0.0002812	0.002555	24	251	DOC2B,CHD7,IRS2,SOX4,ILDR2,NEUROD1,STXBP1,GNAS,CACNA1C,PCLO,BRSK2,SYT7,PAX6,CACNA2D2,PRKACA,PRKAR1A,PRKAR2B,PRKCE,RASL10B,JAK2,MIDN,HMGA2,MARCKS,EPHA5
GO: Biological Process	GO:0007169	transmembrane receptor protein tyrosine kinase signaling pathway		8.946e-06	0.04444	0.0002849	0.002589	49	726	EPHB2,ADCY2,ADCY5,ADCY8,SORT1,MAPK12,FGF2,AKT1,VAV3,FGFR3,PRKAG2,NCK2,IRS2,SOS2,FGFRL1,GFRA1,CDK5R1,ARHGEF7,PLCB1,PHLPP1,PDGFC,NTRK2,GRB2,GRB10,HHIP,HDAC2,CHN1,CHRNA3,SHC2,PLCG1,NDST1,WNT1,SH3KBP1,PRKACA,PRKAR1A,PRKAR2B,PRKCE,PRKD1,MAPK8,ZFAND5,GAB2,JAK2,PTPN1,RET,ADAM12,EFNA2,EFNB3,FGFBP3,EPHA5
GO: Biological Process	GO:0033673	negative regulation of kinase activity		9.457e-06	0.04698	0.0002992	0.00272	22	219	CAMK2N1,AKT1,PRKAG2,SFRP2,TRIB2,PPM1E,IRS2,GADD45G,GNAQ,DUSP14,NR2F2,TNFAIP3,CDKN1C,MAPK8IP1,H2AFY,PRKAR1A,PRKAR2B,PTPN1,RB1,DUSP5,MIDN,LATS2
GO: Biological Process	GO:0001736	establishment of planar polarity		9.586e-06	0.04762	0.0002995	0.002722	9	41	MLLT3,SFRP2,DCHS1,CELSR1,NKD1,FAT4,FZD3,DVL3,VANGL2
GO: Biological Process	GO:0060563	neuroepithelial cell differentiation		9.586e-06	0.04762	0.0002995	0.002722	9	41	FGF2,ASCL1,SOX4,SOX11,BCL2,GLI3,GNAQ,INSM1,ZEB2
GO: Biological Process	GO:0048736	appendage development		1.073e-05	0.05332	0.0003312	0.00301	19	173	FBN2,SFRP2,CHD7,SKI,MSX1,SOX4,SOX11,GAS1,GLI3,GNAQ,GNAS,TBX2,NR2F2,PBX1,PBX2,HDAC2,ZNF358,PITX1,RARA
GO: Biological Process	GO:0060173	limb development		1.073e-05	0.05332	0.0003312	0.00301	19	173	FBN2,SFRP2,CHD7,SKI,MSX1,SOX4,SOX11,GAS1,GLI3,GNAQ,GNAS,TBX2,NR2F2,PBX1,PBX2,HDAC2,ZNF358,PITX1,RARA
GO: Biological Process	GO:0048839	inner ear development		1.108e-05	0.05502	0.0003396	0.003087	20	189	EPHB2,FGFR3,CHD7,DCHS1,LIN7A,NEUROD1,NEUROG1,GLI3,ZEB1,KCNQ4,WNT1,ZIC1,CELSR1,HES5,MAFB,FAT4,FZD3,SOBP,DVL3,VANGL2
GO: Biological Process	GO:0008284	positive regulation of cell proliferation		1.136e-05	0.05644	0.0003463	0.003147	53	816	RNF187,SCN5A,FGF2,AKT1,VAV3,FGFR3,CDCA7L,NCK2,SFRP2,HIPK2,ST8SIA1,ASCL1,SMARCD3,IRS2,SOX4,SOX11,NES,GAS1,CCND1,BCL2,BMI1,GLI3,GNAQ,PDGFC,TBX2,TCF3,NTRK2,TGFBR1,TGM2,PAX3,PAX6,TNFAIP3,PBX1,HDAC2,SSBP3,NRARP,VIM,WNT1,POU3F2,POU3F3,PRKD1,HES5,INSM1,MARCKSL1,GAB2,JAK2,ARNT2,RARA,FOXP2,ZMIZ1,LHX1,HMGA2,VASH2
GO: Biological Process	GO:0007164	establishment of tissue polarity		1.183e-05	0.05875	0.0003582	0.003255	9	42	MLLT3,SFRP2,DCHS1,CELSR1,NKD1,FAT4,FZD3,DVL3,VANGL2
GO: Biological Process	GO:0051726	regulation of cell cycle		1.204e-05	0.05982	0.0003625	0.003295	55	860	MAPK12,FGF2,AKT1,FGFR3,PRKAG2,TRIM36,BIN1,VASH1,APBB1,HIPK2,DGKZ,MADD,MSX1,ASCL1,BRD7,SOX4,SOX11,VPS4A,GAS1,CCND1,BCL2,SESN1,CDK5R1,NEUROD1,NEUROG1,GADD45G,PLCB1,TCF3,NPR2,TTC28,NR2F2,TGFBR1,WDR6,TNFAIP3,PBX1,TOP2B,HDAC2,CDKN1C,FOXA1,CDK14,UBE2E1,PLAGL1,PLK3,ID3,H2AFY,PRKACA,PRKAR1A,PRKCE,CTBP1,INSM1,RARA,RB1,RBL1,HMGA2,LATS2
GO: Biological Process	GO:0060411	cardiac septum morphogenesis		1.29e-05	0.06407	0.000386	0.003508	10	53	PARVA,SOX4,SOX11,FGFRL1,TBX2,WHSC1,EGLN1,RARA,DVL3,VANGL2
GO: Biological Process	GO:0030902	hindbrain development		1.436e-05	0.07135	0.0004272	0.003883	17	146	SCN5A,FGF2,ASCL1,GAS1,BCL2,CDK5R1,NEUROD1,NFIX,AGTPBP1,PAX6,HOXA2,WNT1,CTNNA2,MAFB,FOXP2,FZD3,LHX1
GO: Biological Process	GO:0002790	peptide secretion		1.584e-05	0.07872	0.0004674	0.004248	24	260	DOC2B,CHD7,IRS2,SOX4,ILDR2,NEUROD1,STXBP1,GNAS,CACNA1C,PCLO,BRSK2,SYT7,PAX6,CACNA2D2,PRKACA,PRKAR1A,PRKAR2B,PRKCE,RASL10B,JAK2,MIDN,HMGA2,MARCKS,EPHA5
GO: Biological Process	GO:0045956	positive regulation of calcium ion-dependent exocytosis		1.6e-05	0.07946	0.0004674	0.004248	6	17	DOC2B,CADPS,STXBP1,PLCB1,SYT1,SYT7
GO: Biological Process	GO:0034199	activation of protein kinase A activity		1.6e-05	0.07946	0.0004674	0.004248	6	17	ADCY2,ADCY5,ADCY8,PRKACA,PRKAR1A,PRKAR2B
GO: Biological Process	GO:0051049	regulation of transport		1.678e-05	0.08335	0.0004874	0.00443	84	1517	NAT8L,MDFI,PICALM,RTN2,ADD1,SCN5A,AKT1,PRKAG2,DYRK2,DOC2B,BIN1,SFRP2,ANK2,CNIH2,APBB1,CHD7,RUFY1,SLC1A2,CASK,CADPS,CACNG4,IRS2,CACNA2D3,SOX4,SOX11,GAS1,BCL2,CDK5R1,NEUROD1,STXBP1,GLI3,PLCB1,SYT1,CACNA1I,STK39,GNAO1,GNAQ,GNAS,CACNA1C,CACNB2,NTRK2,WWP2,PCLO,BRSK2,GRB10,SYT7,TFDP1,NCS1,TGFBR1,KCNQ4,KCNK10,PAX6,MAPK8IP2,CACNA2D2,FAM89B,HMGB1,PFN2,CHRNA3,PLCG1,PLK3,ZIC1,CELSR1,SNCAIP,TRIM9,PRKACA,PRKA…
GO: Biological Process	GO:0048732	gland development		1.688e-05	0.08385	0.0004875	0.004431	33	424	FGF2,AKT1,LMO4,MSX1,FOXB1,ASCL1,IRS2,SOX3,CCND1,BCL2,GLI3,TBX2,TGFBR1,TGM2,PAX3,PAX6,TNFAIP3,PBX1,FOXA1,PHF2,SLIT2,HOXB9,HOXD3,PITX1,ONECUT2,WNT1,POU3F2,INSM1,JAK2,MAFB,RARA,NTN4,HMGA2
GO: Biological Process	GO:0001657	ureteric bud development		1.751e-05	0.08698	0.0005028	0.004569	14	105	BASP1,FGF2,TSHZ3,DCHS1,BCL2,GLI3,PBX1,SLIT2,WNT1,FAT4,RARA,RET,LHX1,GDF11
GO: Biological Process	GO:0072163	mesonephric epithelium development		1.953e-05	0.09705	0.0005546	0.00504	14	106	BASP1,FGF2,TSHZ3,DCHS1,BCL2,GLI3,PBX1,SLIT2,WNT1,FAT4,RARA,RET,LHX1,GDF11
GO: Biological Process	GO:0072164	mesonephric tubule development		1.953e-05	0.09705	0.0005546	0.00504	14	106	BASP1,FGF2,TSHZ3,DCHS1,BCL2,GLI3,PBX1,SLIT2,WNT1,FAT4,RARA,RET,LHX1,GDF11
GO: Biological Process	GO:0016567	protein ubiquitination		2.071e-05	0.1029	0.0005846	0.005313	44	646	BTBD1,RNF187,SVBP,AKT1,FGFR3,FBXO32,TRIM36,UBE2E3,UBE2J1,TRIB2,SH3RF1,SPSB1,SIAH2,RNF11,FBXO21,PDZRN3,SOX4,BCL2,RNF217,BMI1,FBXL7,DTX4,TRIM2,WWP2,NXN,TGFBR1,KLHL25,PAX6,TNFAIP3,UBE2QL1,TRAF3,TTC3,UBE2E1,ANAPC13,PDZRN4,WNT1,TRIM9,PINK1,RNF144B,RNF144A,PJA2,PELI2,LIMK1,RNF2
GO: Biological Process	GO:0021515	cell differentiation in spinal cord		2.143e-05	0.1065	0.0006014	0.005466	10	56	LMO4,ASCL1,SOX4,GLI3,PAX3,PAX6,DMRT3,WNT1,MDGA2,LHX1
GO: Biological Process	GO:0006469	negative regulation of protein kinase activity		2.199e-05	0.1093	0.0006117	0.00556	20	198	CAMK2N1,AKT1,PRKAG2,SFRP2,TRIB2,PPM1E,GADD45G,GNAQ,DUSP14,NR2F2,TNFAIP3,CDKN1C,MAPK8IP1,H2AFY,PRKAR1A,PRKAR2B,PTPN1,RB1,DUSP5,LATS2
GO: Biological Process	GO:0007010	cytoskeleton organization		2.204e-05	0.1095	0.0006117	0.00556	60	987	MARK1,CLIP1,ADD1,ADD2,CORO2B,AKT1,FGF13,PREX1,NCK2,PLXNA3,EVL,PPM1E,MAPRE1,PARVA,BRSK1,NES,BCL2,NEFL,CDK5R1,SYNE2,CNTN2,LIMD1,PCLO,BRSK2,GRB2,INA,PAK1,FZD10,PAX6,PARD3,ZMYM4,HDAC2,CFL2,SYNPO,PFN2,SLIT2,MID1IP1,PLK3,CNN3,PLXNB1,VIM,SH3KBP1,CELSR1,FAM101B,PRKAR1A,PRKCE,MAPK8,RELN,DBN1,CNTLN,JAK2,PTPN1,DPYSL3,RAP1GDS1,RB1,VANGL2,LIMK1,EML1,EPB41,EPHA5
GO: Biological Process	GO:0033043	regulation of organelle organization		2.257e-05	0.1121	0.0006229	0.005661	49	752	CLIP1,ADD1,ADD2,AKT1,FGF13,FGFR3,PREX1,NCK2,DOC2B,PLXNA3,EVL,PPM1E,SKI,MAPRE1,MSX1,BRD7,NES,BCL2,CDK5R1,NEUROG1,PLCB1,SYT1,GRB2,TFDP1,PAK1,FZD10,HDAC2,CFL2,SYNPO,PFN2,SLIT2,UBE2E1,MID1IP1,PLXNB1,H2AFY,CELSR1,TRIM9,PRKAR1A,PRKCE,CTBP1,PRKD1,MAPK8,PINK1,ZEB2,TBC1D4,RB1,VANGL2,LIMK1,EPHA5
GO: Biological Process	GO:0042127	regulation of cell proliferation		2.368e-05	0.1176	0.0006485	0.005893	80	1439	RNF187,SCN5A,CFDP1,FGF2,AKT1,VAV3,FGFR3,CDCA7L,NCK2,KLF11,SFRP2,VASH1,HIPK2,ST8SIA1,SKI,MXD4,CASK,MSX1,ASCL1,BRD7,SMARCA2,SIX5,SMARCD3,IRS2,SOX4,SOX11,NES,GAS1,FGFRL1,CCND1,BCL2,SESN1,BMI1,NELL1,GLI3,GNAQ,PDGFC,TBX2,TCF3,NPR3,ZEB1,PTBP2,NTRK2,NR2F2,TGFBR1,TGM2,WDR6,PAK1,PAX3,PAX6,TNFAIP3,PBX1,HDAC2,CDKN1C,SSBP3,NRARP,SLIT2,PLXNB1,VIM,WNT1,EID2,POU3F2,POU3F3,CTBP1,PRKD1,HES5,ING1,INSM1,MARCKSL1,GA…
GO: Biological Process	GO:0007224	smoothened signaling pathway		2.376e-05	0.118	0.0006485	0.005893	15	122	FGFR3,DYRK2,HIPK2,GAS1,GLI3,GLIS2,HHIP,PAX6,FOXA1,NDST1,ZIC1,PRKACA,HES5,BOC,RB1
GO: Biological Process	GO:0043549	regulation of kinase activity		2.412e-05	0.1198	0.0006549	0.005952	50	775	MDFI,ADCY2,ADCY5,ADCY8,ADD1,CAMK2N1,FGF2,AKT1,FGF13,VAV3,FGFR3,PRKAG2,NCK2,SFRP2,TRIB2,PPM1E,MADD,IRS2,CCND1,CDK5R1,GADD45G,GNAQ,PDGFC,DUSP14,NR2F2,TGFBR1,PAK1,FZD10,TNFAIP3,MAPK8IP2,CDKN1C,CHRNA3,PLCG1,MAPK8IP1,H2AFY,PRKACA,PRKAR1A,PRKAR2B,RELN,ZEB2,JAK2,PTPN1,RARA,RB1,RBL1,DUSP5,DVL3,VANGL2,MIDN,LATS2
GO: Biological Process	GO:0001822	kidney development		2.455e-05	0.122	0.0006596	0.005994	24	267	BASP1,FGF2,TSHZ3,DCHS1,SOX4,SOX11,BCL2,GLI3,TGFBR1,PBX1,SLIT2,WNT1,ID3,POU3F3,IRX1,HES5,PYGO1,FAT4,RARA,RET,VANGL2,LHX1,IRX2,GDF11
GO: Biological Process	GO:0035270	endocrine system development		2.456e-05	0.122	0.0006596	0.005994	16	137	FGF2,AKT1,MSX1,ASCL1,SOX3,SOX4,NEUROD1,TGFBR1,PAX6,PBX1,HOXD3,PITX1,ONECUT2,POU3F2,INSM1,HMGA2
GO: Biological Process	GO:0030029	actin filament-based process		2.71e-05	0.1346	0.0007237	0.006577	41	592	ADD1,ADD2,CORO2B,SCN5A,PREX1,NCK2,EVL,ANK2,PPM1E,APBB1,PARVA,BCL2,CDK5R1,SYNE2,BRSK2,GRB2,PAK1,FZD10,PARD3,HDAC2,CFL2,SYNPO,PFN2,SLIT2,MYL6B,CNN3,VIM,CELSR1,FAM101B,PRKAR1A,PRKCE,DBN1,JAK2,PTPN1,KCNH2,DPYSL3,RAP1GDS1,VANGL2,LIMK1,EPB41,EPHA5
GO: Biological Process	GO:0007626	locomotory behavior		2.736e-05	0.1359	0.0007269	0.006606	20	201	ADCY5,APBA2,HIPK2,CHD7,NPAS3,GNAO1,CNTN2,AGTPBP1,NOVA1,CACNA1C,NR4A2,PBX3,CHRNA3,DMRT3,ZIC1,CELSR1,PRKCE,RELN,SOBP,EFNB3
GO: Biological Process	GO:0009968	negative regulation of signal transduction		2.832e-05	0.1407	0.0007484	0.006802	57	930	MDFI,FBN2,BEND6,AES,MLLT3,AKT1,FGFR3,SFRP2,SH3RF1,HIPK2,DGKZ,SIAH2,SKI,MADD,CXXC4,PRDM16,ZMYND11,GAS1,FGFRL1,CCND1,BCL2,NEUROD1,ARHGEF7,GLI3,GLIS2,PHLPP1,LIMD1,DUSP14,GRB2,GRB10,NXN,TGFBR1,HHIP,TNFAIP3,CDH2,HDAC2,FAM89B,NRARP,SLIT2,RASAL2,MAPK8IP1,ONECUT2,WNT1,EID2,SH3KBP1,PPP2R3A,NKD1,CSNK1E,PRKACA,SKOR1,PINK1,PTPN1,RB1,DUSP5,RGS12,HMGA2,LATS2
GO: Biological Process	GO:0001655	urogenital system development		2.86e-05	0.1421	0.0007517	0.006832	27	323	EPHB2,BASP1,FGF2,TSHZ3,FOXB1,DCHS1,SOX4,SOX11,BCL2,GLI3,TGFBR1,PBX1,FOXA1,SLIT2,WNT1,ID3,POU3F3,IRX1,HES5,PYGO1,FAT4,RARA,RET,VANGL2,LHX1,IRX2,GDF11
GO: Biological Process	GO:0043393	regulation of protein binding		2.943e-05	0.1462	0.0007696	0.006994	16	139	BTBD1,ADD1,ADD2,AES,HIPK2,MAPRE1,SMARCD3,NES,BCL2,TGFBR1,PRMT8,PRKACA,MAPK8,ITGA4,LFNG,EPB41
GO: Biological Process	GO:0001823	mesonephros development		2.986e-05	0.1483	0.0007766	0.007058	14	110	BASP1,FGF2,TSHZ3,DCHS1,BCL2,GLI3,PBX1,SLIT2,WNT1,FAT4,RARA,RET,LHX1,GDF11
GO: Biological Process	GO:0021761	limbic system development		3.051e-05	0.1516	0.0007894	0.007174	12	83	FGF13,PLXNA3,FOXB1,SOX3,CDK5R1,NEUROD1,GLI3,HDAC2,POU3F2,RELN,ZEB2,EPHA5
GO: Biological Process	GO:0031399	regulation of protein modification process		3.13e-05	0.1555	0.0008012	0.007281	73	1290	MDFI,ADCY2,ADCY5,ADCY8,ADD1,CAMK2N1,SVBP,FGF2,AKT1,FGF13,FGFR3,PRKAG2,NCK2,SFRP2,TRIB2,PPM1E,HIPK2,SIAH2,SKI,MADD,BRD7,SOX4,CCND1,BCL2,BMI1,CDK5R1,GADD45G,PHLPP1,GNAQ,GNAS,PDGFC,DUSP14,NXN,NR2F2,TGFBR1,PAK1,FZD10,PAX6,TNFAIP3,PARD3,MAPK8IP2,HDAC2,CDKN1C,ARL2BP,PFN2,CHRNA3,SLIT2,UBE2E1,PLCG1,MAPK8IP1,WNT1,H2AFY,PRKACA,PRKAR1A,PRKAR2B,PRKCE,CTBP1,PRKD1,MAPK8,HES5,PINK1,RELN,INSM1,ZEB2,JAK2,PTPN1,RB…
GO: Biological Process	GO:0035107	appendage morphogenesis		3.145e-05	0.1562	0.0008012	0.007281	17	155	FBN2,SFRP2,CHD7,SKI,MSX1,SOX4,SOX11,GAS1,GLI3,GNAQ,GNAS,TBX2,PBX1,PBX2,HDAC2,ZNF358,PITX1
GO: Biological Process	GO:0035108	limb morphogenesis		3.145e-05	0.1562	0.0008012	0.007281	17	155	FBN2,SFRP2,CHD7,SKI,MSX1,SOX4,SOX11,GAS1,GLI3,GNAQ,GNAS,TBX2,PBX1,PBX2,HDAC2,ZNF358,PITX1
GO: Biological Process	GO:0001505	regulation of neurotransmitter levels		3.235e-05	0.1607	0.00082	0.007453	18	171	NAT8L,ZNF219,DOC2B,PPFIA3,CADPS,BRSK1,LIN7A,STXBP1,SYT1,DAGLA,AGTPBP1,NTRK2,PCLO,PFN2,CHRNA3,CELSR1,SNCAIP,TRIM9
GO: Biological Process	GO:0023057	negative regulation of signaling		3.318e-05	0.1648	0.0008368	0.007605	59	979	MDFI,FBN2,BEND6,AES,MLLT3,AKT1,FGFR3,SFRP2,SH3RF1,HIPK2,DGKZ,SIAH2,SKI,MADD,CXXC4,PRDM16,ZMYND11,GAS1,FGFRL1,CCND1,BCL2,NEUROD1,STXBP1,ARHGEF7,GLI3,GLIS2,PHLPP1,LIMD1,DUSP14,GRB2,GRB10,NXN,TGFBR1,HHIP,KCNQ4,TNFAIP3,CDH2,HDAC2,FAM89B,NRARP,SLIT2,RASAL2,MAPK8IP1,ONECUT2,WNT1,EID2,SH3KBP1,PPP2R3A,NKD1,CSNK1E,PRKACA,SKOR1,PINK1,PTPN1,RB1,DUSP5,RGS12,HMGA2,LATS2
GO: Biological Process	GO:0060828	regulation of canonical Wnt signaling pathway		3.417e-05	0.1697	0.0008533	0.007754	17	156	AES,FGF2,MLLT3,FGFR3,SFRP2,SIAH2,SOX4,GLI3,LIMD1,CDH2,HDAC2,CDK14,NRARP,PPP2R3A,NKD1,CSNK1E,LATS2
GO: Biological Process	GO:0071495	cellular response to endogenous stimulus		3.418e-05	0.1698	0.0008533	0.007754	60	1002	KLF3,ADCY2,ADCY5,ADCY8,SORT1,FBN2,FGF2,AKT1,FGFR3,FBXO32,PRKAG2,KLF11,HIPK2,SKI,MSX1,IRS2,PRDM16,SOX11,FGFRL1,PLCB1,PHLPP1,GNAS,PDGFC,ZEB1,RAB31,NR4A2,GRB2,GRB10,NR2F1,NR2F2,TFDP1,TFDP2,TGFBR1,HHIP,PAK1,PARD3,CDKN1C,FAM89B,SLIT2,SHC2,PLCG1,ONECUT2,NDST1,WNT1,EID2,PRKACA,SKOR1,PRKAR1A,PRKAR2B,PRKCE,HDAC9,JAK2,PTPN1,TBC1D4,DNMT3A,RARA,RBL1,LHX1,LATS2,FGFBP3
GO: Biological Process	GO:0010648	negative regulation of cell communication		3.517e-05	0.1747	0.0008736	0.007939	59	981	MDFI,FBN2,BEND6,AES,MLLT3,AKT1,FGFR3,SFRP2,SH3RF1,HIPK2,DGKZ,SIAH2,SKI,MADD,CXXC4,PRDM16,ZMYND11,GAS1,FGFRL1,CCND1,BCL2,NEUROD1,STXBP1,ARHGEF7,GLI3,GLIS2,PHLPP1,LIMD1,DUSP14,GRB2,GRB10,NXN,TGFBR1,HHIP,KCNQ4,TNFAIP3,CDH2,HDAC2,FAM89B,NRARP,SLIT2,RASAL2,MAPK8IP1,ONECUT2,WNT1,EID2,SH3KBP1,PPP2R3A,NKD1,CSNK1E,PRKACA,SKOR1,PINK1,PTPN1,RB1,DUSP5,RGS12,HMGA2,LATS2
GO: Biological Process	GO:0021517	ventral spinal cord development		3.688e-05	0.1832	0.0009115	0.008284	9	48	LMO4,ASCL1,SOX4,GLI3,PAX6,DMRT3,RELN,MDGA2,LHX1
GO: Biological Process	GO:0045786	negative regulation of cell cycle		3.737e-05	0.1856	0.000919	0.008352	29	365	MAPK12,FGFR3,PRKAG2,BIN1,VASH1,APBB1,DGKZ,SOX4,VPS4A,GAS1,CCND1,BCL2,SESN1,CDK5R1,NEUROD1,NPR2,NR2F2,TGFBR1,WDR6,TNFAIP3,HDAC2,CDKN1C,UBE2E1,PLAGL1,PRKACA,INSM1,RB1,HMGA2,LATS2
GO: Biological Process	GO:0048469	cell maturation		4.025e-05	0.1999	0.0009849	0.008951	17	158	IRX5,ASCL1,BCL2,PLCB1,GNAQ,CNTN2,NPR2,NR4A2,CDKN1C,FOXA1,MTCH1,PRKACA,HES5,RB1,RET,NTN4,GDF11
GO: Biological Process	GO:0046883	regulation of hormone secretion		4.104e-05	0.2039	0.0009994	0.009083	23	258	DOC2B,CHD7,IRS2,SOX4,SOX11,NEUROD1,STXBP1,GNAS,CACNA1C,BRSK2,SYT7,PAX6,CACNA2D2,PRKACA,PRKAR1A,PRKAR2B,PRKCE,RASL10B,JAK2,MIDN,HMGA2,MARCKS,EPHA5
GO: Biological Process	GO:0008283	cell proliferation		4.146e-05	0.206	0.001005	0.00913	98	1887	RNF187,PICALM,FZD9,SATB1,SCN5A,CFDP1,FGF2,AKT1,FGF13,VAV3,FGFR3,CDCA7L,NCK2,KLF11,BIN1,SFRP2,VASH1,HIPK2,ST8SIA1,SKI,MXD4,CASK,MAPRE1,MSX1,ASCL1,BRD7,SMARCA2,SIX5,SMARCD3,IRS2,SOX4,SOX11,NES,ZMYND11,GAS1,FGFRL1,CCND1,BCL2,SESN1,BMI1,NELL1,CDK5R1,FBXL7,GLI3,GNAQ,PDGFC,DAGLA,TBX2,TCF3,NPR3,ZEB1,PTBP2,NTRK2,NR2F2,TFDP1,TGFBR1,TGM2,HHIP,WDR6,PAK1,PAX3,PAX6,TNFAIP3,PBX1,HDAC2,CDKN1C,SSBP3,CHRM4,NRARP,…
GO: Biological Process	GO:0051099	positive regulation of binding		4.556e-05	0.2263	0.001099	0.009985	13	100	ADD1,ADD2,HIPK2,SKI,MAPRE1,NEUROD1,HMGB1,EBF2,JAK2,RARA,LFNG,HMGA2,EPB41
GO: Biological Process	GO:0003357	noradrenergic neuron differentiation		4.787e-05	0.2378	0.001149	0.01044	4	7	ASCL1,SOX4,SOX11,INSM1
GO: Biological Process	GO:0001763	morphogenesis of a branching structure		4.812e-05	0.2391	0.001149	0.01044	21	226	FGF2,SFRP2,DCHS1,BCL2,GLI3,GRB2,TGM2,HHIP,PAK1,PBX1,FOXA1,NRARP,SLIT2,WNT1,CPE,CELSR1,CTNND2,FAT4,VANGL2,LHX1,NTN4
GO: Biological Process	GO:0045879	negative regulation of smoothened signaling pathway		4.968e-05	0.2468	0.001175	0.01068	7	29	FGFR3,GAS1,GLI3,GLIS2,HHIP,PRKACA,RB1
GO: Biological Process	GO:0009719	response to endogenous stimulus		4.99e-05	0.2479	0.001175	0.01068	78	1424	KLF3,ADCY2,ADCY5,ADCY8,SORT1,FBN2,FGF2,AKT1,FGFR3,FBXO32,PRKAG2,KLF11,HIPK2,SRR,MSI1,SKI,SLC1A2,MSX1,ASCL1,IRS2,PRDM16,SOX11,FGFRL1,CCND1,BCL2,GLI3,PLCB1,PHLPP1,GNAO1,GNAS,PDGFC,ZEB1,RAB31,NR4A2,GRB2,GRB10,GRIK4,NR2F1,NR2F2,TFDP1,TFDP2,TGFBR1,HHIP,PAK1,PAPPA,TNFAIP3,PARD3,HDAC2,CDKN1C,TPMT,FAM89B,FOXA1,CHRNA3,CHRNA5,SLIT2,SHC2,PLCG1,ONECUT2,NDST1,WNT1,EID2,PRKACA,SKOR1,PRKAR1A,PRKAR2B,PRKCE,HDAC9…
GO: Biological Process	GO:0032970	regulation of actin filament-based process		4.992e-05	0.248	0.001175	0.01068	24	279	ADD1,ADD2,SCN5A,PREX1,NCK2,EVL,ANK2,PPM1E,CDK5R1,GRB2,PAK1,FZD10,PARD3,HDAC2,CFL2,SYNPO,PFN2,SLIT2,CELSR1,PRKCE,KCNH2,VANGL2,LIMK1,EPHA5
GO: Biological Process	GO:0051146	striated muscle cell differentiation		5.057e-05	0.2512	0.001185	0.01077	22	244	SORT1,AKT1,SKI,MSX1,DNER,BCL2,PLCB1,NTN3,BVES,PAX3,CDH2,HDAC2,CACNA2D2,CFL2,WNT1,ID3,PRKAR1A,BOC,HDAC9,RARA,RB1,ADAM12
GO: Biological Process	GO:0015833	peptide transport		5.284e-05	0.2625	0.001232	0.0112	24	280	DOC2B,CHD7,IRS2,SOX4,ILDR2,NEUROD1,STXBP1,GNAS,CACNA1C,PCLO,BRSK2,SYT7,PAX6,CACNA2D2,PRKACA,PRKAR1A,PRKAR2B,PRKCE,RASL10B,JAK2,MIDN,HMGA2,MARCKS,EPHA5
GO: Biological Process	GO:0001932	regulation of protein phosphorylation		5.522e-05	0.2743	0.001279	0.01162	60	1019	MDFI,ADCY2,ADCY5,ADCY8,ADD1,CAMK2N1,FGF2,AKT1,FGF13,FGFR3,PRKAG2,NCK2,SFRP2,TRIB2,PPM1E,HIPK2,MADD,CCND1,BCL2,CDK5R1,GADD45G,PHLPP1,GNAQ,GNAS,PDGFC,DUSP14,NR2F2,TGFBR1,PAK1,FZD10,PAX6,TNFAIP3,PARD3,MAPK8IP2,CDKN1C,ARL2BP,PFN2,CHRNA3,SLIT2,PLCG1,MAPK8IP1,WNT1,H2AFY,PRKACA,PRKAR1A,PRKAR2B,PRKCE,PRKD1,HES5,RELN,INSM1,ZEB2,JAK2,PTPN1,RB1,DUSP5,DVL3,PELI2,VANGL2,LATS2
GO: Biological Process	GO:0016331	morphogenesis of embryonic epithelium		5.534e-05	0.2749	0.001279	0.01162	17	162	SFRP2,LMO4,SKI,SOX4,SOX11,PAX3,IRX1,CELSR1,PRKACA,HES5,ZEB2,RARA,FZD3,DVL3,RET,VANGL2,IRX2
GO: Biological Process	GO:0031400	negative regulation of protein modification process		5.892e-05	0.2927	0.001354	0.01231	32	432	CAMK2N1,SVBP,AKT1,PRKAG2,SFRP2,TRIB2,PPM1E,SKI,SOX4,GADD45G,GNAQ,DUSP14,NXN,NR2F2,PAX6,TNFAIP3,PARD3,CDKN1C,SLIT2,UBE2E1,MAPK8IP1,WNT1,H2AFY,PRKAR1A,PRKAR2B,CTBP1,INSM1,PTPN1,RB1,DUSP5,LIMK1,LATS2
GO: Biological Process	GO:0072001	renal system development		5.915e-05	0.2939	0.001354	0.01231	24	282	BASP1,FGF2,TSHZ3,DCHS1,SOX4,SOX11,BCL2,GLI3,TGFBR1,PBX1,SLIT2,WNT1,ID3,POU3F3,IRX1,HES5,PYGO1,FAT4,RARA,RET,VANGL2,LHX1,IRX2,GDF11
GO: Biological Process	GO:0003206	cardiac chamber morphogenesis		5.97e-05	0.2966	0.00136	0.01236	14	117	HEG1,SFRP2,PARVA,SMARCD3,SOX4,SOX11,FGFRL1,TBX2,WHSC1,EGLN1,CPE,RARA,DVL3,VANGL2
GO: Biological Process	GO:0035113	embryonic appendage morphogenesis		6.023e-05	0.2992	0.00136	0.01236	15	132	FBN2,SFRP2,CHD7,SKI,MSX1,GAS1,GLI3,GNAQ,GNAS,TBX2,PBX1,PBX2,HDAC2,ZNF358,PITX1
GO: Biological Process	GO:0030326	embryonic limb morphogenesis		6.023e-05	0.2992	0.00136	0.01236	15	132	FBN2,SFRP2,CHD7,SKI,MSX1,GAS1,GLI3,GNAQ,GNAS,TBX2,PBX1,PBX2,HDAC2,ZNF358,PITX1
GO: Biological Process	GO:0001738	morphogenesis of a polarized epithelium		6.092e-05	0.3027	0.00137	0.01245	9	51	MLLT3,SFRP2,DCHS1,CELSR1,NKD1,FAT4,FZD3,DVL3,VANGL2
GO: Biological Process	GO:0021516	dorsal spinal cord development		6.221e-05	0.3091	0.001386	0.0126	6	21	LMO4,ASCL1,PAX3,PBX3,WNT1,LHX1
GO: Biological Process	GO:0017015	regulation of transforming growth factor beta receptor signaling pathway		6.231e-05	0.3096	0.001386	0.0126	13	103	FBN2,HIPK2,SKI,PRDM16,SOX11,ZEB1,TGFBR1,CDKN1C,FAM89B,ONECUT2,WNT1,EID2,SKOR1
GO: Biological Process	GO:0030073	insulin secretion		6.25e-05	0.3105	0.001386	0.0126	20	213	DOC2B,IRS2,SOX4,ILDR2,NEUROD1,STXBP1,GNAS,CACNA1C,PCLO,BRSK2,SYT7,CACNA2D2,PRKACA,PRKAR1A,PRKAR2B,PRKCE,JAK2,MIDN,MARCKS,EPHA5
GO: Biological Process	GO:0051493	regulation of cytoskeleton organization		6.351e-05	0.3155	0.001397	0.0127	28	357	CLIP1,ADD1,ADD2,FGF13,PREX1,NCK2,PLXNA3,EVL,PPM1E,MAPRE1,NES,CDK5R1,GRB2,PAK1,FZD10,HDAC2,CFL2,SYNPO,PFN2,SLIT2,MID1IP1,PLXNB1,CELSR1,PRKCE,MAPK8,VANGL2,LIMK1,EPHA5
GO: Biological Process	GO:0010721	negative regulation of cell development		6.356e-05	0.3158	0.001397	0.0127	16	148	EPHB2,FGF13,FGFR3,PLXNA3,SFRP2,SKI,RUFY3,SOX11,CDK5R1,PAX6,FOXA1,TTC3,SLIT2,ULK2,HES5,HMGA2
GO: Biological Process	GO:1902589	single-organism organelle organization		6.747e-05	0.3352	0.001477	0.01342	97	1887	MARK1,EYA2,CLIP1,PICALM,ADD1,ADD2,TUBB3,CORO2B,SATB1,AKT1,FGF13,VAV3,FGFR3,PREX1,NCK2,DOC2B,EVL,PPM1E,APBB1,SKI,MBD3,MAPRE1,TADA1,BRD7,PARVA,SMARCC2,SMARCD3,SMARCE1,BRSK1,NES,BCL2,NEFL,CDK5R1,FBXL7,NEUROG1,STXBP1,SYNE2,SYT1,CNTN2,TCF3,TTC28,BRSK2,GRB2,TFDP1,SEC22C,INA,PAK1,FZD10,PAX6,PARD3,TOP2B,HDAC2,PRMT8,CFL2,SYNPO,PFN2,PHF2,SLIT2,UBE2E1,MID1IP1,PLK3,CNN3,ANAPC13,VIM,WHSC1,TBPL1,WRN,H2AFY,CELS…
GO: Biological Process	GO:0090288	negative regulation of cellular response to growth factor stimulus		6.897e-05	0.3427	0.001503	0.01366	13	104	FBN2,SKI,CASK,PRDM16,FGFRL1,TGFBR1,FAM89B,SLIT2,ONECUT2,WNT1,EID2,SKOR1,PTPN1
GO: Biological Process	GO:0001933	negative regulation of protein phosphorylation		6.989e-05	0.3472	0.001516	0.01378	24	285	CAMK2N1,AKT1,PRKAG2,SFRP2,TRIB2,PPM1E,GADD45G,GNAQ,DUSP14,NR2F2,PAX6,TNFAIP3,PARD3,CDKN1C,SLIT2,MAPK8IP1,H2AFY,PRKAR1A,PRKAR2B,INSM1,PTPN1,RB1,DUSP5,LATS2
GO: Biological Process	GO:0007628	adult walking behavior		7.42e-05	0.3686	0.001603	0.01457	8	41	HIPK2,CHD7,CNTN2,AGTPBP1,CACNA1C,DMRT3,ZIC1,EFNB3
GO: Biological Process	GO:0042472	inner ear morphogenesis		7.625e-05	0.3788	0.00164	0.0149	13	105	EPHB2,CHD7,NEUROG1,ZEB1,KCNQ4,WNT1,ZIC1,CELSR1,MAFB,FZD3,SOBP,DVL3,VANGL2
GO: Biological Process	GO:0021536	diencephalon development		7.894e-05	0.3921	0.001687	0.01534	14	120	BASP1,FGF2,FGFR3,MSX1,FOXB1,SOX3,NR4A2,INA,PAX6,CKB,PITX1,WNT1,POU3F2,HMGA2
GO: Biological Process	GO:0050796	regulation of insulin secretion		7.914e-05	0.3932	0.001687	0.01534	18	183	DOC2B,IRS2,SOX4,NEUROD1,STXBP1,GNAS,CACNA1C,BRSK2,SYT7,CACNA2D2,PRKACA,PRKAR1A,PRKAR2B,PRKCE,JAK2,MIDN,MARCKS,EPHA5
GO: Biological Process	GO:0048638	regulation of developmental growth		8.093e-05	0.4021	0.001718	0.01562	16	151	BASP1,FGF2,FGF13,FGFR3,PLXNA3,SFRP2,CDK5R1,PLCB1,TBX2,HDAC2,SLIT2,PPP2R3A,NKD1,PLXNA4,ULK2,LIMK1
GO: Biological Process	GO:0050804	regulation of synaptic transmission		9.239e-05	0.459	0.001952	0.01774	23	272	EPHB2,NAT8L,PPFIA3,CSPG5,STXBP1,CNTN2,NTRK2,GRM2,NCS1,KCNQ4,MAPK8IP2,CACNA2D2,PFN2,CHRNA3,CELSR1,SNCAIP,PRKACA,PRKCE,CTNND2,PINK1,RELN,DBN1,RARA
GO: Biological Process	GO:0048857	neural nucleus development		9.272e-05	0.4606	0.001952	0.01774	10	66	BASP1,FGF2,FGFR3,ASCL1,BCL2,CDK5R1,INA,CKB,FOXP2,FZD3
GO: Biological Process	GO:0051338	regulation of transferase activity		9.337e-05	0.4638	0.001957	0.01779	53	883	MDFI,ADCY2,ADCY5,ADCY8,ADD1,CAMK2N1,FGF2,AKT1,FGF13,VAV3,FGFR3,PRKAG2,NCK2,SFRP2,TRIB2,PPM1E,MADD,IRS2,CCND1,BMI1,CDK5R1,GADD45G,GNAQ,PDGFC,DUSP14,NR2F2,TGFBR1,PAK1,FZD10,TNFAIP3,MAPK8IP2,CDKN1C,CHRNA3,UBE2E1,PLCG1,MAPK8IP1,H2AFY,PRKACA,PRKAR1A,PRKAR2B,RELN,ZEB2,JAK2,PTPN1,RARA,RB1,RBL1,DUSP5,DVL3,VANGL2,LIMK1,MIDN,LATS2
GO: Biological Process	GO:0050769	positive regulation of neurogenesis		9.401e-05	0.4671	0.001962	0.01783	17	169	EPHB2,AMIGO1,BIN1,ASCL1,SMARCD3,SOX11,NEFL,GLI3,NTRK2,PAX6,HDAC2,SLIT2,METRN,PLXNB1,VIM,PTPRD,LIMK1
GO: Biological Process	GO:0046879	hormone secretion		9.477e-05	0.4708	0.00197	0.0179	25	309	DOC2B,CHD7,IRS2,SOX4,ILDR2,SOX11,NEUROD1,STXBP1,GNAS,CACNA1C,PCLO,BRSK2,SYT7,PAX6,CACNA2D2,PRKACA,PRKAR1A,PRKAR2B,PRKCE,RASL10B,JAK2,MIDN,HMGA2,MARCKS,EPHA5
GO: Biological Process	GO:0007405	neuroblast proliferation		9.699e-05	0.4819	0.002003	0.0182	9	54	FZD9,FGF13,ASCL1,SMARCD3,GLI3,DAGLA,HHIP,PAX6,EML1
GO: Biological Process	GO:0032446	protein modification by small protein conjugation		9.716e-05	0.4827	0.002003	0.0182	44	690	BTBD1,RNF187,SVBP,AKT1,FGFR3,FBXO32,TRIM36,UBE2E3,UBE2J1,TRIB2,SH3RF1,SPSB1,SIAH2,RNF11,FBXO21,PDZRN3,SOX4,BCL2,RNF217,BMI1,FBXL7,DTX4,TRIM2,WWP2,NXN,TGFBR1,KLHL25,PAX6,TNFAIP3,UBE2QL1,TRAF3,TTC3,UBE2E1,ANAPC13,PDZRN4,WNT1,TRIM9,PINK1,RNF144B,RNF144A,PJA2,PELI2,LIMK1,RNF2
GO: Biological Process	GO:0040008	regulation of growth		9.765e-05	0.4851	0.002005	0.01822	41	627	AES,BASP1,FGF2,AKT1,FGF13,H2AFY2,FGFR3,UBE2E3,PLXNA3,SFRP2,APBB1,CHD7,MSX1,CSPG5,SMARCA2,GAS1,BCL2,NELL2,CDK5R1,PLCB1,GNAS,TBX2,CACNA1C,TGFBR1,HDAC2,CACNA2D2,IGFBPL1,SLIT2,LRP12,WRN,IRF8,POU3F2,H2AFY,PPP2R3A,NKD1,PLXNA4,ULK2,ING1,LIMK1,HMGA2,LATS2
GO: Biological Process	GO:0032268	regulation of cellular protein metabolic process		0.000101	0.5019	0.002065	0.01877	85	1620	MAGOH,EIF1B,MDFI,ADCY2,ADCY5,ADCY8,ADD1,CAMK2N1,SVBP,FGF2,AKT1,FGF13,EIF4E3,FGFR3,PRKAG2,NCK2,SFRP2,TRIB2,PPM1E,HIPK2,SIAH2,SKI,PAIP1,MADD,BRD7,LSM14B,SOX4,CCND1,BCL2,BMI1,NELL1,CDK5R1,GADD45G,ZFP36L1,PHLPP1,GNAQ,GNAS,PDGFC,DUSP14,NXN,NR2F2,TGFBR1,KLHL25,PAK1,FZD10,PAX6,TNFAIP3,PARD3,MAPK8IP2,HDAC2,CDKN1C,ARL2BP,PFN2,CHRNA3,CIRBP,SLIT2,UBE2E1,PLCG1,PLK3,MAPK8IP1,WNT1,H2AFY,CSNK1E,PRKACA,PRKAR1A,P…
GO: Biological Process	GO:0042886	amide transport		0.000102	0.5067	0.002077	0.01887	24	292	DOC2B,CHD7,IRS2,SOX4,ILDR2,NEUROD1,STXBP1,GNAS,CACNA1C,PCLO,BRSK2,SYT7,PAX6,CACNA2D2,PRKACA,PRKAR1A,PRKAR2B,PRKCE,RASL10B,JAK2,MIDN,HMGA2,MARCKS,EPHA5
GO: Biological Process	GO:0010518	positive regulation of phospholipase activity		0.0001037	0.5152	0.002103	0.01911	11	80	ADCY2,ADCY5,ADCY8,FGF2,FGFR3,GNAQ,PLCG1,PRKACA,PRKAR1A,PRKAR2B,PRKCE
GO: Biological Process	GO:0010863	positive regulation of phospholipase C activity		0.0001056	0.5247	0.002133	0.01938	10	67	ADCY2,ADCY5,ADCY8,FGF2,GNAQ,PLCG1,PRKACA,PRKAR1A,PRKAR2B,PRKCE
GO: Biological Process	GO:0008543	fibroblast growth factor receptor signaling pathway		0.000112	0.5562	0.002233	0.0203	18	188	ADCY2,ADCY5,ADCY8,FGF2,AKT1,FGFR3,IRS2,FGFRL1,PHLPP1,GRB2,HHIP,PLCG1,NDST1,PRKACA,PRKAR1A,PRKAR2B,PRKCE,FGFBP3
GO: Biological Process	GO:0009953	dorsal/ventral pattern formation		0.0001124	0.5583	0.002233	0.0203	13	109	MDFI,ASCL1,CXXC4,GAS1,GLI3,HHIP,PAX6,FOXA1,HOXA2,DMRT3,PRKACA,MAPK8,LHX1
GO: Biological Process	GO:0050768	negative regulation of neurogenesis		0.0001124	0.5583	0.002233	0.0203	13	109	EPHB2,FGF13,FGFR3,PLXNA3,SKI,RUFY3,SOX11,CDK5R1,PAX6,SLIT2,ULK2,HES5,HMGA2
GO: Biological Process	GO:0035637	multicellular organismal signaling		0.0001125	0.559	0.002233	0.0203	19	205	AMIGO1,SCN5A,AKT1,FGFR3,ANK2,SKI,CACNG4,MPDZ,CACNA1I,CNTN2,CACNA1C,PARD3,CDH2,DMRT3,POU3F2,PRKACA,HES5,KCNH2,RARA
GO: Biological Process	GO:0007269	neurotransmitter secretion		0.0001128	0.5606	0.002233	0.0203	14	124	DOC2B,PPFIA3,CADPS,BRSK1,LIN7A,STXBP1,SYT1,NTRK2,PCLO,PFN2,CHRNA3,CELSR1,SNCAIP,TRIM9
GO: Biological Process	GO:0003148	outflow tract septum morphogenesis		0.0001161	0.5766	0.002265	0.02059	5	15	PARVA,TBX2,RARA,DVL3,VANGL2
GO: Biological Process	GO:0021527	spinal cord association neuron differentiation		0.0001161	0.5766	0.002265	0.02059	5	15	LMO4,ASCL1,PAX3,WNT1,LHX1
GO: Biological Process	GO:0061053	somite development		0.0001163	0.5777	0.002265	0.02059	11	81	SFRP2,FOXB1,SOX11,PAX3,NRARP,WNT1,PPP2R3A,NKD1,ZEB2,LFNG,LHX1
GO: Biological Process	GO:0021782	glial cell development		0.0001163	0.5777	0.002265	0.02059	11	81	AKT1,FGFR3,SKI,ASCL1,SOX4,SOX11,CNTN2,PARD3,VIM,POU3F2,HES5
GO: Biological Process	GO:0043085	positive regulation of catalytic activity		0.0001251	0.6217	0.002428	0.02207	74	1371	MDFI,ADCY2,PICALM,ADCY5,ADCY8,ADD1,FGF2,AKT1,FGF13,VAV3,FGFR3,PRKAG2,ELMOD1,PREX1,AGAP1,BIN1,SFRP2,TRIB2,GIT1,MADD,SOS2,DENND2A,CCND1,BCL2,TBC1D9,BMI1,CDK5R1,GADD45G,ARHGEF7,PLCB1,GNAO1,GNAQ,DENND5A,GNAS,PDGFC,NPR3,NTRK2,NR4A2,TGFBR1,CYB5B,PAK1,FZD10,MAPK8IP2,HMGB1,RCBTB2,PFN2,CHN1,CHRM4,CHRNA3,UBE2E1,MID1IP1,PLCG1,MTCH1,PLXNB1,RASAL2,WRN,PRKACA,PRKAR1A,PRKAR2B,PRKCE,PRKD1,MAPK8,DOCK4,RELN,ZEB2,J…
GO: Biological Process	GO:0044344	cellular response to fibroblast growth factor stimulus		0.0001279	0.6354	0.002472	0.02247	19	207	ADCY2,ADCY5,ADCY8,FGF2,AKT1,FGFR3,IRS2,FGFRL1,PHLPP1,GRB2,HHIP,PLCG1,NDST1,PRKACA,PRKAR1A,PRKAR2B,PRKCE,LHX1,FGFBP3
GO: Biological Process	GO:0044708	single-organism behavior		0.0001292	0.6417	0.002487	0.0226	30	411	EPHB2,ADCY8,FZD9,FGF13,APBB1,HIPK2,CHD7,SLC1A2,FOXB1,BCL2,PLCB1,CNTN2,AGTPBP1,CACNA1C,NTRK2,NR4A2,PBX3,MAPK8IP2,TMOD2,CHRNA3,CHRNA5,DMRT3,ZIC1,PRKAR2B,PRKCE,CTNND2,RELN,PJA2,FOXP2,EFNB3
GO: Biological Process	GO:0048708	astrocyte differentiation		0.0001298	0.645	0.002491	0.02263	9	56	FGFR3,BIN1,NFIX,CNTN2,PAX6,VIM,POU3F2,HES5,HMGA2
GO: Biological Process	GO:0010563	negative regulation of phosphorus metabolic process		0.0001322	0.657	0.002517	0.02288	29	392	CAMK2N1,AKT1,PRKAG2,SFRP2,TRIB2,PPM1E,ZMYND11,GADD45G,GNAQ,NPR3,DUSP14,GRB10,GRM2,NR2F2,PAX6,TNFAIP3,PARD3,CDKN1C,SLIT2,MAPK8IP1,EGLN1,H2AFY,PRKAR1A,PRKAR2B,INSM1,PTPN1,RB1,DUSP5,LATS2
GO: Biological Process	GO:0045936	negative regulation of phosphate metabolic process		0.0001322	0.657	0.002517	0.02288	29	392	CAMK2N1,AKT1,PRKAG2,SFRP2,TRIB2,PPM1E,ZMYND11,GADD45G,GNAQ,NPR3,DUSP14,GRB10,GRM2,NR2F2,PAX6,TNFAIP3,PARD3,CDKN1C,SLIT2,MAPK8IP1,EGLN1,H2AFY,PRKAR1A,PRKAR2B,INSM1,PTPN1,RB1,DUSP5,LATS2
GO: Biological Process	GO:0001841	neural tube formation		0.0001354	0.6728	0.002568	0.02334	13	111	SFRP2,LMO4,SKI,SOX4,SOX11,PAX3,CELSR1,PRKACA,ZEB2,RARA,FZD3,DVL3,VANGL2
GO: Biological Process	GO:1900274	regulation of phospholipase C activity		0.000136	0.6757	0.002569	0.02335	10	69	ADCY2,ADCY5,ADCY8,FGF2,GNAQ,PLCG1,PRKACA,PRKAR1A,PRKAR2B,PRKCE
GO: Biological Process	GO:0001944	vasculature development		0.000137	0.6805	0.002577	0.02342	39	595	EPHB2,ADD1,FZD9,HEG1,FGF2,AKT1,VAV3,SFRP2,VASH1,HIPK2,CHD7,PARVA,SMARCA2,SOX4,ZFP36L1,GLI3,TBX2,NTRK2,NR2F2,TGFBR1,HHIP,FZD10,PAX6,TNFAIP3,CDH2,NRARP,SLIT2,PKNOX1,PLCG1,EGLN1,PRKD1,HDAC9,VEZF1,ZFAND5,ITGB8,FZD3,ZMIZ1,VANGL2,VASH2
GO: Biological Process	GO:0009914	hormone transport		0.0001418	0.7046	0.002659	0.02416	25	317	DOC2B,CHD7,IRS2,SOX4,ILDR2,SOX11,NEUROD1,STXBP1,GNAS,CACNA1C,PCLO,BRSK2,SYT7,PAX6,CACNA2D2,PRKACA,PRKAR1A,PRKAR2B,PRKCE,RASL10B,JAK2,MIDN,HMGA2,MARCKS,EPHA5
GO: Biological Process	GO:0048864	stem cell development		0.0001442	0.7164	0.002693	0.02448	22	262	FGF2,FGFR3,SFRP2,SKI,MSX1,PRDM16,SOX4,SOX11,BCL2,TGFBR1,PAX3,PAX6,FOXA1,ZNF358,MED21,FAM101B,HES5,ZEB2,MSI2,RET,VANGL2,HMGA2
GO: Biological Process	GO:0051147	regulation of muscle cell differentiation		0.0001459	0.7251	0.002716	0.02468	14	127	MAPK12,TSHZ3,MSX1,BCL2,PLCB1,TCF3,ZEB1,NTN3,CDH2,HDAC2,ID3,CTNNA2,BOC,HDAC9
GO: Biological Process	GO:2000179	positive regulation of neural precursor cell proliferation		0.000148	0.7352	0.002741	0.02491	8	45	FGF2,ASCL1,SMARCD3,NES,GLI3,PAX6,INSM1,LHX1
GO: Biological Process	GO:0045667	regulation of osteoblast differentiation		0.0001484	0.7373	0.002741	0.02491	13	112	FBN2,FGF2,SFRP2,SKI,SOX11,NELL1,GLI3,GNAS,LIMD1,ID3,PRKACA,PRKD1,JUND
GO: Biological Process	GO:0051129	negative regulation of cellular component organization		0.0001525	0.7577	0.002806	0.02551	34	495	EPHB2,PICALM,ADD1,ADD2,AKT1,FGF13,FGFR3,PLXNA3,EVL,SFRP2,LMO4,SKI,RUFY3,MAPRE1,CDK5R1,NR2F1,HDAC2,HMGB1,PFN2,FOXA1,TTC3,SLIT2,UBE2E1,MID1IP1,VIM,H2AFY,TRIM9,PRKAR1A,CTBP1,PRKD1,ULK2,TBC1D4,DPYSL3,EPHA5
GO: Biological Process	GO:0007215	glutamate receptor signaling pathway		0.0001538	0.764	0.002819	0.02562	10	70	CNIH2,CACNG4,CDK5R1,PLCB1,GNAQ,GRIK4,GRM2,MAPK8IP2,RELN,NETO2
GO: Biological Process	GO:0071774	response to fibroblast growth factor		0.0001544	0.7673	0.002821	0.02564	19	210	ADCY2,ADCY5,ADCY8,FGF2,AKT1,FGFR3,IRS2,FGFRL1,PHLPP1,GRB2,HHIP,PLCG1,NDST1,PRKACA,PRKAR1A,PRKAR2B,PRKCE,LHX1,FGFBP3
GO: Biological Process	GO:0018209	peptidyl-serine modification		0.0001562	0.7761	0.002843	0.02584	18	193	MAPK12,AKT1,SFRP2,HIPK2,BRSK1,BCL2,CDK5R1,STK39,BRSK2,TGFBR1,PAK1,PFN2,PRKACA,PRKD1,MAPK8,PINK1,SPOCK2,HMGA2
GO: Biological Process	GO:0042326	negative regulation of phosphorylation		0.0001569	0.7797	0.002846	0.02586	26	338	CAMK2N1,AKT1,PRKAG2,SFRP2,TRIB2,PPM1E,ZMYND11,GADD45G,GNAQ,DUSP14,GRB10,NR2F2,PAX6,TNFAIP3,PARD3,CDKN1C,SLIT2,MAPK8IP1,H2AFY,PRKAR1A,PRKAR2B,INSM1,PTPN1,RB1,DUSP5,LATS2
GO: Biological Process	GO:0048011	neurotrophin TRK receptor signaling pathway		0.0001584	0.7867	0.002861	0.026	23	282	ADCY2,ADCY5,ADCY8,SORT1,MAPK12,FGF2,AKT1,VAV3,FGFR3,IRS2,SOS2,ARHGEF7,PHLPP1,NTRK2,GRB2,HDAC2,SHC2,PLCG1,PRKACA,PRKAR1A,PRKAR2B,PRKCE,MAPK8
GO: Biological Process	GO:0051348	negative regulation of transferase activity		0.0001623	0.8061	0.002903	0.02638	24	301	CAMK2N1,AKT1,PRKAG2,SFRP2,TRIB2,PPM1E,IRS2,GADD45G,GNAQ,DUSP14,NR2F2,TNFAIP3,CDKN1C,UBE2E1,MAPK8IP1,H2AFY,PRKAR1A,PRKAR2B,PTPN1,RB1,DUSP5,LIMK1,MIDN,LATS2
GO: Biological Process	GO:0048593	camera-type eye morphogenesis		0.0001624	0.807	0.002903	0.02638	13	113	EPHB2,IRX5,FGFR3,HIPK2,SKI,SOX11,GLI3,BHLHE22,TBX2,ZEB1,PAX6,LHX1,GDF11
GO: Biological Process	GO:0031345	negative regulation of cell projection organization		0.0001624	0.807	0.002903	0.02638	13	113	EPHB2,FGF13,PLXNA3,EVL,RUFY3,CDK5R1,NR2F1,HDAC2,PFN2,SLIT2,VIM,ULK2,DPYSL3
GO: Biological Process	GO:0072086	specification of loop of Henle identity		0.0001664	0.8268	0.002963	0.02693	3	4	IRX1,HES5,IRX2
GO: Biological Process	GO:0060341	regulation of cellular localization		0.0001731	0.8599	0.00306	0.02781	56	972	MDFI,AKT1,DYRK2,DOC2B,SFRP2,ANK2,APBB1,CHD7,CADPS,IRS2,SOX4,SOX11,GAS1,BCL2,CDK5R1,NEUROD1,STXBP1,GLI3,PLCB1,SYT1,GNAQ,GNAS,CACNA1C,NTRK2,PCLO,BRSK2,SYT7,TFDP1,NCS1,TGFBR1,PAX6,PARD3,CACNA2D2,FAM89B,PFN2,CHRNA3,PLCG1,PLK3,ZIC1,CELSR1,SNCAIP,TRIM9,PRKACA,PRKAR1A,PRKAR2B,PRKCE,RASL10B,MAPK8,PINK1,GAB2,JAK2,RB1,MIDN,HMGA2,MARCKS,EPHA5
GO: Biological Process	GO:0002067	glandular epithelial cell differentiation		0.0001737	0.863	0.00306	0.02781	8	46	FGF2,ASCL1,NEUROD1,PAX6,FOXA1,FOXP4,INSM1,RARA
GO: Biological Process	GO:0003281	ventricular septum development		0.0001737	0.863	0.00306	0.02781	8	46	HEG1,LMO4,SOX4,SOX11,FGFRL1,WHSC1,EGLN1,VANGL2
GO: Biological Process	GO:0021871	forebrain regionalization		0.0001802	0.8951	0.003152	0.02864	6	25	GLI3,BHLHE22,NR2F1,PAX6,WNT1,LHX1
GO: Biological Process	GO:0008045	motor neuron axon guidance		0.0001802	0.8951	0.003152	0.02864	6	25	CHN1,HOXA2,SLIT2,PLXNA4,KIF5C,LHX1
GO: Biological Process	GO:0038179	neurotrophin signaling pathway		0.000185	0.9191	0.003225	0.02931	23	285	ADCY2,ADCY5,ADCY8,SORT1,MAPK12,FGF2,AKT1,VAV3,FGFR3,IRS2,SOS2,ARHGEF7,PHLPP1,NTRK2,GRB2,HDAC2,SHC2,PLCG1,PRKACA,PRKAR1A,PRKAR2B,PRKCE,MAPK8
GO: Biological Process	GO:0061138	morphogenesis of a branching epithelium		0.0001857	0.9227	0.003226	0.02932	19	213	FGF2,SFRP2,DCHS1,BCL2,GLI3,GRB2,TGM2,HHIP,PAK1,PBX1,FOXA1,NRARP,SLIT2,WNT1,CELSR1,FAT4,VANGL2,LHX1,NTN4
GO: Biological Process	GO:0006325	chromatin organization		0.000189	0.9392	0.003272	0.02974	42	668	EYA2,ARID1B,SATB1,H2AFY2,APBB1,CHD7,SKI,MBD3,TADA1,SCMH1,BRD7,SMARCA2,SMARCC2,SMARCD3,SMARCE1,ZMYND11,BMI1,H1FX,TCF3,H1F0,TOP1,HDAC2,PRMT8,FOXA1,PHF2,UBE2E1,WHSC1,H2AFY,CTBP1,PRKD1,MAPK8,HDAC9,ING1,JAK2,TDRD3,USP3,DEK,DNMT3A,RB1,RBL1,HMGA2,RNF2
GO: Biological Process	GO:0010638	positive regulation of organelle organization		0.0001897	0.9426	0.003273	0.02975	25	323	CLIP1,AKT1,NCK2,DOC2B,PLXNA3,EVL,PPM1E,MSX1,BRD7,NES,BCL2,PLCB1,SYT1,GRB2,TFDP1,PAK1,CFL2,SYNPO,PFN2,PRKCE,CTBP1,MAPK8,PINK1,RB1,LIMK1
GO: Biological Process	GO:0021766	hippocampus development		0.0001962	0.9746	0.003361	0.03054	9	59	FGF13,PLXNA3,CDK5R1,NEUROD1,GLI3,HDAC2,RELN,ZEB2,EPHA5
GO: Biological Process	GO:0022029	telencephalon cell migration		0.0001962	0.9746	0.003361	0.03054	9	59	FGF13,FOXB1,CDK5R1,GLI3,CNTN2,SLIT2,POU3F2,POU3F3,RELN
GO: Biological Process	GO:0048863	stem cell differentiation		0.000199	0.9886	0.003397	0.03087	25	324	FGF2,FGFR3,SFRP2,SKI,MSX1,ASCL1,PRDM16,SOX4,SOX11,BCL2,TBX2,TGFBR1,SOX21,PAX3,PAX6,FOXA1,ZNF358,MED21,FAM101B,HES5,ZEB2,MSI2,RET,VANGL2,HMGA2
GO: Biological Process	GO:0060021	palate development		0.0002004	0.9955	0.003409	0.03098	11	86	EPHB2,CHD7,SKI,MSX1,PRDM16,SOX11,GAS1,GLI3,TBX2,TGFBR1,GDF11
GO: Biological Process	GO:0018105	peptidyl-serine phosphorylation		0.0002168	1.077	0.003676	0.03341	17	181	MAPK12,AKT1,SFRP2,HIPK2,BRSK1,BCL2,CDK5R1,STK39,BRSK2,TGFBR1,PAK1,PFN2,PRKACA,PRKD1,MAPK8,PINK1,HMGA2
GO: Biological Process	GO:0007202	activation of phospholipase C activity		0.0002237	1.112	0.003781	0.03436	9	60	ADCY2,ADCY5,ADCY8,GNAQ,PLCG1,PRKACA,PRKAR1A,PRKAR2B,PRKCE
GO: Biological Process	GO:0006112	energy reserve metabolic process		0.0002315	1.15	0.003899	0.03544	17	182	ADCY2,ADCY5,ADCY8,AKT1,PRKAG2,DYRK2,IRS2,STXBP1,GNAS,CACNA1C,GRB10,CACNA2D2,PPP1R1A,PRKACA,PRKAR1A,PRKAR2B,MARCKS
GO: Biological Process	GO:0022037	metencephalon development		0.0002327	1.156	0.003905	0.03549	12	102	SCN5A,ASCL1,GAS1,BCL2,CDK5R1,NEUROD1,NFIX,AGTPBP1,WNT1,FOXP2,FZD3,LHX1
GO: Biological Process	GO:0032956	regulation of actin cytoskeleton organization		0.0002386	1.185	0.00399	0.03627	20	235	ADD1,ADD2,PREX1,NCK2,EVL,PPM1E,CDK5R1,GRB2,PAK1,FZD10,HDAC2,CFL2,SYNPO,PFN2,SLIT2,CELSR1,PRKCE,VANGL2,LIMK1,EPHA5
GO: Biological Process	GO:0051345	positive regulation of hydrolase activity		0.0002458	1.221	0.004098	0.03724	49	829	ADCY2,PICALM,ADCY5,ADCY8,ADD1,FGF2,VAV3,FGFR3,ELMOD1,PREX1,AGAP1,BIN1,SFRP2,GIT1,MADD,SOS2,DENND2A,TBC1D9,ARHGEF7,PLCB1,GNAO1,GNAQ,DENND5A,GNAS,FZD10,HMGB1,RCBTB2,PFN2,CHN1,CHRM4,PLCG1,MTCH1,PLXNB1,RASAL2,WRN,PRKACA,PRKAR1A,PRKAR2B,PRKCE,PRKD1,MAPK8,DOCK4,JAK2,TBC1D4,DOCK3,RAP1GDS1,RET,RGS12,ARHGEF10L
GO: Biological Process	GO:0008285	negative regulation of cell proliferation		0.0002494	1.239	0.004144	0.03766	40	634	FGF2,FGFR3,NCK2,KLF11,SFRP2,VASH1,SKI,MXD4,CASK,MSX1,BRD7,SMARCA2,SIX5,SOX4,SOX11,GAS1,FGFRL1,BCL2,SESN1,NELL1,GLI3,NPR3,ZEB1,NR2F2,TGFBR1,WDR6,PAK1,PAX6,TNFAIP3,HDAC2,CDKN1C,SLIT2,PLXNB1,CTBP1,ING1,INSM1,JAK2,RARA,RB1,GDF11
GO: Biological Process	GO:0007517	muscle organ development		0.0002547	1.265	0.004217	0.03833	27	368	HEG1,MAPK12,BASP1,FGF2,SKI,MSX1,SOX11,DNER,FGFRL1,BCL2,PLCB1,TBX2,TCF12,NR2F2,BVES,PAX3,HDAC2,MYL6B,PITX1,PLAGL1,EID2,EGLN1,ID3,BOC,HDAC9,FOXP2,RB1
GO: Biological Process	GO:0071377	cellular response to glucagon stimulus		0.000257	1.277	0.004227	0.03842	7	37	ADCY2,ADCY5,ADCY8,GNAS,PRKACA,PRKAR1A,PRKAR2B
GO: Biological Process	GO:0017158	regulation of calcium ion-dependent exocytosis		0.000257	1.277	0.004227	0.03842	7	37	DOC2B,CADPS,STXBP1,PLCB1,SYT1,SYT7,TRIM9
GO: Biological Process	GO:0044087	regulation of cellular component biogenesis		0.000262	1.302	0.004293	0.03902	33	489	EPHB2,CLIP1,ADD1,ADD2,PREX1,NCK2,EVL,PPM1E,LMO4,MAPRE1,STXBP1,GRB2,TGFBR1,PAK1,HDAC2,HMGB1,SYNPO,PFN2,SLIT2,WNT1,IRF8,SNCAIP,TRIM9,PRKACA,PRKCE,MAPK8,PINK1,INSM1,DPYSL3,RB1,LIMK1,CBLN2,EPHA5
GO: Biological Process	GO:2000027	regulation of organ morphogenesis		0.0002627	1.305	0.004293	0.03902	16	167	BASP1,FGF2,MLLT3,SFRP2,MSX1,BCL2,TBX2,TNFAIP3,DMRT3,CELSR1,NKD1,FOXP2,DVL3,VANGL2,LHX1,NTN4
GO: Biological Process	GO:0060193	positive regulation of lipase activity		0.0002721	1.352	0.004432	0.04028	11	89	ADCY2,ADCY5,ADCY8,FGF2,FGFR3,GNAQ,PLCG1,PRKACA,PRKAR1A,PRKAR2B,PRKCE
GO: Biological Process	GO:0048663	neuron fate commitment		0.0002747	1.365	0.004461	0.04054	10	75	ASCL1,SMARCC2,GLI3,TGFBR1,PAX3,PAX6,FOXA1,DMRT3,WNT1,HES5
GO: Biological Process	GO:0045859	regulation of protein kinase activity		0.0002811	1.396	0.004549	0.04134	44	724	MDFI,ADCY2,ADCY5,ADCY8,ADD1,CAMK2N1,FGF2,AKT1,FGF13,PRKAG2,NCK2,SFRP2,TRIB2,PPM1E,MADD,CCND1,CDK5R1,GADD45G,GNAQ,PDGFC,DUSP14,NR2F2,TGFBR1,PAK1,FZD10,TNFAIP3,MAPK8IP2,CDKN1C,CHRNA3,PLCG1,MAPK8IP1,H2AFY,PRKACA,PRKAR1A,PRKAR2B,RELN,ZEB2,JAK2,PTPN1,RB1,DUSP5,DVL3,VANGL2,LATS2
GO: Biological Process	GO:0021511	spinal cord patterning		0.0002837	1.41	0.004567	0.04151	6	27	ASCL1,GLI3,PAX6,DMRT3,RELN,GDF11
GO: Biological Process	GO:0034762	regulation of transmembrane transport		0.0002841	1.411	0.004567	0.04151	26	351	SCN5A,AKT1,ANK2,CNIH2,CASK,CACNG4,IRS2,CACNA2D3,BCL2,PLCB1,CACNA1I,STK39,CACNA1C,CACNB2,WWP2,NCS1,KCNQ4,KCNK10,MAPK8IP2,CACNA2D2,PLCG1,PRKACA,RELN,KCNC1,KCNH2,NETO2
GO: Biological Process	GO:0060322	head development		0.0002885	1.433	0.004609	0.04189	9	62	CHD7,SKI,MSX1,SOX3,SSBP3,ZFAND5,ITGA4,RARA,LHX1
GO: Biological Process	GO:0021885	forebrain cell migration		0.0002885	1.433	0.004609	0.04189	9	62	FGF13,FOXB1,CDK5R1,GLI3,CNTN2,SLIT2,POU3F2,POU3F3,RELN
GO: Biological Process	GO:0030177	positive regulation of Wnt signaling pathway		0.0003004	1.492	0.004768	0.04333	11	90	FGF2,MLLT3,FGFR3,SFRP2,SKI,SOX4,NRARP,PPP2R3A,NKD1,CSNK1E,ZEB2
GO: Biological Process	GO:0010517	regulation of phospholipase activity		0.0003004	1.492	0.004768	0.04333	11	90	ADCY2,ADCY5,ADCY8,FGF2,FGFR3,GNAQ,PLCG1,PRKACA,PRKAR1A,PRKAR2B,PRKCE
GO: Biological Process	GO:0072148	epithelial cell fate commitment		0.0003035	1.508	0.004786	0.0435	5	18	FGFR3,NEUROD1,NR2F2,HES5,RARA
GO: Biological Process	GO:0021514	ventral spinal cord interneuron differentiation		0.0003035	1.508	0.004786	0.0435	5	18	LMO4,ASCL1,GLI3,PAX6,DMRT3
GO: Biological Process	GO:0007157	heterophilic cell-cell adhesion via plasma membrane cell adhesion molecules		0.0003056	1.518	0.00479	0.04354	7	38	AMIGO1,DCHS1,CDH2,ITGA4,PTPRD,FAT4,L1CAM
GO: Biological Process	GO:0003231	cardiac ventricle development		0.0003057	1.519	0.00479	0.04354	12	105	HEG1,SCN5A,SFRP2,LMO4,SMARCD3,SOX4,SOX11,FGFRL1,WHSC1,EGLN1,CPE,VANGL2
GO: Biological Process	GO:0060538	skeletal muscle organ development		0.0003191	1.585	0.004985	0.04531	17	187	BASP1,SKI,SOX11,DNER,FGFRL1,BCL2,PLCB1,NR2F2,PAX3,MYL6B,PITX1,PLAGL1,ID3,BOC,HDAC9,FOXP2,RB1
GO: Biological Process	GO:0019226	transmission of nerve impulse		0.0003215	1.597	0.005007	0.0455	16	170	AMIGO1,SCN5A,AKT1,FGFR3,ANK2,SKI,CACNG4,MPDZ,CACNA1I,CNTN2,PARD3,CDH2,DMRT3,POU3F2,HES5,RARA
GO: Biological Process	GO:0045669	positive regulation of osteoblast differentiation		0.0003263	1.621	0.005067	0.04605	9	63	FBN2,FGF2,SFRP2,SOX11,NELL1,GLI3,GNAS,PRKD1,JUND
GO: Biological Process	GO:0060537	muscle tissue development		0.0003291	1.635	0.005093	0.04629	27	374	EYA2,HEG1,FGF2,TSHZ3,SKI,SOX11,DNER,BCL2,NDUFV2,PLCB1,TBX2,NR2F2,BVES,PAX3,HDAC2,MYL6B,PITX1,PLAGL1,EGLN1,ID3,PRKAR1A,BOC,HDAC9,ZFAND5,RARA,FOXP2,RB1
GO: Biological Process	GO:1901653	cellular response to peptide		0.0003305	1.642	0.005098	0.04633	25	335	KLF3,ADCY2,ADCY5,ADCY8,FGF2,AKT1,FGFR3,PRKAG2,KLF11,IRS2,PLCB1,GNAS,RAB31,GRB2,GRB10,PAK1,SHC2,WNT1,PRKACA,PRKAR1A,PRKAR2B,HDAC9,JAK2,PTPN1,TBC1D4
GO: Biological Process	GO:0032535	regulation of cellular component size		0.0003321	1.65	0.005108	0.04642	20	241	ADD1,ADD2,AKT1,FGF13,PREX1,NCK2,PLXNA3,EVL,NEFL,CDK5R1,CNTN2,GRB2,CFL2,PFN2,SLIT2,PLXNA4,PRKCE,ULK2,RET,LIMK1
GO: Biological Process	GO:0070647	protein modification by small protein conjugation or removal		0.0003366	1.672	0.00516	0.0469	46	774	BTBD1,RNF187,SVBP,AKT1,FGFR3,FBXO32,TRIM36,UBE2E3,UBE2J1,TRIB2,SH3RF1,SPSB1,SIAH2,RNF11,FBXO21,PDZRN3,SOX4,BCL2,RNF217,BMI1,FBXL7,DTX4,TRIM2,WWP2,NXN,TGFBR1,KLHL25,PAX6,TNFAIP3,UBE2QL1,TRAF3,TTC3,UBE2E1,USP1,ANAPC13,PDZRN4,WNT1,TRIM9,PINK1,RNF144B,RNF144A,PJA2,USP3,PELI2,LIMK1,RNF2
GO: Biological Process	GO:0007610	behavior		0.0003406	1.692	0.005205	0.0473	42	687	EPHB2,ADCY5,ADCY8,FZD9,FGF13,PLXNA3,APBA2,APBB1,HIPK2,CHD7,SLC1A2,FOXB1,NPAS3,BCL2,PLCB1,GNAO1,GNAQ,CNTN2,AGTPBP1,NOVA1,CACNA1C,NTRK2,NR4A2,PBX3,MAPK8IP2,TMOD2,CHRNA3,CHRNA5,SLIT2,DMRT3,ZIC1,CELSR1,PLXNA4,PRKAR2B,PRKCE,PRKD1,CTNND2,RELN,PJA2,FOXP2,SOBP,EFNB3
GO: Biological Process	GO:0021954	central nervous system neuron development		0.0003415	1.697	0.005205	0.0473	10	77	EPHB2,PLXNA3,ASCL1,BHLHE22,GNAQ,CNTN2,NTRK2,NR4A2,SLIT2,PLXNA4
GO: Biological Process	GO:0007270	neuron-neuron synaptic transmission		0.0003492	1.735	0.005306	0.04822	14	138	NAT8L,CNIH2,STXBP1,NTRK2,GRIK4,GRM2,KCNQ4,CDH8,MAPK8IP2,TMOD2,PRKACA,PRKCE,PINK1,RELN
GO: Biological Process	GO:0045921	positive regulation of exocytosis		0.0003635	1.806	0.005486	0.04986	8	51	DOC2B,CADPS,STXBP1,PLCB1,SYT1,SYT7,NCS1,GAB2
GO: Biological Process	GO:0001843	neural tube closure		0.0003644	1.81	0.005486	0.04986	11	92	SFRP2,LMO4,SKI,PAX3,CELSR1,PRKACA,ZEB2,RARA,FZD3,DVL3,VANGL2
GO: Biological Process	GO:0045666	positive regulation of neuron differentiation		0.0003644	1.81	0.005486	0.04986	11	92	BEND6,ASCL1,SOX11,NEUROD1,NEUROG1,TCF3,ZEB1,TCF12,FOXA1,HOXD3,RARA
GO: Biological Process	GO:0034765	regulation of ion transmembrane transport		0.0003776	1.876	0.005667	0.0515	25	338	SCN5A,AKT1,ANK2,CNIH2,CASK,CACNG4,IRS2,CACNA2D3,PLCB1,CACNA1I,STK39,CACNA1C,CACNB2,WWP2,NCS1,KCNQ4,KCNK10,MAPK8IP2,CACNA2D2,PLCG1,PRKACA,RELN,KCNC1,KCNH2,NETO2
GO: Biological Process	GO:0048585	negative regulation of response to stimulus		0.0003993	1.984	0.005957	0.05414	61	1120	MDFI,FBN2,BEND6,AES,FGF2,MLLT3,AKT1,FGFR3,PLXNA3,SFRP2,SH3RF1,HIPK2,DGKZ,SIAH2,SKI,MADD,CASK,CXXC4,PRDM16,ZMYND11,GAS1,FGFRL1,CCND1,BCL2,NEUROD1,ARHGEF7,GLI3,GLIS2,PHLPP1,LIMD1,DUSP14,GRB2,GRB10,NXN,TGFBR1,HHIP,TNFAIP3,CDH2,HDAC2,FAM89B,NRARP,SLIT2,RASAL2,MAPK8IP1,ONECUT2,WNT1,EID2,SH3KBP1,PPP2R3A,NKD1,CSNK1E,PRKACA,SKOR1,CTNNA2,PINK1,PTPN1,RB1,DUSP5,RGS12,HMGA2,LATS2
GO: Biological Process	GO:0060606	tube closure		0.0004005	1.99	0.005957	0.05414	11	93	SFRP2,LMO4,SKI,PAX3,CELSR1,PRKACA,ZEB2,RARA,FZD3,DVL3,VANGL2
GO: Biological Process	GO:0090090	negative regulation of canonical Wnt signaling pathway		0.0004005	1.99	0.005957	0.05414	11	93	AES,MLLT3,SFRP2,SIAH2,GLI3,LIMD1,CDH2,HDAC2,PPP2R3A,NKD1,LATS2
GO: Biological Process	GO:0072070	loop of Henle development		0.0004034	2.004	0.005972	0.05427	4	11	POU3F3,IRX1,HES5,IRX2
GO: Biological Process	GO:0072081	specification of nephron tubule identity		0.0004051	2.012	0.005972	0.05427	3	5	IRX1,HES5,IRX2
GO: Biological Process	GO:0072047	proximal/distal pattern formation involved in nephron development		0.0004051	2.012	0.005972	0.05427	3	5	IRX1,HES5,IRX2
GO: Biological Process	GO:0060191	regulation of lipase activity		0.000409	2.032	0.005993	0.05447	13	124	ADCY2,ADCY5,ADCY8,SORT1,FGF2,FGFR3,GNAQ,PLCG1,PRKACA,PRKAR1A,PRKAR2B,PRKCE,JAK2
GO: Biological Process	GO:0006338	chromatin remodeling		0.000409	2.032	0.005993	0.05447	13	124	ARID1B,SATB1,MBD3,SCMH1,SMARCA2,SMARCC2,SMARCD3,SMARCE1,TOP1,HDAC2,FOXA1,RB1,HMGA2
GO: Biological Process	GO:0046328	regulation of JNK cascade		0.000417	2.072	0.006093	0.05537	15	157	MDFI,AKT1,SFRP2,SH3RF1,HIPK2,ZMYND11,GADD45G,PLCB1,PAK1,FZD10,MAPK8IP2,MAPK8IP1,ZEB2,DVL3,VANGL2
GO: Biological Process	GO:0071310	cellular response to organic substance		0.0004345	2.159	0.006305	0.0573	91	1840	KLF3,ADCY2,ADCY5,ADCY8,ADD1,SORT1,FBN2,MAPK12,FGF2,AKT1,VAV3,EIF4E3,FGFR3,FBXO32,PRKAG2,KLF11,HIPK2,SKI,CASK,MSX1,IRS2,PRDM16,SOS2,SOX4,SOX11,ZC3H15,GAS1,CMPK2,FGFRL1,CCND1,BCL2,NEUROD1,ARHGEF7,NFIL3,PLCB1,PHLPP1,GNAS,PDGFC,NPR2,NPTX1,ZEB1,RAB31,NTRK2,BRSK2,NR4A2,GRB2,GRB10,NR2F1,NR2F2,TFDP1,TFDP2,TGFBR1,HHIP,PAK1,FZD10,TNFAIP3,PARD3,HDAC2,CDKN1C,TRAF3,FAM89B,SLIT2,UBE2E1,SHC2,PLCG1,ONECUT2,NDST1…
GO: Biological Process	GO:0019228	neuronal action potential		0.0004353	2.163	0.006305	0.0573	14	141	AMIGO1,SCN5A,AKT1,FGFR3,ANK2,SKI,MPDZ,CACNA1I,CNTN2,PARD3,CDH2,POU3F2,HES5,RARA
GO: Biological Process	GO:0051495	positive regulation of cytoskeleton organization		0.0004353	2.163	0.006305	0.0573	14	141	CLIP1,NCK2,PLXNA3,EVL,PPM1E,NES,GRB2,PAK1,CFL2,SYNPO,PFN2,PRKCE,MAPK8,LIMK1
GO: Biological Process	GO:0003007	heart morphogenesis		0.0004402	2.187	0.006358	0.05778	19	228	HEG1,SFRP2,CHD7,MSX1,PARVA,DCHS1,SMARCD3,SOX4,SOX11,FGFRL1,TBX2,WHSC1,EGLN1,CPE,FAT4,RARA,DVL3,ZMIZ1,VANGL2
GO: Biological Process	GO:0030855	epithelial cell differentiation		0.0004578	2.274	0.006592	0.05991	37	589	HEG1,BASP1,FGF2,AKT1,FGFR3,MSI1,FOXB1,ASCL1,SOX3,SOX4,SOX11,CCND1,BCL2,NEUROD1,GLI3,GNAQ,ZEB1,NR2F2,TGFBR1,PAX6,PARD3,HDAC2,FOXA1,CNN3,VIM,ONECUT2,WNT1,ID3,FOXP4,HES5,VEZF1,INSM1,ZEB2,FAT4,RARA,LHX1,LATS2
GO: Biological Process	GO:0051258	protein polymerization		0.0004608	2.289	0.006617	0.06013	17	193	CLIP1,ADD1,ADD2,TUBB3,FGF13,PREX1,NCK2,EVL,MAPRE1,NEFL,GRB2,PFN2,SLIT2,MID1IP1,PRKCE,MAPK8,JAK2
GO: Biological Process	GO:0008589	regulation of smoothened signaling pathway		0.000465	2.31	0.006639	0.06034	9	66	FGFR3,GAS1,GLI3,GLIS2,HHIP,FOXA1,ZIC1,PRKACA,RB1
GO: Biological Process	GO:0051149	positive regulation of muscle cell differentiation		0.000465	2.31	0.006639	0.06034	9	66	MAPK12,TSHZ3,BCL2,PLCB1,TCF3,NTN3,CDH2,CTNNA2,BOC
GO: Biological Process	GO:0042552	myelination		0.0004702	2.336	0.006694	0.06083	12	110	AMIGO1,AKT1,FGFR3,ANK2,SKI,MPDZ,CNTN2,PARD3,CDH2,POU3F2,HES5,RARA
GO: Biological Process	GO:0040007	growth		0.0004777	2.373	0.006781	0.06163	53	944	ADD1,HEG1,AES,BASP1,FGF2,AKT1,FGF13,H2AFY2,FGFR3,UBE2E3,PLXNA3,SFRP2,APBA2,APBB1,CHD7,SLC1A2,MSX1,CSPG5,SMARCA2,GAS1,BCL2,NELL2,CDK5R1,GLI3,PLCB1,GNAS,TBX2,CACNA1C,TGFBR1,HDAC2,CACNA2D2,IGFBPL1,SLIT2,LRP12,WRN,IRF8,POU3F2,H2AFY,PPP2R3A,NKD1,PLXNA4,PRKAR1A,ULK2,ING1,RARA,FOXP2,ZMIZ1,VANGL2,LHX1,LIMK1,HMGA2,LATS2,GDF11
GO: Biological Process	GO:0035567	non-canonical Wnt signaling pathway		0.0004971	2.469	0.007016	0.06376	7	41	MLLT3,SFRP2,FZD10,CELSR1,NKD1,DVL3,VANGL2
GO: Biological Process	GO:0010633	negative regulation of epithelial cell migration		0.0004971	2.469	0.007016	0.06376	7	41	SVBP,FGF2,EVL,VASH1,NR2F2,PFN2,SLIT2
GO: Biological Process	GO:0007179	transforming growth factor beta receptor signaling pathway		0.0005188	2.577	0.007284	0.0662	17	195	FBN2,HIPK2,SKI,PRDM16,SOX11,ZEB1,TFDP1,TFDP2,TGFBR1,PARD3,CDKN1C,FAM89B,ONECUT2,WNT1,EID2,SKOR1,RBL1
GO: Biological Process	GO:0021846	cell proliferation in forebrain		0.0005205	2.586	0.007284	0.0662	6	30	GLI3,PAX6,POU3F2,POU3F3,ZEB2,HMGA2
GO: Biological Process	GO:0060412	ventricular septum morphogenesis		0.0005205	2.586	0.007284	0.0662	6	30	SOX4,SOX11,FGFRL1,WHSC1,EGLN1,VANGL2
GO: Biological Process	GO:0030036	actin cytoskeleton organization		0.0005329	2.648	0.007437	0.06759	33	509	ADD1,ADD2,CORO2B,PREX1,NCK2,EVL,PPM1E,PARVA,BCL2,CDK5R1,BRSK2,GRB2,PAK1,FZD10,HDAC2,CFL2,SYNPO,PFN2,SLIT2,CNN3,CELSR1,FAM101B,PRKAR1A,PRKCE,DBN1,JAK2,PTPN1,DPYSL3,RAP1GDS1,VANGL2,LIMK1,EPB41,EPHA5
GO: Biological Process	GO:0044092	negative regulation of molecular function		0.0005425	2.695	0.007549	0.06861	54	972	MDFI,PICALM,SORT1,CAMK2N1,AES,AKT1,PRKAG2,SFRP2,TRIB2,SH3RF1,PPM1E,DGKZ,SIAH2,SKI,MSX1,IRS2,SOX11,NES,GADD45G,GLIS2,STK39,GNAQ,NPR3,WWP2,DUSP14,GRM2,NR2F2,FZD10,TNFAIP3,PBX1,HDAC2,CDKN1C,TRAF3,SLIT2,UBE2E1,CNN3,MAPK8IP1,EGLN1,ID3,H2AFY,PPP1R1A,PRKAR1A,PRKAR2B,MAPK8,ITGA4,JAK2,PTPN1,RB1,DUSP5,PPP1R14B,LIMK1,MIDN,HMGA2,LATS2
GO: Biological Process	GO:0010720	positive regulation of cell development		0.0005457	2.711	0.007551	0.06863	19	232	EPHB2,AMIGO1,PREX1,BIN1,ASCL1,SMARCD3,SOX11,BCL2,NEFL,GLI3,NTRK2,PAX6,HDAC2,SLIT2,METRN,PLXNB1,VIM,PTPRD,LIMK1
GO: Biological Process	GO:0007050	cell cycle arrest		0.0005457	2.711	0.007551	0.06863	19	232	MAPK12,PRKAG2,BIN1,VASH1,APBB1,SOX4,GAS1,CCND1,SESN1,CDK5R1,NEUROD1,TGFBR1,WDR6,CDKN1C,PLAGL1,PRKACA,INSM1,RB1,HMGA2
GO: Biological Process	GO:0051130	positive regulation of cellular component organization		0.0005589	2.777	0.007713	0.0701	44	748	EPHB2,CLIP1,ADD1,AMIGO1,AKT1,PREX1,NCK2,DOC2B,PLXNA3,EVL,BIN1,PPM1E,MSX1,BRD7,NES,BCL2,NEFL,PLCB1,SYT1,NTRK2,GRB2,TFDP1,TGFBR1,PAK1,CFL2,SYNPO,PFN2,SLIT2,METRN,PLXNB1,WNT1,IRF8,PRKCE,CTBP1,PRKD1,MAPK8,PINK1,RELN,PTPRD,DPYSL3,RB1,RET,LIMK1,CBLN2
GO: Biological Process	GO:0031329	regulation of cellular catabolic process		0.0005707	2.835	0.007854	0.07137	48	838	AKT1,VAV3,PRKAG2,ELMOD1,PREX1,AGAP1,BIN1,TRIB2,GIT1,MADD,IRS2,SOS2,DENND2A,BCL2,TBC1D9,NELL1,ARHGEF7,PLCB1,GNAO1,GNAQ,DENND5A,GNAS,NTRK2,BVES,WDR6,FZD10,TNFAIP3,RCBTB2,PFN2,CHN1,CHRM4,SCOC,PLK3,CNN3,PLXNB1,RASAL2,WNT1,EGLN1,CSNK1E,PRKACA,ULK2,DOCK4,TBC1D4,DOCK3,RAP1GDS1,RGS12,ARHGEF10L,EPHA5
GO: Biological Process	GO:0014020	primary neural tube formation		0.0005762	2.863	0.007908	0.07187	11	97	SFRP2,LMO4,SKI,PAX3,CELSR1,PRKACA,ZEB2,RARA,FZD3,DVL3,VANGL2
GO: Biological Process	GO:0017156	calcium ion-dependent exocytosis		0.000582	2.891	0.007965	0.07238	9	68	TRIM36,DOC2B,CADPS,STXBP1,PLCB1,SYT1,CACNA1C,SYT7,TRIM9
GO: Biological Process	GO:0003207	cardiac chamber formation		0.0005884	2.923	0.00803	0.07298	4	12	SMARCD3,SOX4,SOX11,TBX2
GO: Biological Process	GO:0048534	hematopoietic or lymphoid organ development		0.0005985	2.973	0.008134	0.07392	46	795	PICALM,MEIS2,ADD1,ADD2,FZD9,SATB1,PREX1,KLF11,SFRP2,HIPK2,CHD7,LMO4,PRDM16,SOX4,BCL2,BMI1,GADD45G,ZFP36L1,ARHGEF7,GLI3,PLCB1,GNAS,TCF3,ZEB1,TGFBR1,BVES,TNFAIP3,PBX1,SSBP3,NRARP,PKNOX1,WNT1,IRF8,HES5,PYGO1,HDAC9,ITGA4,GAB2,JAK2,MAFB,RARA,RB1,RBP1,RET,EFNA2,EML1
GO: Biological Process	GO:0008366	axon ensheathment		0.0006009	2.985	0.008134	0.07392	12	113	AMIGO1,AKT1,FGFR3,ANK2,SKI,MPDZ,CNTN2,PARD3,CDH2,POU3F2,HES5,RARA
GO: Biological Process	GO:0007272	ensheathment of neurons		0.0006009	2.985	0.008134	0.07392	12	113	AMIGO1,AKT1,FGFR3,ANK2,SKI,MPDZ,CNTN2,PARD3,CDH2,POU3F2,HES5,RARA
GO: Biological Process	GO:0032269	negative regulation of cellular protein metabolic process		0.0006435	3.197	0.008629	0.07842	35	557	CAMK2N1,SVBP,AKT1,PRKAG2,SFRP2,TRIB2,PPM1E,SKI,SOX4,NELL1,GADD45G,GNAQ,DUSP14,NXN,NR2F2,PAX6,TNFAIP3,PARD3,CDKN1C,CIRBP,SLIT2,UBE2E1,MAPK8IP1,WNT1,H2AFY,PRKAR1A,PRKAR2B,CTBP1,INSM1,PTPN1,RARA,RB1,DUSP5,LIMK1,LATS2
GO: Biological Process	GO:0009967	positive regulation of signal transduction		0.0006443	3.201	0.008629	0.07842	60	1118	MDFI,FGF2,MLLT3,VAV3,FGFR3,SFRP2,HIPK2,SKI,MADD,MSX1,ASCL1,SOS2,SOX4,SOX11,GAS1,BCL2,GADD45G,PLCB1,GNAS,CNTN2,NTRK2,GRB2,GRB10,TGFBR1,TGM2,PAK1,FZD10,CDH2,MAPK8IP2,CDKN1C,ARL2BP,TMOD2,FOXA1,CHN1,NRARP,PLAGL2,PLXNB1,MAPK8IP1,WNT1,PPP2R3A,NKD1,CSNK1E,PRKCE,PRKD1,MAPK8,HES5,PINK1,RELN,ZEB2,GAB2,JAK2,RARA,L1CAM,DVL3,PELI2,RET,LFNG,VANGL2,FGFBP3,EPHA5
GO: Biological Process	GO:0048754	branching morphogenesis of an epithelial tube		0.0006444	3.201	0.008629	0.07842	16	181	FGF2,SFRP2,DCHS1,BCL2,GLI3,HHIP,PAK1,PBX1,FOXA1,NRARP,SLIT2,WNT1,CELSR1,FAT4,VANGL2,LHX1
GO: Biological Process	GO:0048565	digestive tract development		0.0006444	3.201	0.008629	0.07842	13	130	FGFR3,SFRP2,ASCL1,DCHS1,SOX11,BCL2,GLI3,TBX2,FOXP4,FAT4,RB1,RET,VANGL2
GO: Biological Process	GO:0031076	embryonic camera-type eye development		0.0006707	3.332	0.008932	0.08118	7	43	HIPK2,SOX11,NES,TBX2,ZEB1,PAX6,RARA
GO: Biological Process	GO:0006833	water transport		0.0006707	3.332	0.008932	0.08118	7	43	ADCY2,ADCY5,ADCY8,GNAS,PRKACA,PRKAR1A,PRKAR2B
GO: Biological Process	GO:0001756	somitogenesis		0.0007219	3.586	0.009564	0.08692	9	70	SFRP2,FOXB1,PAX3,NRARP,PPP2R3A,NKD1,ZEB2,LFNG,LHX1
GO: Biological Process	GO:0021872	forebrain generation of neurons		0.0007219	3.586	0.009564	0.08692	9	70	PLXNA3,ASCL1,SMARCC2,GLI3,GNAQ,CNTN2,PAX6,SLIT2,HES5
GO: Biological Process	GO:0060071	Wnt signaling pathway, planar cell polarity pathway		0.0007486	3.719	0.00989	0.08989	6	32	MLLT3,SFRP2,CELSR1,NKD1,DVL3,VANGL2
GO: Biological Process	GO:0042391	regulation of membrane potential		0.0007626	3.789	0.01005	0.09133	27	395	AMIGO1,SCN5A,AKT1,FGFR3,ANK2,CNIH2,SKI,CACNG4,MPDZ,BCL2,CACNA1I,GNAQ,CNTN2,CACNA1C,WWP2,BVES,PARD3,CDH2,MAPK8IP2,CHRNA3,POU3F2,PRKCE,HES5,RELN,KCNH2,RARA,NETO2
GO: Biological Process	GO:0048701	embryonic cranial skeleton morphogenesis		0.0007738	3.844	0.01014	0.09218	7	44	IRX5,GAS1,GNAS,TGFBR1,HOXA2,NDST1,LHX1
GO: Biological Process	GO:0021532	neural tube patterning		0.0007738	3.844	0.01014	0.09218	7	44	GAS1,GLI3,PAX6,SSBP3,FOXA1,WNT1,PRKACA
GO: Biological Process	GO:0060993	kidney morphogenesis		0.0007849	3.899	0.01023	0.09301	8	57	BASP1,TSHZ3,SOX4,IRX1,HES5,VANGL2,LHX1,IRX2
GO: Biological Process	GO:0071695	anatomical structure maturation		0.0007849	3.899	0.01023	0.09301	8	57	AKT1,FGFR3,DCHS1,CDK5R1,PLXNB1,WNT1,FAT4,RET
GO: Biological Process	GO:0038031	non-canonical Wnt signaling pathway via JNK cascade		0.000789	3.92	0.01023	0.09302	3	6	FZD10,NKD1,DVL3
GO: Biological Process	GO:0060028	convergent extension involved in axis elongation		0.000789	3.92	0.01023	0.09302	3	6	SFRP2,NKD1,VANGL2
GO: Biological Process	GO:0007264	small GTPase mediated signal transduction		0.0008012	3.98	0.01037	0.0942	43	739	MAPK12,FGF2,VAV3,PREX1,AGAP1,GIT1,DGKZ,SIAH2,MADD,RASL11B,SOS2,DENND2A,TBC1D9,ARHGEF7,DENND5A,GNAS,RAB31,NTRK2,GRB2,BVES,FZD10,CDH2,RCBTB2,CHN1,SLIT2,RAB28,SHC2,PLXNB1,RASAL2,CELSR1,RASL10B,DOCK4,RELN,TBC1D4,RHOBTB1,RAB2A,DOCK3,RAP1GDS1,RB1,ARHGEF10L,VANGL2,LIMK1,EPHA5
GO: Biological Process	GO:0014706	striated muscle tissue development		0.0008375	4.161	0.01081	0.09822	25	357	EYA2,HEG1,FGF2,SKI,SOX11,DNER,BCL2,NDUFV2,PLCB1,TBX2,NR2F2,BVES,PAX3,HDAC2,MYL6B,PITX1,PLAGL1,EGLN1,ID3,PRKAR1A,BOC,HDAC9,RARA,FOXP2,RB1
GO: Biological Process	GO:0007265	Ras protein signal transduction		0.0008759	4.352	0.01124	0.1021	33	524	MAPK12,FGF2,VAV3,PREX1,AGAP1,GIT1,DGKZ,MADD,SOS2,DENND2A,TBC1D9,ARHGEF7,DENND5A,GNAS,NTRK2,GRB2,BVES,FZD10,CDH2,RCBTB2,CHN1,SHC2,PLXNB1,RASAL2,CELSR1,DOCK4,TBC1D4,RAP1GDS1,RB1,ARHGEF10L,VANGL2,LIMK1,EPHA5
GO: Biological Process	GO:0007049	cell cycle		0.0008801	4.372	0.01124	0.1021	80	1611	CLIP1,TUBB3,MAPK12,FGF2,AKT1,FGFR3,PRKAG2,TRIM36,KLF11,BIN1,VASH1,APBB1,HIPK2,DGKZ,SIAH2,MADD,MAPRE1,MSX1,ASCL1,BRD7,BRSK1,SOX4,SOX11,NES,ZMYND11,VPS4A,GAS1,PARD6G,CCND1,BCL2,SESN1,CDK5R1,NEUROD1,FBXL7,NEUROG1,GADD45G,PLCB1,TCF3,NPR2,TTC28,BRSK2,PARD3B,NR2F2,TFDP1,TFDP2,TGFBR1,WDR6,PAX6,TNFAIP3,PBX1,PARD3,TOP2B,HDAC2,CDKN1C,FOXA1,CDK14,UBE2E1,PLAGL1,PLK3,ANAPC13,ID3,H2AFY,PRKACA,PRKAR1A,PRKAR2B,P…
GO: Biological Process	GO:0030512	negative regulation of transforming growth factor beta receptor signaling pathway		0.0008881	4.412	0.01124	0.1021	9	72	FBN2,SKI,PRDM16,TGFBR1,FAM89B,ONECUT2,WNT1,EID2,SKOR1
GO: Biological Process	GO:0018107	peptidyl-threonine phosphorylation		0.0008881	4.412	0.01124	0.1021	9	72	PRKAG2,HIPK2,BCL2,CDK5R1,STK39,TGFBR1,PARD3,PRKACA,MAPK8
GO: Biological Process	GO:0090175	regulation of establishment of planar polarity		0.0008881	4.412	0.01124	0.1021	6	33	MLLT3,SFRP2,CELSR1,NKD1,DVL3,VANGL2
GO: Biological Process	GO:0009954	proximal/distal pattern formation		0.0008881	4.412	0.01124	0.1021	6	33	GLI3,PBX1,PBX2,IRX1,HES5,IRX2
GO: Biological Process	GO:0021983	pituitary gland development		0.0008891	4.417	0.01124	0.1021	7	45	FGF2,MSX1,SOX3,PAX6,PITX1,POU3F2,HMGA2
GO: Biological Process	GO:0021795	cerebral cortex cell migration		0.0008891	4.417	0.01124	0.1021	7	45	FGF13,CDK5R1,GLI3,SLIT2,POU3F2,POU3F3,RELN
GO: Biological Process	GO:0006836	neurotransmitter transport		0.0009017	4.48	0.01137	0.1033	15	169	NAT8L,DOC2B,PPFIA3,CADPS,BRSK1,LIN7A,STXBP1,SYT1,NTRK2,PCLO,PFN2,CHRNA3,CELSR1,SNCAIP,TRIM9
GO: Biological Process	GO:0051046	regulation of secretion		0.0009265	4.603	0.01165	0.1059	37	612	DOC2B,APBB1,CHD7,CADPS,IRS2,SOX4,SOX11,NEUROD1,STXBP1,PLCB1,SYT1,GNAS,CACNA1C,NTRK2,PCLO,BRSK2,SYT7,NCS1,PAX6,CACNA2D2,PFN2,CHRNA3,CELSR1,SNCAIP,TRIM9,PRKACA,PRKAR1A,PRKAR2B,PRKCE,RASL10B,PINK1,GAB2,JAK2,MIDN,HMGA2,MARCKS,EPHA5
GO: Biological Process	GO:0009894	regulation of catabolic process		0.0009332	4.636	0.01171	0.1064	51	926	AKT1,VAV3,PRKAG2,ELMOD1,PREX1,AGAP1,BIN1,TRIB2,GIT1,MADD,IRS2,SOS2,DENND2A,BCL2,TBC1D9,NELL1,ARHGEF7,PLCB1,GNAO1,GNAQ,DENND5A,GNAS,NTRK2,BVES,WDR6,FZD10,TNFAIP3,RCBTB2,PFN2,CHN1,CHRM4,SCOC,PLK3,CNN3,PLXNB1,RASAL2,WNT1,EGLN1,PPP2R3A,NKD1,CSNK1E,PRKACA,PRKCE,ULK2,DOCK4,TBC1D4,DOCK3,RAP1GDS1,RGS12,ARHGEF10L,EPHA5
GO: Biological Process	GO:1902531	regulation of intracellular signal transduction		0.0009491	4.715	0.01188	0.1079	76	1518	MDFI,FGF2,AKT1,VAV3,FGFR3,PREX1,AGAP1,SFRP2,TRIB2,SH3RF1,GIT1,HIPK2,DGKZ,MADD,MSX1,SOS2,SOX11,DENND2A,ZMYND11,BCL2,PDE10A,SESN1,TBC1D9,CDK5R1,NEUROD1,GADD45G,ARHGEF7,PLCB1,PHLPP1,DENND5A,GNAS,LIMD1,NTRK2,DUSP14,GRB2,TGFBR1,TGM2,BVES,PAK1,FZD10,AKAP11,TNFAIP3,CDH2,MAPK8IP2,HDAC2,ARL2BP,RCBTB2,CHN1,SLIT2,PLAGL2,PLCG1,PLXNB1,RASAL2,MAPK8IP1,PRKCE,PRKD1,HES5,PINK1,DOCK4,RELN,ZEB2,JAK2,PTPN1,PJA2,TBC1…
GO: Biological Process	GO:0071901	negative regulation of protein serine/threonine kinase activity		0.0009546	4.742	0.01192	0.1083	12	119	PRKAG2,SFRP2,DUSP14,NR2F2,TNFAIP3,CDKN1C,MAPK8IP1,H2AFY,PRKAR1A,PRKAR2B,DUSP5,LATS2
GO: Biological Process	GO:0002520	immune system development		0.0009626	4.782	0.01198	0.1089	47	836	PICALM,MEIS2,ADD1,ADD2,FZD9,SATB1,PREX1,KLF11,SFRP2,HIPK2,CHD7,LMO4,PRDM16,SOX4,BCL2,BMI1,GADD45G,ZFP36L1,ARHGEF7,GLI3,PLCB1,GNAS,TCF3,ZEB1,TGFBR1,BVES,TNFAIP3,PBX1,HMGB1,SSBP3,NRARP,PKNOX1,WNT1,IRF8,HES5,PYGO1,HDAC9,ITGA4,GAB2,JAK2,MAFB,RARA,RB1,RBP1,RET,EFNA2,EML1
GO: Biological Process	GO:0048589	developmental growth		0.001025	5.092	0.01273	0.1157	24	342	BASP1,FGF2,FGF13,FGFR3,PLXNA3,SFRP2,GAS1,BCL2,CDK5R1,GLI3,PLCB1,GNAS,TBX2,HDAC2,SLIT2,PPP2R3A,NKD1,PLXNA4,ULK2,RARA,ZMIZ1,VANGL2,LHX1,LIMK1
GO: Biological Process	GO:0036342	post-anal tail morphogenesis		0.001031	5.122	0.01276	0.116	5	23	FGFR3,SFRP2,DCHS1,FZD3,VANGL2
GO: Biological Process	GO:0010243	response to organonitrogen compound		0.001032	5.129	0.01276	0.116	44	771	KLF3,ADCY2,ADCY5,ADCY8,SORT1,FGF2,AKT1,FGFR3,PRKAG2,KLF11,SRR,SLC1A2,MSX1,ASCL1,IRS2,CCND1,BCL2,PLCB1,GNAO1,GNAS,PDGFC,ZEB1,RAB31,NR4A2,GRB2,GRB10,PAK1,TNFAIP3,HDAC2,CHRNA3,CHRNA5,SLIT2,SHC2,WNT1,PRKACA,PRKAR1A,PRKAR2B,PRKCE,HDAC9,JAK2,PTPN1,JUND,TBC1D4,DNMT3A
GO: Biological Process	GO:0060541	respiratory system development		0.001042	5.179	0.01285	0.1168	18	226	HEG1,BASP1,FGF2,FGFR3,TSHZ3,CHD7,SKI,ASCL1,SOX11,FGFRL1,GLI3,HHIP,FOXA1,FOXP4,CELSR1,RARA,FOXP2,VANGL2
GO: Biological Process	GO:0048013	ephrin receptor signaling pathway		0.001047	5.201	0.01287	0.117	6	34	EPHB2,CDK5R1,CHN1,EFNA2,EFNB3,EPHA5
GO: Biological Process	GO:0023056	positive regulation of signaling		0.001053	5.232	0.01292	0.1174	62	1188	MDFI,FGF2,MLLT3,VAV3,FGFR3,SFRP2,HIPK2,SKI,MADD,MSX1,ASCL1,SOS2,SOX4,SOX11,GAS1,BCL2,GADD45G,PLCB1,GNAS,CNTN2,NTRK2,GRB2,GRB10,NCS1,TGFBR1,TGM2,BVES,PAK1,FZD10,CDH2,MAPK8IP2,CDKN1C,ARL2BP,TMOD2,FOXA1,CHN1,NRARP,PLAGL2,PLXNB1,MAPK8IP1,WNT1,PPP2R3A,NKD1,CSNK1E,PRKCE,PRKD1,MAPK8,HES5,PINK1,RELN,ZEB2,GAB2,JAK2,RARA,L1CAM,DVL3,PELI2,RET,LFNG,VANGL2,FGFBP3,EPHA5
GO: Biological Process	GO:0060560	developmental growth involved in morphogenesis		0.001079	5.361	0.0132	0.12	15	172	FGF13,FGFR3,PLXNA3,SFRP2,CDK5R1,TBX2,SLIT2,PPP2R3A,NKD1,PLXNA4,ULK2,RARA,VANGL2,LHX1,LIMK1
GO: Biological Process	GO:0071375	cellular response to peptide hormone stimulus		0.00111	5.516	0.01355	0.1232	23	324	ADCY2,ADCY5,ADCY8,FGF2,AKT1,FGFR3,PRKAG2,IRS2,PLCB1,GNAS,RAB31,GRB2,GRB10,PAK1,SHC2,WNT1,PRKACA,PRKAR1A,PRKAR2B,HDAC9,JAK2,PTPN1,TBC1D4
GO: Biological Process	GO:0014902	myotube differentiation		0.001123	5.578	0.01363	0.1239	11	105	SORT1,SKI,DNER,BCL2,PLCB1,NTN3,WNT1,ID3,BOC,HDAC9,ADAM12
GO: Biological Process	GO:0043584	nose development		0.001125	5.59	0.01363	0.1239	4	14	CHD7,SKI,ASCL1,GLI3
GO: Biological Process	GO:0021548	pons development		0.001125	5.59	0.01363	0.1239	4	14	ASCL1,BCL2,CDK5R1,FZD3
GO: Biological Process	GO:0033121	regulation of purine nucleotide catabolic process		0.001145	5.688	0.01384	0.1258	34	554	VAV3,ELMOD1,PREX1,AGAP1,BIN1,GIT1,MADD,SOS2,DENND2A,TBC1D9,ARHGEF7,PLCB1,GNAO1,GNAQ,DENND5A,GNAS,NTRK2,BVES,FZD10,RCBTB2,PFN2,CHN1,CHRM4,CNN3,PLXNB1,RASAL2,EGLN1,DOCK4,TBC1D4,DOCK3,RAP1GDS1,RGS12,ARHGEF10L,EPHA5
GO: Biological Process	GO:0060324	face development		0.00116	5.763	0.01395	0.1268	7	47	CHD7,SKI,MSX1,SOX3,ZFAND5,ITGA4,RARA
GO: Biological Process	GO:0001709	cell fate determination		0.00116	5.763	0.01395	0.1268	7	47	ASCL1,TBX2,PAX6,HOXA2,EBF2,WNT1,HES5
GO: Biological Process	GO:0030811	regulation of nucleotide catabolic process		0.00118	5.863	0.01416	0.1287	34	555	VAV3,ELMOD1,PREX1,AGAP1,BIN1,GIT1,MADD,SOS2,DENND2A,TBC1D9,ARHGEF7,PLCB1,GNAO1,GNAQ,DENND5A,GNAS,NTRK2,BVES,FZD10,RCBTB2,PFN2,CHN1,CHRM4,CNN3,PLXNB1,RASAL2,EGLN1,DOCK4,TBC1D4,DOCK3,RAP1GDS1,RGS12,ARHGEF10L,EPHA5
GO: Biological Process	GO:0043388	positive regulation of DNA binding		0.001227	6.094	0.0146	0.1327	6	35	HIPK2,SKI,NEUROD1,HMGB1,JAK2,HMGA2
GO: Biological Process	GO:0008038	neuron recognition		0.001227	6.094	0.0146	0.1327	6	35	EPHB2,AMIGO1,CDK5R1,ROBO3,CNTN2,EFNB3
GO: Biological Process	GO:0021879	forebrain neuron differentiation		0.001238	6.149	0.0146	0.1327	8	61	PLXNA3,ASCL1,SMARCC2,GNAQ,CNTN2,PAX6,SLIT2,HES5
GO: Biological Process	GO:0010647	positive regulation of cell communication		0.00124	6.159	0.0146	0.1327	62	1196	MDFI,FGF2,MLLT3,VAV3,FGFR3,SFRP2,HIPK2,SKI,MADD,MSX1,ASCL1,SOS2,SOX4,SOX11,GAS1,BCL2,GADD45G,PLCB1,GNAS,CNTN2,NTRK2,GRB2,GRB10,NCS1,TGFBR1,TGM2,PAK1,FZD10,CDH2,MAPK8IP2,CDKN1C,ARL2BP,TMOD2,FOXA1,CHN1,NRARP,SCOC,PLAGL2,PLXNB1,MAPK8IP1,WNT1,PPP2R3A,NKD1,CSNK1E,PRKCE,PRKD1,MAPK8,HES5,PINK1,RELN,ZEB2,GAB2,JAK2,RARA,L1CAM,DVL3,PELI2,RET,LFNG,VANGL2,FGFBP3,EPHA5
GO: Biological Process	GO:0043536	positive regulation of blood vessel endothelial cell migration		0.001265	6.285	0.0146	0.1327	5	24	FGF2,AKT1,PLCG1,PRKD1,HDAC9
GO: Biological Process	GO:0021952	central nervous system projection neuron axonogenesis		0.001265	6.285	0.0146	0.1327	5	24	EPHB2,BHLHE22,NR4A2,SLIT2,PLXNA4
GO: Biological Process	GO:0048105	establishment of body hair planar orientation		0.00127	6.307	0.0146	0.1327	2	2	CELSR1,VANGL2
GO: Biological Process	GO:0090247	cell motility involved in somitogenic axis elongation		0.00127	6.307	0.0146	0.1327	2	2	PPP2R3A,NKD1
GO: Biological Process	GO:2000744	positive regulation of anterior head development		0.00127	6.307	0.0146	0.1327	2	2	SSBP3,LHX1
GO: Biological Process	GO:0097065	anterior head development		0.00127	6.307	0.0146	0.1327	2	2	SSBP3,LHX1
GO: Biological Process	GO:0072272	proximal/distal pattern formation involved in metanephric nephron development		0.00127	6.307	0.0146	0.1327	2	2	IRX1,IRX2
GO: Biological Process	GO:0060489	planar dichotomous subdivision of terminal units involved in lung branching morphogenesis		0.00127	6.307	0.0146	0.1327	2	2	CELSR1,VANGL2
GO: Biological Process	GO:0060490	lateral sprouting involved in lung morphogenesis		0.00127	6.307	0.0146	0.1327	2	2	CELSR1,VANGL2
GO: Biological Process	GO:0090249	regulation of cell motility involved in somitogenic axis elongation		0.00127	6.307	0.0146	0.1327	2	2	PPP2R3A,NKD1
GO: Biological Process	GO:0061104	adrenal chromaffin cell differentiation		0.00127	6.307	0.0146	0.1327	2	2	ASCL1,INSM1
GO: Biological Process	GO:0048104	establishment of body hair or bristle planar orientation		0.00127	6.307	0.0146	0.1327	2	2	CELSR1,VANGL2
GO: Biological Process	GO:0060488	orthogonal dichotomous subdivision of terminal units involved in lung branching morphogenesis		0.00127	6.307	0.0146	0.1327	2	2	CELSR1,VANGL2
GO: Biological Process	GO:2000742	regulation of anterior head development		0.00127	6.307	0.0146	0.1327	2	2	SSBP3,LHX1
GO: Biological Process	GO:0007254	JNK cascade		0.00128	6.357	0.01464	0.1331	16	193	MDFI,AKT1,SFRP2,SH3RF1,HIPK2,ZMYND11,GADD45G,PLCB1,PAK1,FZD10,MAPK8IP2,MAPK8IP1,MAPK8,ZEB2,DVL3,VANGL2
GO: Biological Process	GO:0071417	cellular response to organonitrogen compound		0.001281	6.366	0.01464	0.1331	30	472	KLF3,ADCY2,ADCY5,ADCY8,FGF2,AKT1,FGFR3,PRKAG2,KLF11,MSX1,IRS2,PLCB1,GNAS,PDGFC,ZEB1,RAB31,GRB2,GRB10,PAK1,SLIT2,SHC2,WNT1,PRKACA,PRKAR1A,PRKAR2B,HDAC9,JAK2,PTPN1,TBC1D4,DNMT3A
GO: Biological Process	GO:0030097	hemopoiesis		0.001284	6.381	0.01464	0.1331	43	757	PICALM,MEIS2,ADD1,ADD2,FZD9,SATB1,PREX1,KLF11,SFRP2,HIPK2,CHD7,PRDM16,SOX4,BCL2,BMI1,GADD45G,ZFP36L1,ARHGEF7,GLI3,PLCB1,GNAS,TCF3,ZEB1,BVES,TNFAIP3,PBX1,SSBP3,NRARP,PKNOX1,WNT1,IRF8,HES5,PYGO1,HDAC9,ITGA4,GAB2,JAK2,MAFB,RARA,RB1,RBP1,EFNA2,EML1
GO: Biological Process	GO:0016358	dendrite development		0.001285	6.384	0.01464	0.1331	15	175	EPHB2,PICALM,PREX1,CDK5R1,NTRK2,PAK1,MAPK8IP2,HDAC2,CHRNA3,CTNNA2,RELN,DBN1,PTPRD,CELSR2,EPHA5
GO: Biological Process	GO:0009798	axis specification		0.001293	6.422	0.0147	0.1336	10	91	MDFI,BASP1,SKI,CXXC4,PAX6,NRARP,HOXD8,WNT1,LHX1,RNF2
GO: Biological Process	GO:0018210	peptidyl-threonine modification		0.001314	6.527	0.01488	0.1352	9	76	PRKAG2,HIPK2,BCL2,CDK5R1,STK39,TGFBR1,PARD3,PRKACA,MAPK8
GO: Biological Process	GO:0050678	regulation of epithelial cell proliferation		0.001317	6.543	0.01488	0.1352	20	269	SCN5A,FGF2,AKT1,FGFR3,SFRP2,VASH1,CASK,SOX11,GAS1,CCND1,NR2F2,TGFBR1,PAX6,TNFAIP3,CDKN1C,NRARP,PRKD1,FOXP2,RB1,VASH2
GO: Biological Process	GO:0042044	fluid transport		0.001318	6.546	0.01488	0.1352	7	48	ADCY2,ADCY5,ADCY8,GNAS,PRKACA,PRKAR1A,PRKAR2B
GO: Biological Process	GO:0043623	cellular protein complex assembly		0.001322	6.569	0.01489	0.1354	27	410	CLIP1,PICALM,ADD1,ADD2,TUBB3,FGF13,PREX1,NCK2,EVL,MAPRE1,CADPS,NSG1,NEFL,STXBP1,PDGFC,GRB2,MAPK8IP2,PFN2,CHRNA3,SLIT2,MID1IP1,EID2,TRIM9,PRKCE,MAPK8,JAK2,RAP1GDS1
GO: Biological Process	GO:0045634	regulation of melanocyte differentiation		0.001345	6.682	0.01498	0.1362	3	7	BCL2,GNAQ,ZEB2
GO: Biological Process	GO:0038030	non-canonical Wnt signaling pathway via MAPK cascade		0.001345	6.682	0.01498	0.1362	3	7	FZD10,NKD1,DVL3
GO: Biological Process	GO:0021796	cerebral cortex regionalization		0.001345	6.682	0.01498	0.1362	3	7	BHLHE22,NR2F1,PAX6
GO: Biological Process	GO:0003310	pancreatic A cell differentiation		0.001345	6.682	0.01498	0.1362	3	7	NEUROD1,PAX6,INSM1
GO: Biological Process	GO:0097012	response to granulocyte macrophage colony-stimulating factor		0.001345	6.682	0.01498	0.1362	3	7	AKT1,NPR2,JAK2
GO: Biological Process	GO:0090092	regulation of transmembrane receptor protein serine/threonine kinase signaling pathway		0.001351	6.71	0.01501	0.1364	16	194	FBN2,SFRP2,HIPK2,SKI,MSX1,PRDM16,SOX11,ZEB1,TGFBR1,CDKN1C,FAM89B,ONECUT2,WNT1,EID2,SKOR1,HES5
GO: Biological Process	GO:0055123	digestive system development		0.001374	6.825	0.01523	0.1385	13	141	FGFR3,SFRP2,ASCL1,DCHS1,SOX11,BCL2,GLI3,TBX2,FOXP4,FAT4,RB1,RET,VANGL2
GO: Biological Process	GO:0001508	action potential		0.001388	6.897	0.01536	0.1396	17	213	AMIGO1,SCN5A,AKT1,FGFR3,ANK2,SKI,MPDZ,CACNA1I,GNAQ,CNTN2,CACNA1C,PARD3,CDH2,POU3F2,HES5,KCNH2,RARA
GO: Biological Process	GO:0050890	cognition		0.001398	6.944	0.01543	0.1402	19	251	EPHB2,ADCY8,FZD9,FGF13,APBB1,CHD7,FOXB1,PLCB1,GNAS,CNTN2,CACNA1C,NTRK2,MAPK8IP2,TMOD2,PRKAR2B,CTNND2,RELN,PJA2,FOXP2
GO: Biological Process	GO:0009118	regulation of nucleoside metabolic process		0.001413	7.019	0.01556	0.1414	34	561	VAV3,ELMOD1,PREX1,AGAP1,BIN1,GIT1,MADD,SOS2,DENND2A,TBC1D9,ARHGEF7,PLCB1,GNAO1,GNAQ,DENND5A,GNAS,NTRK2,BVES,FZD10,RCBTB2,PFN2,CHN1,CHRM4,SLC25A23,CNN3,PLXNB1,RASAL2,DOCK4,TBC1D4,DOCK3,RAP1GDS1,RGS12,ARHGEF10L,EPHA5
GO: Biological Process	GO:0007173	epidermal growth factor receptor signaling pathway		0.001472	7.313	0.01618	0.147	18	233	ADCY2,ADCY5,ADCY8,FGF2,AKT1,FGFR3,NCK2,IRS2,ARHGEF7,PHLPP1,GRB2,PLCG1,SH3KBP1,PRKACA,PRKAR1A,PRKAR2B,PRKCE,ADAM12
GO: Biological Process	GO:0033762	response to glucagon		0.001492	7.411	0.01633	0.1484	7	49	ADCY2,ADCY5,ADCY8,GNAS,PRKACA,PRKAR1A,PRKAR2B
GO: Biological Process	GO:0090179	planar cell polarity pathway involved in neural tube closure		0.001492	7.413	0.01633	0.1484	4	15	SFRP2,CELSR1,DVL3,VANGL2
GO: Biological Process	GO:0008344	adult locomotory behavior		0.001527	7.587	0.01667	0.1515	10	93	HIPK2,CHD7,CNTN2,AGTPBP1,CACNA1C,NR4A2,PBX3,DMRT3,ZIC1,EFNB3
GO: Biological Process	GO:2000177	regulation of neural precursor cell proliferation		0.001581	7.855	0.01723	0.1566	9	78	FGF2,ASCL1,SMARCD3,NES,GLI3,PTBP2,PAX6,INSM1,LHX1
GO: Biological Process	GO:0001568	blood vessel development		0.001636	8.129	0.01779	0.1616	34	566	EPHB2,ADD1,HEG1,FGF2,AKT1,VAV3,SFRP2,VASH1,HIPK2,CHD7,PARVA,SOX4,ZFP36L1,GLI3,TBX2,NTRK2,NR2F2,TGFBR1,HHIP,PAX6,TNFAIP3,CDH2,NRARP,SLIT2,PKNOX1,PLCG1,EGLN1,PRKD1,HDAC9,VEZF1,ITGB8,ZMIZ1,VANGL2,VASH2
GO: Biological Process	GO:0090101	negative regulation of transmembrane receptor protein serine/threonine kinase signaling pathway		0.001643	8.16	0.01782	0.1619	11	110	FBN2,SFRP2,HIPK2,SKI,PRDM16,TGFBR1,FAM89B,ONECUT2,WNT1,EID2,SKOR1
GO: Biological Process	GO:0021772	olfactory bulb development		0.001656	8.226	0.01792	0.1629	6	37	CHD7,SKI,AGTPBP1,PAX6,SLIT2,EFNA2
GO: Biological Process	GO:0042327	positive regulation of phosphorylation		0.001669	8.29	0.01802	0.1638	45	813	MDFI,ADCY2,ADCY5,ADCY8,ADD1,FGF2,AKT1,FGF13,FGFR3,PRKAG2,SFRP2,HIPK2,MADD,CCND1,BCL2,CDK5R1,GADD45G,PLCB1,GNAS,PDGFC,NTRK2,GRB10,TGFBR1,PAK1,FZD10,CDH2,MAPK8IP2,ARL2BP,PFN2,CHRNA3,PLCG1,WNT1,PRKACA,PRKAR1A,PRKAR2B,PRKCE,PRKD1,HES5,RELN,ZEB2,JAK2,RARA,DVL3,PELI2,VANGL2
GO: Biological Process	GO:1901698	response to nitrogen compound		0.001673	8.31	0.01803	0.1638	46	836	KLF3,ADCY2,ADCY5,ADCY8,SORT1,FGF2,AKT1,FGFR3,PRKAG2,KLF11,SRR,SLC1A2,MSX1,ASCL1,IRS2,CCND1,BCL2,PLCB1,GNAO1,GNAS,PDGFC,ZEB1,RAB31,NR4A2,GRB2,GRB10,PAK1,TNFAIP3,HDAC2,CHRNA3,CHRNA5,SLIT2,SHC2,WNT1,EGLN1,PRKACA,PRKAR1A,PRKAR2B,PRKCE,MAPK8,HDAC9,JAK2,PTPN1,JUND,TBC1D4,DNMT3A
GO: Biological Process	GO:0007612	learning		0.001681	8.351	0.01806	0.1641	12	127	EPHB2,FGF13,APBB1,FOXB1,CNTN2,CACNA1C,NTRK2,MAPK8IP2,PRKAR2B,CTNND2,RELN,FOXP2
GO: Biological Process	GO:0050771	negative regulation of axonogenesis		0.001683	8.362	0.01806	0.1641	7	50	EPHB2,FGF13,PLXNA3,RUFY3,CDK5R1,SLIT2,ULK2
GO: Biological Process	GO:0001658	branching involved in ureteric bud morphogenesis		0.001698	8.433	0.01818	0.1652	8	64	FGF2,DCHS1,BCL2,GLI3,PBX1,WNT1,FAT4,LHX1
GO: Biological Process	GO:0007519	skeletal muscle tissue development		0.001701	8.452	0.01818	0.1652	15	180	SKI,SOX11,DNER,BCL2,PLCB1,NR2F2,PAX3,MYL6B,PITX1,PLAGL1,ID3,BOC,HDAC9,FOXP2,RB1
GO: Biological Process	GO:0043254	regulation of protein complex assembly		0.001755	8.717	0.01871	0.17	19	256	CLIP1,ADD1,ADD2,PREX1,NCK2,EVL,LMO4,MAPRE1,STXBP1,GRB2,HMGB1,PFN2,SLIT2,IRF8,TRIM9,PRKCE,MAPK8,PINK1,INSM1
GO: Biological Process	GO:0032872	regulation of stress-activated MAPK cascade		0.001797	8.926	0.01908	0.1734	15	181	MDFI,AKT1,SFRP2,SH3RF1,HIPK2,ZMYND11,GADD45G,PLCB1,PAK1,FZD10,MAPK8IP2,MAPK8IP1,ZEB2,DVL3,VANGL2
GO: Biological Process	GO:0010632	regulation of epithelial cell migration		0.001797	8.929	0.01908	0.1734	12	128	SVBP,FGF2,AKT1,EVL,VASH1,NR2F2,PFN2,SLIT2,PLCG1,PRKCE,PRKD1,HDAC9
GO: Biological Process	GO:0051090	regulation of sequence-specific DNA binding transcription factor activity		0.001826	9.073	0.01935	0.1758	24	357	AKT1,TRIB2,HIPK2,FOXB1,NEUROD1,NEUROG1,GLIS2,TCF3,WWP2,TNFAIP3,PBX1,HDAC2,TRAF3,FOXA1,WNT1,EGLN1,ID3,PRKD1,MAPK8,RELN,JAK2,RB1,HMGA2,EPHA5
GO: Biological Process	GO:2001222	regulation of neuron migration		0.001848	9.181	0.01953	0.1775	5	26	OLFM1,ZSWIM6,PAX6,RELN,SCRT1
GO: Biological Process	GO:0038127	ERBB signaling pathway		0.001863	9.257	0.01965	0.1786	18	238	ADCY2,ADCY5,ADCY8,FGF2,AKT1,FGFR3,NCK2,IRS2,ARHGEF7,PHLPP1,GRB2,PLCG1,SH3KBP1,PRKACA,PRKAR1A,PRKAR2B,PRKCE,ADAM12
GO: Biological Process	GO:0051248	negative regulation of protein metabolic process		0.001873	9.307	0.01972	0.1792	37	637	CAMK2N1,SVBP,OLFM1,AKT1,PRKAG2,SFRP2,TRIB2,PPM1E,SKI,SOX4,GAS1,NELL1,GADD45G,GNAQ,DUSP14,NXN,NR2F2,PAX6,TNFAIP3,PARD3,CDKN1C,CIRBP,SLIT2,UBE2E1,MAPK8IP1,WNT1,H2AFY,PRKAR1A,PRKAR2B,CTBP1,INSM1,PTPN1,RARA,RB1,DUSP5,LIMK1,LATS2
GO: Biological Process	GO:0014031	mesenchymal cell development		0.001882	9.351	0.01977	0.1797	13	146	SFRP2,MSX1,SOX11,BCL2,TGFBR1,PAX3,PAX6,FOXA1,FAM101B,ZEB2,RET,VANGL2,HMGA2
GO: Biological Process	GO:0048709	oligodendrocyte differentiation		0.00189	9.392	0.01981	0.1801	9	80	FGFR3,ASCL1,SOX11,GLI3,CNTN2,NTRK2,PAX6,HDAC2,HES5
GO: Biological Process	GO:0070302	regulation of stress-activated protein kinase signaling cascade		0.001897	9.423	0.01984	0.1803	15	182	MDFI,AKT1,SFRP2,SH3RF1,HIPK2,ZMYND11,GADD45G,PLCB1,PAK1,FZD10,MAPK8IP2,MAPK8IP1,ZEB2,DVL3,VANGL2
GO: Biological Process	GO:0043087	regulation of GTPase activity		0.001909	9.483	0.01988	0.1807	31	506	VAV3,ELMOD1,PREX1,AGAP1,BIN1,GIT1,MADD,SOS2,DENND2A,TBC1D9,ARHGEF7,PLCB1,GNAO1,GNAQ,DENND5A,GNAS,NTRK2,BVES,FZD10,RCBTB2,CHN1,CHRM4,PLXNB1,RASAL2,DOCK4,TBC1D4,DOCK3,RAP1GDS1,RGS12,ARHGEF10L,EPHA5
GO: Biological Process	GO:0048640	negative regulation of developmental growth		0.001909	9.484	0.01988	0.1807	6	38	FGF13,FGFR3,PLXNA3,CDK5R1,SLIT2,ULK2
GO: Biological Process	GO:0090178	regulation of establishment of planar polarity involved in neural tube closure		0.001935	9.612	0.01998	0.1816	4	16	SFRP2,CELSR1,DVL3,VANGL2
GO: Biological Process	GO:0060579	ventral spinal cord interneuron fate commitment		0.001935	9.612	0.01998	0.1816	4	16	ASCL1,GLI3,PAX6,DMRT3
GO: Biological Process	GO:0060581	cell fate commitment involved in pattern specification		0.001935	9.612	0.01998	0.1816	4	16	ASCL1,GLI3,PAX6,DMRT3
GO: Biological Process	GO:0031338	regulation of vesicle fusion		0.001935	9.612	0.01998	0.1816	4	16	DOC2B,SYT1,TRIM9,TBC1D4
GO: Biological Process	GO:0018193	peptidyl-amino acid modification		0.001983	9.851	0.02044	0.1857	50	936	EPHB2,MAN2A2,MGAT3,MAPK12,AKT1,FGFR3,PRKAG2,NCK2,DYRK2,UBE2J1,SFRP2,APBB1,HIPK2,MBD3,TADA1,BRD7,BRSK1,SOX4,FGFRL1,BCL2,CDK5R1,STK39,PDGFC,AGTPBP1,TCF3,NTRK2,BRSK2,TGFBR1,TGM2,PAK1,PARD3,ARL2BP,PRMT8,PFN2,WHSC1,EGLN1,PRKACA,PRKCE,CTBP1,PRKD1,MAPK8,HES5,PINK1,HDAC9,RELN,SPOCK2,JAK2,RET,HMGA2,EPHA5
GO: Biological Process	GO:0060348	bone development		0.002001	9.939	0.02048	0.1862	13	147	FGFR3,SFRP2,SKI,MSX1,DCHS1,GLI3,GNAS,NPR2,PLXNB1,WHSC1,WNT1,FAT4,RARA
GO: Biological Process	GO:0050808	synapse organization		0.002001	9.942	0.02048	0.1862	15	183	EPHB2,GPHN,PDZRN3,DNER,CACNB2,NTRK2,PAK1,CDH2,CACNA2D2,CTNNA2,RELN,SPOCK2,PTPRD,CBLN2,EPHA5
GO: Biological Process	GO:0032318	regulation of Ras GTPase activity		0.002003	9.949	0.02048	0.1862	23	339	VAV3,PREX1,AGAP1,GIT1,MADD,SOS2,DENND2A,TBC1D9,ARHGEF7,DENND5A,GNAS,NTRK2,BVES,FZD10,RCBTB2,CHN1,PLXNB1,RASAL2,DOCK4,TBC1D4,RAP1GDS1,ARHGEF10L,EPHA5
GO: Biological Process	GO:0001667	ameboidal-type cell migration		0.002004	9.955	0.02048	0.1862	19	259	SVBP,FGF2,AKT1,EVL,VASH1,SYNE2,NR2F2,TGFBR1,PAX3,PAX6,PFN2,SLIT2,PLCG1,PRKCE,PRKD1,HDAC9,ZFAND5,ZEB2,RET
GO: Biological Process	GO:0033124	regulation of GTP catabolic process		0.002028	10.08	0.02069	0.188	31	508	VAV3,ELMOD1,PREX1,AGAP1,BIN1,GIT1,MADD,SOS2,DENND2A,TBC1D9,ARHGEF7,PLCB1,GNAO1,GNAQ,DENND5A,GNAS,NTRK2,BVES,FZD10,RCBTB2,CHN1,CHRM4,PLXNB1,RASAL2,DOCK4,TBC1D4,DOCK3,RAP1GDS1,RGS12,ARHGEF10L,EPHA5
GO: Biological Process	GO:0032940	secretion by cell		0.00205	10.19	0.02087	0.1897	48	891	SVBP,TRIM36,DOC2B,APBB1,CHD7,PPFIA3,CADPS,IRS2,BRSK1,SOX4,ILDR2,SOX11,LIN7A,NEUROD1,STXBP1,PLCB1,SYT1,GNAS,CACNA1C,RAB31,NTRK2,PCLO,BRSK2,GRM2,SYT7,NCS1,PAK1,PAX6,OLFM2,CACNA2D2,PFN2,CHRNA3,PLCG1,CELSR1,SNCAIP,TRIM9,PRKACA,PRKAR1A,PRKAR2B,PRKCE,RASL10B,PINK1,GAB2,JAK2,MIDN,HMGA2,MARCKS,EPHA5
GO: Biological Process	GO:0071679	commissural neuron axon guidance		0.002096	10.41	0.02121	0.1927	3	8	EPHB2,ROBO3,FZD3
GO: Biological Process	GO:0033689	negative regulation of osteoblast proliferation		0.002096	10.41	0.02121	0.1927	3	8	BCL2,NELL1,PLXNB1
GO: Biological Process	GO:0006208	pyrimidine nucleobase catabolic process		0.002096	10.41	0.02121	0.1927	3	8	DPYSL4,CRMP1,DPYSL3
GO: Biological Process	GO:0030278	regulation of ossification		0.00211	10.48	0.02131	0.1937	15	184	FBN2,FGF2,SFRP2,SKI,SOX11,BCL2,NELL1,GLI3,GNAS,LIMD1,PBX1,ID3,PRKACA,PRKD1,JUND
GO: Biological Process	GO:0007611	learning or memory		0.00216	10.73	0.02177	0.1978	17	222	EPHB2,ADCY8,FZD9,FGF13,APBB1,FOXB1,PLCB1,CNTN2,CACNA1C,NTRK2,MAPK8IP2,TMOD2,PRKAR2B,CTNND2,RELN,PJA2,FOXP2
GO: Biological Process	GO:0017157	regulation of exocytosis		0.002187	10.87	0.0219	0.199	11	114	DOC2B,CADPS,STXBP1,PLCB1,SYT1,PCLO,SYT7,NCS1,PFN2,TRIM9,GAB2
GO: Biological Process	GO:0030856	regulation of epithelial cell differentiation		0.002187	10.87	0.0219	0.199	11	114	ASCL1,CCND1,BCL2,GNAQ,ZEB1,TGFBR1,PAX6,FOXP4,ZEB2,FAT4,LHX1
GO: Biological Process	GO:0021988	olfactory lobe development		0.00219	10.88	0.0219	0.199	6	39	CHD7,SKI,AGTPBP1,PAX6,SLIT2,EFNA2
GO: Biological Process	GO:0000578	embryonic axis specification		0.00219	10.88	0.0219	0.199	6	39	BASP1,CXXC4,NRARP,HOXD8,WNT1,LHX1
GO: Biological Process	GO:0048485	sympathetic nervous system development		0.002203	10.95	0.02194	0.1994	5	27	ASCL1,SOX4,SOX11,PLXNA4,INSM1
GO: Biological Process	GO:0048710	regulation of astrocyte differentiation		0.002203	10.95	0.02194	0.1994	5	27	FGFR3,BIN1,CNTN2,HES5,HMGA2
GO: Biological Process	GO:1901699	cellular response to nitrogen compound		0.002219	11.02	0.02205	0.2004	31	511	KLF3,ADCY2,ADCY5,ADCY8,FGF2,AKT1,FGFR3,PRKAG2,KLF11,MSX1,IRS2,PLCB1,GNAS,PDGFC,ZEB1,RAB31,GRB2,GRB10,PAK1,SLIT2,SHC2,WNT1,PRKACA,PRKAR1A,PRKAR2B,MAPK8,HDAC9,JAK2,PTPN1,TBC1D4,DNMT3A
GO: Biological Process	GO:0051101	regulation of DNA binding		0.002246	11.16	0.02227	0.2024	9	82	MDFI,HIPK2,SKI,MSX1,SOX11,NEUROD1,HMGB1,JAK2,HMGA2
GO: Biological Process	GO:2000648	positive regulation of stem cell proliferation		0.002283	11.34	0.02259	0.2053	8	67	SMARCD3,IRS2,SOX11,GAS1,GLI3,PAX6,FOXP2,HMGA2
GO: Biological Process	GO:0001708	cell fate specification		0.002443	12.14	0.02408	0.2189	9	83	EYA2,FGF2,SFRP2,LMO4,ASCL1,GLI3,PAX6,FOXA1,DMRT3
GO: Biological Process	GO:0014013	regulation of gliogenesis		0.002443	12.14	0.02408	0.2189	9	83	FGFR3,BIN1,SKI,SOX11,CNTN2,HDAC2,VIM,HES5,HMGA2
GO: Biological Process	GO:0060026	convergent extension		0.002461	12.22	0.02411	0.2191	4	17	SFRP2,NKD1,DVL3,VANGL2
GO: Biological Process	GO:0070977	bone maturation		0.002461	12.22	0.02411	0.2191	4	17	FGFR3,DCHS1,PLXNB1,FAT4
GO: Biological Process	GO:0090177	establishment of planar polarity involved in neural tube closure		0.002461	12.22	0.02411	0.2191	4	17	SFRP2,CELSR1,DVL3,VANGL2
GO: Biological Process	GO:0001934	positive regulation of protein phosphorylation		0.002499	12.42	0.02439	0.2217	39	693	MDFI,ADCY2,ADCY5,ADCY8,ADD1,FGF2,AKT1,FGF13,FGFR3,PRKAG2,SFRP2,HIPK2,MADD,CCND1,BCL2,CDK5R1,GADD45G,GNAS,PDGFC,TGFBR1,PAK1,FZD10,MAPK8IP2,ARL2BP,PFN2,CHRNA3,PLCG1,WNT1,PRKACA,PRKAR1A,PRKAR2B,PRKD1,HES5,RELN,ZEB2,JAK2,DVL3,PELI2,VANGL2
GO: Biological Process	GO:0023014	signal transduction by protein phosphorylation		0.002499	12.42	0.02439	0.2217	39	693	MDFI,MAPK12,FGF2,AKT1,FGF13,FGFR3,SFRP2,TRIB2,SH3RF1,HIPK2,MADD,ZMYND11,GADD45G,PLCB1,STK39,NTRK2,DUSP14,GRB2,TGFBR1,PAK1,FZD10,CDH2,MAPK8IP2,PLCG1,MAPK8IP1,NDST1,PRKCE,MAPK8,CNTLN,ZEB2,JAK2,PTPN1,KCNH2,RARA,DUSP5,DVL3,PELI2,RET,VANGL2
GO: Biological Process	GO:0010817	regulation of hormone levels		0.002554	12.69	0.02488	0.2261	30	494	FGF2,DOC2B,CHD7,IRS2,SOX4,ILDR2,SOX11,NEUROD1,STXBP1,GNAS,CACNA1C,PCLO,BRSK2,SYT7,PAX6,CACNA2D2,FOXA1,CPE,PRKACA,PRKAR1A,PRKAR2B,PRKCE,RASL10B,RELN,JAK2,RBP1,MIDN,HMGA2,MARCKS,EPHA5
GO: Biological Process	GO:0071560	cellular response to transforming growth factor beta stimulus		0.002604	12.93	0.02531	0.23	17	226	FBN2,HIPK2,SKI,PRDM16,SOX11,ZEB1,TFDP1,TFDP2,TGFBR1,PARD3,CDKN1C,FAM89B,ONECUT2,WNT1,EID2,SKOR1,RBL1
GO: Biological Process	GO:0060041	retina development in camera-type eye		0.002643	13.13	0.02564	0.2331	12	134	IRX5,HIPK2,CHD7,SKI,SMARCD3,NEUROD1,BHLHE22,AGTPBP1,PAX6,MDM1,RET,LHX1
GO: Biological Process	GO:0051270	regulation of cellular component movement		0.002707	13.45	0.02621	0.2382	37	651	SCN5A,SVBP,OLFM1,FGF2,AKT1,PLXNA3,EVL,SFRP2,ANK2,VASH1,ZSWIM6,UNC5C,IRS2,BCL2,SYNE2,PLCB1,NR2F2,TGFBR1,PAX6,PFN2,SLIT2,PLCG1,VIM,ONECUT2,PPP2R3A,NKD1,PLXNA4,PRKCE,PRKD1,MAPK8,HDAC9,RELN,SCRT1,JAK2,KCNH2,DPYSL3,RET
GO: Biological Process	GO:0071559	response to transforming growth factor beta		0.002726	13.54	0.02634	0.2394	17	227	FBN2,HIPK2,SKI,PRDM16,SOX11,ZEB1,TFDP1,TFDP2,TGFBR1,PARD3,CDKN1C,FAM89B,ONECUT2,WNT1,EID2,SKOR1,RBL1
GO: Biological Process	GO:0016337	single organismal cell-cell adhesion		0.002749	13.66	0.02646	0.2405	22	327	PARVA,BCL2,CDK5R1,STXBP1,GNAS,BVES,TNFAIP3,PARD3,CDH2,FOXA1,NRARP,SLIT2,WNT1,PODXL2,CTNNA2,CTNND2,BOC,ITGA4,JAK2,L1CAM,RET,CELSR2
GO: Biological Process	GO:0007178	transmembrane receptor protein serine/threonine kinase signaling pathway		0.002749	13.66	0.02646	0.2405	22	327	FBN2,SFRP2,HIPK2,SKI,MSX1,PRDM16,SOX11,ZEB1,TFDP1,TFDP2,TGFBR1,PARD3,CDKN1C,RGMB,FAM89B,VIM,ONECUT2,WNT1,EID2,SKOR1,HES5,RBL1
GO: Biological Process	GO:0002088	lens development in camera-type eye		0.002754	13.68	0.02646	0.2405	8	69	FGFR3,HIPK2,SKI,SIX5,SOX11,TGFBR1,PAX6,VIM
GO: Biological Process	GO:0051247	positive regulation of protein metabolic process		0.002785	13.84	0.02671	0.2428	56	1094	MDFI,ADCY2,PICALM,ADCY5,ADCY8,ADD1,FGF2,AKT1,FGF13,FGFR3,PRKAG2,SFRP2,TRIB2,HIPK2,PAIP1,MADD,BRD7,SOX4,CCND1,BCL2,BMI1,CDK5R1,GADD45G,PLCB1,GNAS,PDGFC,CNTN2,TGFBR1,PAK1,FZD10,TNFAIP3,MAPK8IP2,HDAC2,ARL2BP,PFN2,CHRNA3,CIRBP,UBE2E1,PLCG1,PLK3,WNT1,PPP2R3A,NKD1,CSNK1E,PRKACA,PRKAR1A,PRKAR2B,CTBP1,PRKD1,HES5,RELN,ZEB2,JAK2,DVL3,PELI2,VANGL2
GO: Biological Process	GO:0032233	positive regulation of actin filament bundle assembly		0.002846	14.14	0.02719	0.2471	6	41	EVL,PPM1E,PAK1,SYNPO,PFN2,LIMK1
GO: Biological Process	GO:0030534	adult behavior		0.002846	14.14	0.02719	0.2471	13	153	HIPK2,CHD7,SLC1A2,CNTN2,AGTPBP1,CACNA1C,NR4A2,PBX3,CHRNA3,CHRNA5,DMRT3,ZIC1,EFNB3
GO: Biological Process	GO:0048678	response to axon injury		0.002942	14.62	0.02806	0.255	7	55	FGF2,FGFR3,CSPG5,BCL2,NEFL,JAK2,DPYSL3
GO: Biological Process	GO:0022898	regulation of transmembrane transporter activity		0.002988	14.84	0.02843	0.2584	12	136	ANK2,CNIH2,CACNG4,BCL2,PLCB1,STK39,WWP2,MAPK8IP2,PLCG1,PRKACA,RELN,NETO2
GO: Biological Process	GO:1901652	response to peptide		0.002997	14.89	0.02846	0.2587	28	456	KLF3,ADCY2,ADCY5,ADCY8,SORT1,FGF2,AKT1,FGFR3,PRKAG2,KLF11,IRS2,PLCB1,GNAS,RAB31,GRB2,GRB10,PAK1,TNFAIP3,SHC2,WNT1,PRKACA,PRKAR1A,PRKAR2B,HDAC9,JAK2,PTPN1,JUND,TBC1D4
GO: Biological Process	GO:0060675	ureteric bud morphogenesis		0.003016	14.98	0.02849	0.2589	8	70	FGF2,DCHS1,BCL2,GLI3,PBX1,WNT1,FAT4,LHX1
GO: Biological Process	GO:0048514	blood vessel morphogenesis		0.003049	15.15	0.02849	0.2589	30	500	EPHB2,ADD1,HEG1,FGF2,VAV3,SFRP2,VASH1,HIPK2,CHD7,PARVA,SOX4,ZFP36L1,TBX2,NTRK2,NR2F2,TGFBR1,HHIP,TNFAIP3,CDH2,NRARP,SLIT2,PKNOX1,PLCG1,EGLN1,PRKD1,HDAC9,VEZF1,ZMIZ1,VANGL2,VASH2
GO: Biological Process	GO:1900449	regulation of glutamate receptor signaling pathway		0.00306	15.2	0.02849	0.2589	5	29	CNIH2,CACNG4,MAPK8IP2,RELN,NETO2
GO: Biological Process	GO:0021799	cerebral cortex radially oriented cell migration		0.00306	15.2	0.02849	0.2589	5	29	CDK5R1,GLI3,POU3F2,POU3F3,RELN
GO: Biological Process	GO:0061101	neuroendocrine cell differentiation		0.003063	15.22	0.02849	0.2589	3	9	FGF2,ASCL1,INSM1
GO: Biological Process	GO:0060592	mammary gland formation		0.003063	15.22	0.02849	0.2589	3	9	GLI3,TBX2,PAX3
GO: Biological Process	GO:0021546	rhombomere development		0.003063	15.22	0.02849	0.2589	3	9	PAX6,HOXA2,MAFB
GO: Biological Process	GO:0061004	pattern specification involved in kidney development		0.003063	15.22	0.02849	0.2589	3	9	IRX1,HES5,IRX2
GO: Biological Process	GO:0006265	DNA topological change		0.003063	15.22	0.02849	0.2589	3	9	TOP1,TOP2B,HMGB1
GO: Biological Process	GO:0072048	renal system pattern specification		0.003063	15.22	0.02849	0.2589	3	9	IRX1,HES5,IRX2
GO: Biological Process	GO:0050932	regulation of pigment cell differentiation		0.003063	15.22	0.02849	0.2589	3	9	BCL2,GNAQ,ZEB2
GO: Biological Process	GO:0032314	regulation of Rac GTPase activity		0.003077	15.29	0.02852	0.2592	4	18	NTRK2,BVES,CHN1,EPHA5
GO: Biological Process	GO:0042249	establishment of planar polarity of embryonic epithelium		0.003077	15.29	0.02852	0.2592	4	18	SFRP2,CELSR1,DVL3,VANGL2
GO: Biological Process	GO:0016050	vesicle organization		0.003185	15.83	0.02947	0.2678	13	155	PICALM,SORT1,VAV3,DOC2B,CADPS,NSG1,BCL2,STXBP1,SYT1,SEC22C,TRIM9,ZEB2,TBC1D4
GO: Biological Process	GO:0045814	negative regulation of gene expression, epigenetic		0.003224	16.01	0.02977	0.2705	6	42	H2AFY2,MBD3,HDAC2,PHF2,H2AFY,DNMT3A
GO: Biological Process	GO:0048741	skeletal muscle fiber development		0.003263	16.21	0.03008	0.2733	7	56	SKI,DNER,BCL2,PLCB1,ID3,BOC,HDAC9
GO: Biological Process	GO:0072006	nephron development		0.003269	16.24	0.03008	0.2733	10	103	BASP1,BCL2,POU3F3,IRX1,HES5,FAT4,RET,VANGL2,LHX1,IRX2
GO: Biological Process	GO:0060485	mesenchyme development		0.00332	16.5	0.03049	0.2771	16	212	BASP1,SFRP2,MSX1,SOX11,BCL2,TBX2,TGFBR1,PAX3,PAX6,FOXA1,FAM101B,ITGA4,ZEB2,RET,VANGL2,HMGA2
GO: Biological Process	GO:0001503	ossification		0.003445	17.11	0.03158	0.287	24	375	SORT1,FBN2,FGF2,AKT1,FGFR3,SFRP2,SKI,DCHS1,SOX11,BCL2,NELL1,GLI3,GNAS,NPR2,LIMD1,PBX1,HOXA2,PLXNB1,ID3,PRKACA,PRKD1,MAPK8,JUND,FAT4
GO: Biological Process	GO:0033674	positive regulation of kinase activity		0.003521	17.49	0.03177	0.2887	30	505	MDFI,ADCY2,ADCY5,ADCY8,ADD1,FGF2,AKT1,FGF13,VAV3,FGFR3,PRKAG2,MADD,CCND1,CDK5R1,GADD45G,PDGFC,TGFBR1,PAK1,FZD10,MAPK8IP2,CHRNA3,PLCG1,PRKACA,PRKAR1A,PRKAR2B,RELN,ZEB2,JAK2,DVL3,VANGL2
GO: Biological Process	GO:0043065	positive regulation of apoptotic process		0.003555	17.66	0.03177	0.2887	27	440	UNC5A,AES,AKT1,VAV3,FGFR3,KLF11,BIN1,SFRP2,APBB1,MSX1,ASCL1,UNC5C,SOS2,SOX4,NELL1,CDK5R1,NEUROD1,GADD45G,ARHGEF7,TGM2,HMGB1,SLIT2,MTCH1,ID3,MAPK8,JAK2,HMGA2
GO: Biological Process	GO:0048596	embryonic camera-type eye morphogenesis		0.003568	17.72	0.03177	0.2887	5	30	HIPK2,SOX11,TBX2,ZEB1,PAX6
GO: Biological Process	GO:0032271	regulation of protein polymerization		0.003572	17.75	0.03177	0.2887	12	139	CLIP1,ADD1,ADD2,PREX1,NCK2,EVL,MAPRE1,GRB2,PFN2,SLIT2,PRKCE,MAPK8
GO: Biological Process	GO:0043585	nose morphogenesis		0.003587	17.82	0.03177	0.2887	2	3	SKI,GLI3
GO: Biological Process	GO:0086046	membrane depolarization during SA node cell action potential		0.003587	17.82	0.03177	0.2887	2	3	SCN5A,ANK2
GO: Biological Process	GO:0035283	central nervous system segmentation		0.003587	17.82	0.03177	0.2887	2	3	HOXA2,MAFB
GO: Biological Process	GO:0016479	negative regulation of transcription from RNA polymerase I promoter		0.003587	17.82	0.03177	0.2887	2	3	H2AFY2,H2AFY
GO: Biological Process	GO:0060448	dichotomous subdivision of terminal units involved in lung branching		0.003587	17.82	0.03177	0.2887	2	3	CELSR1,VANGL2
GO: Biological Process	GO:0021593	rhombomere morphogenesis		0.003587	17.82	0.03177	0.2887	2	3	PAX6,HOXA2
GO: Biological Process	GO:1901837	negative regulation of transcription of nuclear large rRNA transcript from RNA polymerase I promoter		0.003587	17.82	0.03177	0.2887	2	3	H2AFY2,H2AFY
GO: Biological Process	GO:0035722	interleukin-12-mediated signaling pathway		0.003587	17.82	0.03177	0.2887	2	3	PLCB1,JAK2
GO: Biological Process	GO:0031339	negative regulation of vesicle fusion		0.003587	17.82	0.03177	0.2887	2	3	TRIM9,TBC1D4
GO: Biological Process	GO:0097477	lateral motor column neuron migration		0.003587	17.82	0.03177	0.2887	2	3	RELN,LHX1
GO: Biological Process	GO:0035284	brain segmentation		0.003587	17.82	0.03177	0.2887	2	3	HOXA2,MAFB
GO: Biological Process	GO:0003358	noradrenergic neuron development		0.003587	17.82	0.03177	0.2887	2	3	ASCL1,INSM1
GO: Biological Process	GO:0061187	regulation of chromatin silencing at rDNA		0.003587	17.82	0.03177	0.2887	2	3	PHF2,H2AFY
GO: Biological Process	GO:0071349	cellular response to interleukin-12		0.003587	17.82	0.03177	0.2887	2	3	PLCB1,JAK2
GO: Biological Process	GO:2001032	regulation of double-strand break repair via nonhomologous end joining		0.003587	17.82	0.03177	0.2887	2	3	DEK,HMGA2
GO: Biological Process	GO:0048546	digestive tract morphogenesis		0.00361	17.94	0.03191	0.29	7	57	FGFR3,SFRP2,SOX11,BCL2,GLI3,FOXP4,VANGL2
GO: Biological Process	GO:0030048	actin filament-based movement		0.003757	18.67	0.03307	0.3005	10	105	SCN5A,EVL,ANK2,APBB1,PARVA,SYNE2,PARD3,MYL6B,VIM,KCNH2
GO: Biological Process	GO:0048813	dendrite morphogenesis		0.003757	18.67	0.03307	0.3005	10	105	EPHB2,PICALM,CDK5R1,MAPK8IP2,CHRNA3,CTNNA2,RELN,PTPRD,CELSR2,EPHA5
GO: Biological Process	GO:0046903	secretion		0.003761	18.68	0.03307	0.3005	52	1014	SVBP,TRIM36,DOC2B,APBB1,CHD7,PPFIA3,FOXB1,CADPS,IRS2,BRSK1,SOX4,ILDR2,SOX11,CCND1,LIN7A,NEUROD1,STXBP1,PLCB1,SYT1,GNAS,CACNA1C,NPR3,RAB31,NTRK2,PCLO,BRSK2,GRM2,SYT7,NCS1,PAK1,PAX6,OLFM2,CACNA2D2,PFN2,CHRNA3,PLCG1,CELSR1,SNCAIP,TRIM9,PRKACA,PRKAR1A,PRKAR2B,PRKCE,RASL10B,PINK1,GAB2,JAK2,MIDN,HMGA2,CELSR2,MARCKS,EPHA5
GO: Biological Process	GO:0043269	regulation of ion transport		0.003771	18.73	0.0331	0.3008	33	574	NAT8L,SCN5A,AKT1,ANK2,CNIH2,CASK,CACNG4,IRS2,CACNA2D3,BCL2,PLCB1,CACNA1I,STK39,GNAO1,GNAQ,GNAS,CACNA1C,CACNB2,WWP2,NCS1,KCNQ4,KCNK10,MAPK8IP2,CACNA2D2,CHRNA3,PLCG1,PRKACA,PRKCE,PINK1,RELN,KCNC1,KCNH2,NETO2
GO: Biological Process	GO:2000311	regulation of alpha-amino-3-hydroxy-5-methyl-4-isoxazole propionate selective glutamate receptor activity		0.003791	18.83	0.0331	0.3008	4	19	CNIH2,CACNG4,MAPK8IP2,RELN
GO: Biological Process	GO:0034766	negative regulation of ion transmembrane transport		0.003791	18.83	0.0331	0.3008	4	19	AKT1,IRS2,STK39,KCNH2
GO: Biological Process	GO:0042659	regulation of cell fate specification		0.003791	18.83	0.0331	0.3008	4	19	FGF2,SFRP2,LMO4,PAX6
GO: Biological Process	GO:0021549	cerebellum development		0.003929	19.52	0.03418	0.3107	9	89	SCN5A,GAS1,CDK5R1,NEUROD1,NFIX,AGTPBP1,WNT1,FOXP2,LHX1
GO: Biological Process	GO:0072091	regulation of stem cell proliferation		0.003929	19.52	0.03418	0.3107	9	89	SMARCD3,IRS2,SOX11,GAS1,GLI3,ZEB1,PAX6,FOXP2,HMGA2
GO: Biological Process	GO:0050772	positive regulation of axonogenesis		0.003985	19.8	0.03461	0.3145	7	58	AMIGO1,NEFL,NTRK2,SLIT2,METRN,PLXNB1,LIMK1
GO: Biological Process	GO:1901701	cellular response to oxygen-containing compound		0.004064	20.19	0.03524	0.3202	44	829	KLF3,ADCY2,ADCY5,ADCY8,ADD1,FGF2,AKT1,FGFR3,FBXO32,PRKAG2,KLF11,IRS2,SOX4,CMPK2,NEUROD1,PLCB1,GNAS,PDGFC,NPTX1,ZEB1,RAB31,BRSK2,GRB2,GRB10,PAK1,FZD10,TNFAIP3,SLIT2,SHC2,WNT1,IRF8,PRKACA,PRKAR1A,PRKAR2B,PRKCE,MAPK8,HDAC9,JAK2,PTPN1,TBC1D4,DNMT3A,RARA,RET,EPHA5
GO: Biological Process	GO:0007528	neuromuscular junction development		0.00409	20.32	0.0354	0.3217	6	44	GPHN,PDZRN3,CACNB2,NTRK2,PAK1,CACNA2D2
GO: Biological Process	GO:0007212	dopamine receptor signaling pathway		0.004133	20.53	0.03571	0.3246	5	31	ADCY5,NSG1,GNAO1,GNAQ,GNAS
GO: Biological Process	GO:0048762	mesenchymal cell differentiation		0.00418	20.77	0.03605	0.3276	13	160	SFRP2,MSX1,SOX11,BCL2,TGFBR1,PAX3,PAX6,FOXA1,FAM101B,ZEB2,RET,VANGL2,HMGA2
GO: Biological Process	GO:0012501	programmed cell death		0.004218	20.95	0.03632	0.33	85	1832	EYA2,ADD1,SORT1,UNC5A,SATB1,AES,CFDP1,FGF2,AKT1,FGF13,VAV3,FGFR3,DYRK2,KLF11,BIN1,SFRP2,SH3RF1,APBB1,HIPK2,SIAH2,SKI,MADD,MSX1,FOXB1,ASCL1,UNC5C,IRS2,SOS2,SOX4,NES,ZMYND11,GAS1,BCL2,NELL1,NEFL,CDK5R1,NEUROD1,STXBP1,GADD45G,ARHGEF7,GLI3,TOX3,PHLPP1,PACS2,GNAQ,NPTX1,TRIM2,NTRK2,BRSK2,NR4A2,TFDP1,TGFBR1,TGM2,H1F0,PAK1,PAX3,TNFAIP3,TOP1,HDAC2,TRAF3,HMGB1,SLIT2,PLAGL1,PLAGL2,MTCH1,PLK3,MAPK8IP1,VIM,WN…
GO: Biological Process	GO:0031016	pancreas development		0.004234	21.03	0.03639	0.3307	9	90	MEIS2,AKT1,SOX4,ILDR2,NEUROD1,PAX6,ONECUT2,INSM1,GDF11
GO: Biological Process	GO:0048703	embryonic viscerocranium morphogenesis		0.004262	21.17	0.03644	0.3312	3	10	HOXA2,NDST1,LHX1
GO: Biological Process	GO:0046113	nucleobase catabolic process		0.004262	21.17	0.03644	0.3312	3	10	DPYSL4,CRMP1,DPYSL3
GO: Biological Process	GO:0003211	cardiac ventricle formation		0.004262	21.17	0.03644	0.3312	3	10	SMARCD3,SOX4,SOX11
GO: Biological Process	GO:0043547	positive regulation of GTPase activity		0.004287	21.3	0.0366	0.3326	28	468	VAV3,ELMOD1,PREX1,AGAP1,BIN1,GIT1,MADD,SOS2,DENND2A,TBC1D9,ARHGEF7,PLCB1,GNAO1,GNAQ,DENND5A,GNAS,FZD10,RCBTB2,CHN1,CHRM4,PLXNB1,RASAL2,DOCK4,TBC1D4,DOCK3,RAP1GDS1,RGS12,ARHGEF10L
GO: Biological Process	GO:0014904	myotube cell development		0.004388	21.8	0.03736	0.3395	7	59	SKI,DNER,BCL2,PLCB1,ID3,BOC,HDAC9
GO: Biological Process	GO:0043068	positive regulation of programmed cell death		0.004392	21.82	0.03736	0.3395	27	447	UNC5A,AES,AKT1,VAV3,FGFR3,KLF11,BIN1,SFRP2,APBB1,MSX1,ASCL1,UNC5C,SOS2,SOX4,NELL1,CDK5R1,NEUROD1,GADD45G,ARHGEF7,TGM2,HMGB1,SLIT2,MTCH1,ID3,MAPK8,JAK2,HMGA2
GO: Biological Process	GO:0007266	Rho protein signal transduction		0.004411	21.92	0.03746	0.3405	17	238	VAV3,PREX1,SOS2,ARHGEF7,NTRK2,BVES,FZD10,CDH2,CHN1,PLXNB1,CELSR1,DOCK4,RAP1GDS1,ARHGEF10L,VANGL2,LIMK1,EPHA5
GO: Biological Process	GO:0007156	homophilic cell adhesion via plasma membrane adhesion molecules		0.004492	22.32	0.03808	0.3461	12	143	AMIGO1,PCDH19,DCHS1,CLSTN2,CDH22,CDH2,CDH8,CELSR1,FAT4,L1CAM,RET,CELSR2
GO: Biological Process	GO:0001936	regulation of endothelial cell proliferation		0.004556	22.64	0.03856	0.3505	9	91	FGF2,AKT1,FGFR3,VASH1,NR2F2,TGFBR1,NRARP,PRKD1,VASH2
GO: Biological Process	GO:0072080	nephron tubule development		0.004582	22.76	0.03865	0.3512	6	45	POU3F3,IRX1,HES5,FAT4,LHX1,IRX2
GO: Biological Process	GO:0043550	regulation of lipid kinase activity		0.004582	22.76	0.03865	0.3512	6	45	FGF2,VAV3,FGFR3,RARA,RB1,RBL1
GO: Biological Process	GO:0007413	axonal fasciculation		0.004609	22.9	0.03881	0.3527	4	20	EPHB2,AMIGO1,CDK5R1,CNTN2
GO: Biological Process	GO:0030879	mammary gland development		0.004749	23.59	0.03981	0.3618	12	144	FGF2,AKT1,MSX1,FOXB1,IRS2,CCND1,GLI3,TBX2,PAX3,SLIT2,HOXB9,JAK2
GO: Biological Process	GO:0010596	negative regulation of endothelial cell migration		0.00476	23.65	0.03981	0.3618	5	32	SVBP,FGF2,VASH1,NR2F2,SLIT2
GO: Biological Process	GO:0021955	central nervous system neuron axonogenesis		0.00476	23.65	0.03981	0.3618	5	32	EPHB2,BHLHE22,NR4A2,SLIT2,PLXNA4
GO: Biological Process	GO:0090311	regulation of protein deacetylation		0.00476	23.65	0.03981	0.3618	5	32	SKI,HDAC2,CTBP1,PRKD1,MAPK8
GO: Biological Process	GO:0010941	regulation of cell death		0.004822	23.95	0.04026	0.3659	70	1466	PICALM,UNC5A,AES,CFDP1,FGF2,AKT1,VAV3,FGFR3,KLF11,BIN1,SFRP2,SH3RF1,APBB1,HIPK2,SIAH2,SKI,MADD,MSX1,FOXB1,ASCL1,UNC5C,IRS2,SOS2,SOX4,SOX11,NES,ZMYND11,GAS1,BCL2,NELL1,NEFL,CDK5R1,NEUROD1,STXBP1,GADD45G,ARHGEF7,GLI3,TOX3,GNAQ,TRIM2,NTRK2,NR4A2,TFDP1,TGFBR1,TGM2,TNFAIP3,HDAC2,TRAF3,HMGB1,SLIT2,PLAGL2,MTCH1,PLK3,MAPK8IP1,WNT1,WRN,ID3,POU3F3,PRKCE,PRKD1,MAPK8,PINK1,NOS1AP,ING1,JAK2,ARNT2,RARA,RB1,RET…
GO: Biological Process	GO:1900542	regulation of purine nucleotide metabolic process		0.004882	24.25	0.04067	0.3696	38	698	ADCY2,VAV3,ELMOD1,PREX1,AGAP1,BIN1,GIT1,MADD,SOS2,DENND2A,TBC1D9,ARHGEF7,PLCB1,GNAO1,GNAQ,DENND5A,GNAS,NPR3,NTRK2,GRM2,BVES,FZD10,RCBTB2,PFN2,CHN1,CHRM4,SLC25A23,CNN3,PLXNB1,RASAL2,EGLN1,DOCK4,TBC1D4,DOCK3,RAP1GDS1,RGS12,ARHGEF10L,EPHA5
GO: Biological Process	GO:0055001	muscle cell development		0.004888	24.28	0.04067	0.3696	13	163	ANK2,SKI,DNER,BCL2,PLCB1,BVES,HDAC2,CACNA2D2,CFL2,ID3,PRKAR1A,BOC,HDAC9
GO: Biological Process	GO:0010631	epithelial cell migration		0.004918	24.43	0.04072	0.3701	14	182	SVBP,FGF2,AKT1,EVL,VASH1,NR2F2,TGFBR1,PFN2,SLIT2,PLCG1,PRKCE,PRKD1,HDAC9,ZEB2
GO: Biological Process	GO:0044839	cell cycle G2/M phase transition		0.004918	24.43	0.04072	0.3701	14	182	MAPRE1,BRSK1,NES,VPS4A,CCND1,FBXL7,PLCB1,BRSK2,PBX1,CDK14,PLK3,H2AFY,PRKACA,PRKAR2B
GO: Biological Process	GO:0090132	epithelium migration		0.004918	24.43	0.04072	0.3701	14	182	SVBP,FGF2,AKT1,EVL,VASH1,NR2F2,TGFBR1,PFN2,SLIT2,PLCG1,PRKCE,PRKD1,HDAC9,ZEB2
GO: Biological Process	GO:0000165	MAPK cascade		0.004987	24.77	0.04122	0.3746	36	653	MDFI,MAPK12,FGF2,AKT1,FGF13,FGFR3,SFRP2,TRIB2,SH3RF1,HIPK2,MADD,ZMYND11,GADD45G,PLCB1,NTRK2,DUSP14,GRB2,TGFBR1,PAK1,FZD10,CDH2,MAPK8IP2,PLCG1,MAPK8IP1,NDST1,PRKCE,MAPK8,ZEB2,JAK2,PTPN1,RARA,DUSP5,DVL3,PELI2,RET,VANGL2
GO: Biological Process	GO:0043467	regulation of generation of precursor metabolites and energy		0.00502	24.94	0.04143	0.3765	8	76	AKT1,PRKAG2,DYRK2,IRS2,PRDM16,GRB10,SLC25A23,PRKACA
GO: Biological Process	GO:0043535	regulation of blood vessel endothelial cell migration		0.005117	25.42	0.04202	0.3819	6	46	FGF2,AKT1,VASH1,PLCG1,PRKD1,HDAC9
GO: Biological Process	GO:0016079	synaptic vesicle exocytosis		0.005117	25.42	0.04202	0.3819	6	46	CADPS,STXBP1,SYT1,PCLO,PFN2,TRIM9
GO: Biological Process	GO:0003407	neural retina development		0.005117	25.42	0.04202	0.3819	6	46	IRX5,HIPK2,SMARCD3,NEUROD1,BHLHE22,LHX1
GO: Biological Process	GO:0010594	regulation of endothelial cell migration		0.005259	26.13	0.04311	0.3918	9	93	SVBP,FGF2,AKT1,VASH1,NR2F2,SLIT2,PLCG1,PRKD1,HDAC9
GO: Biological Process	GO:0090263	positive regulation of canonical Wnt signaling pathway		0.005285	26.26	0.04318	0.3925	7	61	FGF2,FGFR3,SFRP2,SOX4,NRARP,PPP2R3A,CSNK1E
GO: Biological Process	GO:0042733	embryonic digit morphogenesis		0.005285	26.26	0.04318	0.3925	7	61	SFRP2,MSX1,GAS1,GLI3,GNAQ,TBX2,HDAC2
GO: Biological Process	GO:0006140	regulation of nucleotide metabolic process		0.005351	26.59	0.04365	0.3967	38	702	ADCY2,VAV3,ELMOD1,PREX1,AGAP1,BIN1,GIT1,MADD,SOS2,DENND2A,TBC1D9,ARHGEF7,PLCB1,GNAO1,GNAQ,DENND5A,GNAS,NPR3,NTRK2,GRM2,BVES,FZD10,RCBTB2,PFN2,CHN1,CHRM4,SLC25A23,CNN3,PLXNB1,RASAL2,EGLN1,DOCK4,TBC1D4,DOCK3,RAP1GDS1,RGS12,ARHGEF10L,EPHA5
GO: Biological Process	GO:0030308	negative regulation of cell growth		0.005411	26.88	0.04407	0.4005	13	165	FGF2,FGF13,PLXNA3,SFRP2,APBB1,MSX1,SMARCA2,GAS1,BCL2,CDK5R1,SLIT2,ULK2,ING1
GO: Biological Process	GO:0021675	nerve development		0.005435	27	0.04419	0.4016	8	77	EPHB2,FGFR3,CHD7,GLI3,NPTX1,HOXD3,PLXNA4,RET
GO: Biological Process	GO:0048665	neuron fate specification		0.005452	27.08	0.04425	0.4022	5	33	ASCL1,GLI3,PAX6,FOXA1,DMRT3
GO: Biological Process	GO:0009791	post-embryonic development		0.005576	27.7	0.04519	0.4107	10	111	HEG1,BCL2,GNAQ,GNAS,NR4A2,TGFBR1,PLAGL2,PYGO1,FOXP2,LHX1
GO: Biological Process	GO:0046578	regulation of Ras protein signal transduction		0.005656	28.1	0.04576	0.4159	25	412	VAV3,PREX1,AGAP1,GIT1,DGKZ,MADD,SOS2,DENND2A,TBC1D9,ARHGEF7,DENND5A,GNAS,NTRK2,BVES,FZD10,CDH2,RCBTB2,CHN1,PLXNB1,RASAL2,DOCK4,TBC1D4,RAP1GDS1,ARHGEF10L,EPHA5
GO: Biological Process	GO:0061005	cell differentiation involved in kidney development		0.005696	28.3	0.04597	0.4178	6	47	BASP1,TSHZ3,GLI3,POU3F3,FAT4,LHX1
GO: Biological Process	GO:0040019	positive regulation of embryonic development		0.005709	28.36	0.04597	0.4178	3	11	PLCB1,WNT1,LHX1
GO: Biological Process	GO:0060872	semicircular canal development		0.005709	28.36	0.04597	0.4178	3	11	CHD7,GLI3,ZEB1
GO: Biological Process	GO:0045445	myoblast differentiation		0.005782	28.73	0.04648	0.4224	7	62	MAPK12,PLCB1,TBX2,PITX1,ID3,BOC,RB1
GO: Biological Process	GO:0006915	apoptotic process		0.005977	29.69	0.04797	0.4359	83	1806	EYA2,ADD1,SORT1,UNC5A,SATB1,AES,CFDP1,AKT1,FGF13,VAV3,FGFR3,DYRK2,KLF11,BIN1,SFRP2,SH3RF1,APBB1,HIPK2,SIAH2,SKI,MADD,MSX1,FOXB1,ASCL1,UNC5C,IRS2,SOS2,SOX4,NES,ZMYND11,GAS1,BCL2,NELL1,NEFL,CDK5R1,NEUROD1,STXBP1,GADD45G,ARHGEF7,GLI3,TOX3,PHLPP1,PACS2,GNAQ,NPTX1,TRIM2,NTRK2,BRSK2,NR4A2,TFDP1,TGFBR1,TGM2,H1F0,PAK1,PAX3,TNFAIP3,HDAC2,TRAF3,HMGB1,SLIT2,PLAGL1,PLAGL2,MTCH1,PLK3,MAPK8IP1,VIM,WNT1,SH3KBP1…
GO: Biological Process	GO:0040012	regulation of locomotion		0.00616	30.6	0.04936	0.4486	35	639	SVBP,OLFM1,FGF2,AKT1,PLXNA3,EVL,SFRP2,VASH1,ZSWIM6,UNC5C,IRS2,BCL2,SYNE2,PLCB1,NR2F2,BVES,PAX6,PFN2,CHRM4,SLIT2,PLCG1,VIM,ONECUT2,PPP2R3A,NKD1,PLXNA4,PRKCE,PRKD1,MAPK8,HDAC9,RELN,SCRT1,JAK2,DPYSL3,RET
GO: Biological Process	GO:0045860	positive regulation of protein kinase activity		0.006185	30.73	0.04948	0.4497	28	481	MDFI,ADCY2,ADCY5,ADCY8,ADD1,FGF2,AKT1,FGF13,PRKAG2,MADD,CCND1,CDK5R1,GADD45G,PDGFC,TGFBR1,PAK1,FZD10,MAPK8IP2,CHRNA3,PLCG1,PRKACA,PRKAR1A,PRKAR2B,RELN,ZEB2,JAK2,DVL3,VANGL2
GO: Biological Process	GO:0035329	hippo signaling		0.006211	30.86	0.04955	0.4503	5	34	DCHS1,SOX11,LIMD1,FAT4,LATS2
GO: Biological Process	GO:0032409	regulation of transporter activity		0.006217	30.89	0.04955	0.4503	12	149	ANK2,CNIH2,CACNG4,BCL2,PLCB1,STK39,WWP2,MAPK8IP2,PLCG1,PRKACA,RELN,NETO2
GO: Biological Process	GO:0090130	tissue migration		0.006224	30.92	0.04955	0.4503	14	187	SVBP,FGF2,AKT1,EVL,VASH1,NR2F2,TGFBR1,PFN2,SLIT2,PLCG1,PRKCE,PRKD1,HDAC9,ZEB2
GO: Biological Process	GO:0016569	covalent chromatin modification		0.00624	31	0.0496	0.4507	23	372	EYA2,SATB1,APBB1,SKI,MBD3,TADA1,BRD7,TCF3,HDAC2,PRMT8,PHF2,UBE2E1,WHSC1,H2AFY,CTBP1,PRKD1,MAPK8,HDAC9,JAK2,USP3,DNMT3A,HMGA2,RNF2
GO: Biological Process	GO:0051588	regulation of neurotransmitter transport		0.006314	31.37	0.0498	0.4526	7	63	NAT8L,STXBP1,NTRK2,PFN2,CHRNA3,CELSR1,SNCAIP
GO: Biological Process	GO:0050680	negative regulation of epithelial cell proliferation		0.006315	31.37	0.0498	0.4526	10	113	FGFR3,SFRP2,VASH1,CASK,GAS1,NR2F2,TGFBR1,PAX6,CDKN1C,RB1
GO: Biological Process	GO:0035019	somatic stem cell maintenance		0.006321	31.4	0.0498	0.4526	6	48	FGFR3,SKI,PRDM16,SOX4,VANGL2,HMGA2
GO: Biological Process	GO:0061326	renal tubule development		0.006321	31.4	0.0498	0.4526	6	48	POU3F3,IRX1,HES5,FAT4,LHX1,IRX2
GO: Biological Process	GO:0030510	regulation of BMP signaling pathway		0.006343	31.51	0.0498	0.4526	8	79	SFRP2,HIPK2,SKI,MSX1,SOX11,WNT1,SKOR1,HES5
GO: Biological Process	GO:0032412	regulation of ion transmembrane transporter activity		0.006348	31.54	0.0498	0.4526	11	131	ANK2,CNIH2,CACNG4,PLCB1,STK39,WWP2,MAPK8IP2,PLCG1,PRKACA,RELN,NETO2
GO: Biological Process	GO:0001649	osteoblast differentiation		0.006355	31.57	0.0498	0.4526	15	207	FBN2,FGF2,AKT1,SFRP2,SKI,SOX11,NELL1,GLI3,GNAS,LIMD1,HOXA2,ID3,PRKACA,PRKD1,JUND
GO: Biological Process	GO:0030217	T cell differentiation		0.006355	31.57	0.0498	0.4526	15	207	SATB1,PREX1,CHD7,SOX4,BCL2,GADD45G,ZFP36L1,GLI3,TCF3,ZEB1,NRARP,PKNOX1,WNT1,MAFB,RARA
GO: Biological Process	GO:0010942	positive regulation of cell death		0.006356	31.58	0.0498	0.4526	28	482	PICALM,UNC5A,AES,AKT1,VAV3,FGFR3,KLF11,BIN1,SFRP2,APBB1,MSX1,ASCL1,UNC5C,SOS2,SOX4,NELL1,CDK5R1,NEUROD1,GADD45G,ARHGEF7,TGM2,HMGB1,SLIT2,MTCH1,ID3,MAPK8,JAK2,HMGA2
Mouse Phenotype	MP:0003861	abnormal nervous system development		1.582e-14	7.002e-11	7.002e-11	6.282e-10	102	998	EPHB2,GPHN,MAGOH,MDFI,ADD1,FZD9,TUBB3,BASP1,FGF2,NCK2,PLXNA3,SFRP2,HIPK2,CHD7,MSI1,LMO4,SKI,MSX1,FOXB1,ASCL1,UNC5C,DCHS1,SMARCC2,BRSK1,SOX4,SOX11,GAS1,DNER,NPAS3,FGFRL1,CCND1,GFRA1,STAU1,CDK5R1,NEUROD1,ZFP36L1,NFIX,GLI3,BHLHE22,ROBO3,PDGFC,DAGLA,ZEB1,TCF12,PTBP2,NTRK2,NR4A2,NR2F1,TFDP1,GRIP1,TGFBR1,HHIP,PAX3,PAX6,PARD3,CDH2,TOP2B,CACNA2D2,SYNPO,SSBP3,CHN1,HOXA2,EBF2,SLIT2,PLAGL1,NDST1,SESTD1,WNT1…
Mouse Phenotype	MP:0009937	abnormal neuron differentiation		3.146e-13	1.392e-09	6.961e-10	6.246e-09	46	289	EPHB2,GPHN,TUBB3,BASP1,FGF2,PLXNA3,SFRP2,CHD7,ASCL1,UNC5C,SMARCC2,BRSK1,SOX4,SOX11,GAS1,CDK5R1,GLI3,BHLHE22,ROBO3,DAGLA,PTBP2,NTRK2,NR2F1,HHIP,PAX3,PAX6,CHN1,HOXA2,EBF2,SLIT2,ID3,POU3F2,PLXNA4,RELN,INSM1,ITGB8,RB1,RBL1,L1CAM,RET,NTN4,EFNA2,RNF2,EFNB3,ELAVL4,GDF11
Mouse Phenotype	MP:0010832	lethality during fetal growth through weaning		1.382e-12	6.117e-09	1.566e-09	1.405e-08	152	1900	GPHN,MAGOH,ETV6,KLF3,MDFI,PICALM,TUBB3,HEG1,FBN2,SATB1,BASP1,SCN5A,MLLT3,AKT1,FGFR3,TSHZ3,BIN1,GIT1,APBA2,SIAH2,NBEA,CHD7,LMO4,SKI,SLC1A2,MADD,CASK,MSX1,FOXB1,CADPS,ASCL1,PARVA,DCHS1,SMARCC2,CACNG4,IRS2,BRSK1,PRDM16,SOX3,SOX4,SOX11,GAS1,NPAS3,FGFRL1,CCND1,BCL2,GFRA1,LIN7A,ELOVL4,NELL1,CDK5R1,NEUROD1,NEUROG1,STXBP1,GLI3,SYNE2,PLCB1,SYT1,GNAO1,GNAQ,GNAS,ROBO3,PDGFC,NOVA1,TBX2,CACNA1C,TCF3,NPR2,NPR3…
Mouse Phenotype	MP:0002152	abnormal brain morphology		1.415e-12	6.264e-09	1.566e-09	1.405e-08	120	1356	EPHB2,MAGOH,KLF3,ADD1,FZD9,TUBB3,SATB1,AES,BASP1,FGF2,AKT1,FGF13,PLXNA3,TRIB2,HIPK2,DPYSL4,NBEA,CHD7,MSI1,LMO4,SKI,SLC1A2,MSX1,FOXB1,ASCL1,UNC5C,BRD7,SMARCC2,IRS2,BRSK1,PRDM16,SOX3,SOX4,SOX11,GAS1,DNER,NPAS3,FGFRL1,BCL2,CDK5R1,NEUROD1,NFIX,GLI3,BHLHE22,PLCB1,GNAQ,GNAS,ROBO3,AGTPBP1,CACNA1C,ZEB1,TRIM2,TCF12,PTBP2,NTRK2,NR4A2,NR2F1,TFDP1,GRIP1,TGM2,PAX3,PAX6,PARD3,CDH2,TOP2B,MAPK8IP2,HDAC2,CACNA2D2…
Mouse Phenotype	MP:0000783	abnormal forebrain morphology		2.091e-12	9.254e-09	1.851e-09	1.661e-08	85	819	FZD9,TUBB3,AES,BASP1,FGF2,FGF13,PLXNA3,TRIB2,HIPK2,DPYSL4,NBEA,CHD7,MSI1,LMO4,SKI,SLC1A2,MSX1,FOXB1,ASCL1,BRD7,SMARCC2,IRS2,BRSK1,SOX3,SOX11,NPAS3,FGFRL1,CDK5R1,NEUROD1,NFIX,GLI3,BHLHE22,PLCB1,GNAQ,AGTPBP1,CACNA1C,ZEB1,PTBP2,NTRK2,NR4A2,NR2F1,TGM2,PAX3,PAX6,PARD3,TOP2B,HDAC2,CACNA2D2,SYNPO,SSBP3,PFN2,CHN1,CKB,EBF2,SLIT2,DMRT3,PITX1,NDST1,WNT1,POU3F2,POU3F3,CRMP1,PLXNA4,CTNNA2,MAPK8,HES5,PINK1,BOC…
Mouse Phenotype	MP:0002882	abnormal neuron morphology		3.109e-11	1.376e-07	2.293e-08	2.057e-07	108	1220	EPHB2,GPHN,MAGOH,SORT1,UNC5A,TUBB3,BASP1,FGF2,FGF13,FGFR3,PLXNA3,SFRP2,TRIB2,GIT1,HIPK2,DPYSL4,NBEA,CHD7,SLC1A2,MADD,TRAK1,MSX1,CADPS,ASCL1,UNC5C,SMARCC2,BRSK1,SOX4,SOX11,GAS1,BCL2,GFRA1,STAU1,ELOVL4,NEFL,CDK5R1,NEUROD1,STXBP1,GLI3,BHLHE22,SYNE2,PLCB1,GNAQ,ROBO3,DAGLA,CNTN2,AGTPBP1,NPR2,ZEB1,TRIM2,PTBP2,NTRK2,PCLO,NR4A2,NR2F1,NR2F2,HHIP,KCNQ4,PAX3,PAX6,TOP2B,MAPK8IP2,HDAC2,CACNA2D2,CADM4,CHGB,PFN…
Mouse Phenotype	MP:0000787	abnormal telencephalon morphology		4.069e-11	1.801e-07	2.572e-08	2.308e-07	70	646	FZD9,TUBB3,BASP1,FGF2,FGF13,PLXNA3,TRIB2,DPYSL4,CHD7,MSI1,LMO4,SKI,SLC1A2,ASCL1,BRD7,SMARCC2,BRSK1,SOX3,SOX11,NPAS3,CDK5R1,NEUROD1,NFIX,GLI3,BHLHE22,PLCB1,GNAQ,AGTPBP1,CACNA1C,ZEB1,PTBP2,NTRK2,NR2F1,TGM2,PAX3,PAX6,PARD3,TOP2B,HDAC2,SYNPO,SSBP3,PFN2,CHN1,CKB,EBF2,SLIT2,DMRT3,NDST1,WNT1,POU3F2,POU3F3,CRMP1,PLXNA4,CTNNA2,MAPK8,PINK1,RELN,MARCKSL1,DOCK3,RB1,FZD3,EBF3,L1CAM,EBF1,VANGL2,LHX1,LIMK1,EFNA…
Mouse Phenotype	MP:0002058	neonatal lethality		5.715e-11	2.529e-07	3.161e-08	2.836e-07	79	781	GPHN,KLF3,TUBB3,MLLT3,FGFR3,TSHZ3,BIN1,GIT1,APBA2,NBEA,LMO4,MADD,CASK,MSX1,FOXB1,CADPS,ASCL1,SMARCC2,BRSK1,PRDM16,SOX11,FGFRL1,CCND1,GFRA1,LIN7A,ELOVL4,NEUROG1,STXBP1,GLI3,SYNE2,GNAO1,GNAQ,GNAS,ROBO3,PDGFC,CACNA1C,TCF3,ZEB1,PTBP2,NTRK2,NR4A2,GRB2,NR2F1,HHIP,PAX3,PAX6,PBX1,PBX2,PBX3,TOP2B,HDAC2,HOXA2,HOXD3,PITX1,PLAGL1,NDST1,SESTD1,WHSC1,WNT1,POU3F2,POU3F3,ZIC1,CTNNA2,ULK2,INSM1,ZFAND5,MAFB,FAT4,R…
Mouse Phenotype	MP:0011087	complete neonatal lethality		9.816e-11	4.344e-07	4.826e-08	4.33e-07	61	533	GPHN,TUBB3,FGFR3,TSHZ3,BIN1,NBEA,LMO4,MADD,CASK,MSX1,CADPS,ASCL1,BRSK1,PRDM16,SOX11,FGFRL1,GFRA1,LIN7A,ELOVL4,NEUROG1,STXBP1,GLI3,SYNE2,GNAQ,GNAS,ROBO3,CACNA1C,ZEB1,PTBP2,NTRK2,NR4A2,GRB2,HHIP,PAX3,PAX6,PBX1,PBX2,PBX3,TOP2B,HDAC2,HOXA2,PITX1,NDST1,SESTD1,WNT1,POU3F2,POU3F3,ULK2,INSM1,ZFAND5,MAFB,FAT4,FZD3,EBF3,RBL1,RET,LFNG,VANGL2,LHX1,ELAVL3,GDF11
Mouse Phenotype	MP:0002081	perinatal lethality		1.883e-10	8.33e-07	8.33e-08	7.474e-07	97	1078	GPHN,KLF3,TUBB3,MLLT3,FGFR3,TSHZ3,BIN1,GIT1,APBA2,SIAH2,NBEA,LMO4,SKI,MADD,CASK,MSX1,FOXB1,CADPS,ASCL1,DCHS1,SMARCC2,BRSK1,PRDM16,SOX11,FGFRL1,CCND1,GFRA1,LIN7A,ELOVL4,NELL1,CDK5R1,NEUROD1,NEUROG1,STXBP1,GLI3,SYNE2,GNAO1,GNAQ,GNAS,ROBO3,PDGFC,CACNA1C,TCF3,ZEB1,PTBP2,NTRK2,NR4A2,GRB2,GRB10,NXN,NR2F1,NR2F2,GRIP1,TGM2,HHIP,PAX3,PAX6,PBX1,PBX2,PBX3,TOP2B,HDAC2,SSBP2,HOXA2,SLIT2,HOXD3,PITX1,PKNOX1,PLA…
Mouse Phenotype	MP:0000955	abnormal spinal cord morphology		9.678e-10	4.282e-06	3.893e-07	3.493e-06	38	265	GPHN,SORT1,UNC5A,FGF2,SLC1A2,MSX1,ASCL1,UNC5C,FGFRL1,BCL2,GFRA1,CDK5R1,GLI3,BHLHE22,ROBO3,CNTN2,NOVA1,NPR2,NTRK2,PAX3,PAX6,TOP2B,CACNA2D2,PFN2,CHN1,VIM,REEP1,KIF5C,KLC1,DNMT3A,DOCK3,FZD3,L1CAM,RET,LHX1,LATS2,EFNB3,GDF11
Mouse Phenotype	MP:0003633	abnormal nervous system physiology		1.525e-09	6.747e-06	5.623e-07	5.045e-06	122	1538	GPHN,MAGOH,ADCY8,ADD2,KLHL29,FZD9,UNC5A,BASP1,SCN5A,OLFM1,FGF2,AKT1,FGF13,VAV3,ELMOD1,DOC2B,TRIB2,GIT1,CNIH2,APBA2,HIPK2,DPYSL4,NBEA,SRR,CHD7,MSI1,ST8SIA1,LMO4,SLC1A2,MADD,CASK,MSX1,CADPS,ASCL1,CSPG5,UNC5C,SMARCC2,B3GAT1,CACNG4,CACNA2D3,SOX11,DNER,NPAS3,PDE10A,GFRA1,LIN7A,NELL2,CDK5R1,NEUROD1,STXBP1,GLI3,BHLHE22,PLCB1,SYT1,STK39,GNAO1,GNAQ,ROBO3,DAGLA,CNTN2,NOVA1,CACNA1C,TRIM2,TCF12,NTRK2,PCLO,NR…
Mouse Phenotype	MP:0008540	abnormal cerebrum morphology		3.918e-09	1.734e-05	1.334e-06	1.197e-05	53	472	FZD9,TUBB3,BASP1,FGF2,FGF13,PLXNA3,TRIB2,DPYSL4,CHD7,MSI1,LMO4,SLC1A2,BRD7,SMARCC2,BRSK1,SOX3,SOX11,NPAS3,CDK5R1,NEUROD1,NFIX,GLI3,BHLHE22,PLCB1,GNAQ,AGTPBP1,NTRK2,NR2F1,TGM2,PAX3,PAX6,TOP2B,HDAC2,CHN1,CKB,DMRT3,WNT1,POU3F2,POU3F3,CRMP1,PLXNA4,CTNNA2,MAPK8,PINK1,RELN,MARCKSL1,DOCK3,RB1,FZD3,L1CAM,VANGL2,LIMK1,EML1
Mouse Phenotype	MP:0002184	abnormal innervation		6.393e-09	2.829e-05	2.021e-06	1.813e-05	30	190	EPHB2,FGFR3,PLXNA3,CHD7,UNC5C,DNER,GFRA1,CDK5R1,GLI3,GNAQ,ROBO3,CNTN2,NPR2,NPTX1,ZEB1,NTRK2,TOP2B,CHN1,EBF2,HOXD1,PLXNA4,PINK1,BOC,RELN,EBF3,L1CAM,RET,EFNA2,EFNB3,EPHA5
Mouse Phenotype	MP:0004508	abnormal pectoral girdle bone morphology		8.738e-09	3.866e-05	2.578e-06	2.313e-05	32	215	MDFI,MLLT3,FGFR3,LMO4,MSX1,SCMH1,DCHS1,SOX4,SOX11,FGFRL1,GLI3,NPR2,ZEB1,NXN,PBX1,SSBP3,HOXA4,HOXB9,HOXD3,HOXD8,WHSC1,ZNF521,ZFAND5,FAT4,RARA,RB1,DVL3,LFNG,PHC2,VANGL2,RNF2,GDF11
Mouse Phenotype	MP:0002114	abnormal axial skeleton morphology		1.06e-08	4.692e-05	2.72e-06	2.441e-05	83	934	MDFI,FZD9,FGF2,MLLT3,FGFR3,AGAP1,SFRP2,HIPK2,CHD7,MSI1,LMO4,SKI,CASK,MSX1,SCMH1,DCHS1,PRDM16,SOX4,SOX11,GAS1,FGFRL1,CCND1,NELL1,NFIX,GLI3,PLCB1,GNAQ,GNAS,PDGFC,NPR2,NPR3,ZEB1,NTRK2,GRB2,NXN,TGFBR1,PAX3,PAX6,SLC39A14,PBX1,PBX2,PBX3,TOP2B,HDAC2,CACNA2D2,SSBP3,CDK14,HOXA2,NRARP,HOXA4,HOXA6,HOXB9,DMRT3,HOXD1,HOXD3,HOXD8,PITX1,PLAGL1,NDST1,WHSC1,WNT1,ZNF521,POU3F3,ZIC1,CELSR1,NKD1,PRKACA,BOC,ZFAND5,DB…
Mouse Phenotype	MP:0008106	decreased amacrine cell number		1.075e-08	4.756e-05	2.72e-06	2.441e-05	9	16	ASCL1,SOX4,SOX11,NEUROD1,BHLHE22,AGTPBP1,NTRK2,PAX6,GDF11
Mouse Phenotype	MP:0003635	abnormal synaptic transmission		1.107e-08	4.897e-05	2.72e-06	2.441e-05	59	571	ADCY8,ADD2,KLHL29,AKT1,ELMOD1,DOC2B,TRIB2,GIT1,CNIH2,APBA2,DPYSL4,NBEA,SRR,MADD,CASK,CADPS,CSPG5,B3GAT1,CACNG4,DNER,NPAS3,GFRA1,LIN7A,NELL2,CDK5R1,STXBP1,PLCB1,SYT1,GNAO1,GNAQ,DAGLA,CACNA1C,NTRK2,PCLO,NR4A2,GRIK4,GRM2,PAX6,CDH8,MAPK8IP2,HDAC2,CACNA2D2,TMOD2,SYNPO,PFN2,CHRM4,CHRNA3,MAPK8IP1,CRMP1,PPP1R1A,CTNNA2,CTNND2,PINK1,FZD3,RET,LIMK1,EFNA2,EFNB3,NETO2
Mouse Phenotype	MP:0000778	abnormal nervous system tract morphology		1.237e-08	5.472e-05	2.88e-06	2.584e-05	26	152	EPHB2,TUBB3,FGF2,CHD7,MSI1,MSX1,UNC5C,SOX3,NPAS3,CDK5R1,NFIX,GLI3,BHLHE22,ROBO3,PTBP2,NR2F1,PAX6,CHN1,NDST1,PLXNA4,MARCKSL1,FZD3,L1CAM,EBF1,VANGL2,EFNB3
Mouse Phenotype	MP:0008946	abnormal neuron number		1.678e-08	7.426e-05	3.713e-06	3.331e-05	45	383	GPHN,MAGOH,UNC5A,FGF2,FGF13,FGFR3,TRIB2,GIT1,HIPK2,CHD7,SLC1A2,MSX1,ASCL1,SMARCC2,SOX4,SOX11,BCL2,GFRA1,NEUROD1,GLI3,BHLHE22,AGTPBP1,TRIM2,NTRK2,NR4A2,NR2F1,PAX3,PAX6,CACNA2D2,PFN2,HOXA2,EBF2,VIM,CTNNA2,HES5,RELN,INSM1,KIF5C,DNMT3A,RB1,RBL1,RET,LFNG,VANGL2,GDF11
Mouse Phenotype	MP:0005240	abnormal amacrine cell morphology		1.854e-08	8.203e-05	3.906e-06	3.505e-05	12	33	PLXNA3,ASCL1,SOX4,SOX11,NEUROD1,BHLHE22,AGTPBP1,NTRK2,PAX6,PLXNA4,RBL1,GDF11
Mouse Phenotype	MP:0002206	abnormal CNS synaptic transmission		2.21e-08	9.778e-05	4.255e-06	3.817e-05	53	496	ADCY8,ADD2,KLHL29,AKT1,ELMOD1,DOC2B,TRIB2,GIT1,CNIH2,APBA2,DPYSL4,NBEA,SRR,MADD,CADPS,CSPG5,B3GAT1,CACNG4,DNER,NPAS3,LIN7A,NELL2,CDK5R1,PLCB1,SYT1,GNAQ,DAGLA,CACNA1C,NTRK2,PCLO,GRIK4,GRM2,PAX6,CDH8,MAPK8IP2,HDAC2,CACNA2D2,TMOD2,SYNPO,PFN2,CHRM4,CHRNA3,MAPK8IP1,CRMP1,PPP1R1A,CTNNA2,CTNND2,PINK1,FZD3,LIMK1,EFNA2,EFNB3,NETO2
Mouse Phenotype	MP:0000438	abnormal cranium morphology		2.211e-08	9.785e-05	4.255e-06	3.817e-05	52	482	FGFR3,AGAP1,HIPK2,CHD7,MSI1,LMO4,SKI,CASK,MSX1,PRDM16,SOX4,SOX11,GAS1,FGFRL1,CCND1,NELL1,NFIX,GLI3,PLCB1,GNAQ,GNAS,NPR2,NPR3,ZEB1,GRB2,NXN,PAX3,PAX6,PBX1,PBX2,PBX3,SSBP3,HOXA2,DMRT3,HOXD1,HOXD3,PITX1,NDST1,WHSC1,WNT1,ZNF521,POU3F3,CELSR1,NKD1,BOC,ZFAND5,MAFB,RARA,RBL1,L1CAM,PHC2,EML1
Mouse Phenotype	MP:0000157	abnormal sternum morphology		3.725e-08	0.0001648	6.868e-06	6.162e-05	28	182	MDFI,MLLT3,FGFR3,LMO4,SCMH1,DCHS1,SOX4,SOX11,FGFRL1,GLI3,ZEB1,NXN,SSBP3,HOXA4,HOXB9,HOXD3,HOXD8,WHSC1,ZFAND5,FAT4,RARA,RB1,DVL3,LFNG,PHC2,VANGL2,RNF2,GDF11
Mouse Phenotype	MP:0002752	abnormal somatic nervous system morphology		3.881e-08	0.0001717	6.869e-06	6.163e-05	70	756	EPHB2,GPHN,SORT1,TUBB3,BASP1,FGFR3,ELMOD1,PLXNA3,HIPK2,CHD7,LMO4,MADD,ASCL1,UNC5C,DCHS1,SOX4,SOX11,BCL2,GFRA1,ELOVL4,NEFL,NEUROD1,NEUROG1,GLI3,BHLHE22,SYNE2,CNTN2,AGTPBP1,NPR2,ZEB1,TRIM2,NTRK2,GRB2,NR2F1,KCNQ4,PAX3,PAX6,CACNA2D2,CHN1,HOXA2,NRARP,EBF2,HOXD1,SHC2,HOXD3,WNT1,CELSR1,PRKACA,PLXNA4,HES5,RELN,MDM1,KIF5C,DNMT3A,DOCK3,FAT4,RB1,FZD3,EBF3,RBL1,L1CAM,RBP1,DVL3,RET,LFNG,VANGL2,NTN4,EFNA2,GDF1…
Mouse Phenotype	MP:0002116	abnormal craniofacial bone morphology		6.159e-08	0.0002725	1.048e-05	9.405e-05	52	497	FGFR3,AGAP1,HIPK2,CHD7,MSI1,LMO4,SKI,CASK,MSX1,PRDM16,SOX4,SOX11,GAS1,FGFRL1,CCND1,NELL1,NFIX,GLI3,PLCB1,GNAQ,GNAS,NPR2,NPR3,ZEB1,GRB2,NXN,PAX3,PAX6,PBX1,PBX2,PBX3,SSBP3,HOXA2,DMRT3,HOXD1,HOXD3,PITX1,NDST1,WHSC1,WNT1,ZNF521,POU3F3,CELSR1,NKD1,BOC,ZFAND5,MAFB,RARA,RBL1,L1CAM,PHC2,EML1
Mouse Phenotype	MP:0004625	abnormal rib attachment		9.705e-08	0.0004295	1.574e-05	0.0001412	17	77	MDFI,MLLT3,LMO4,SCMH1,SOX11,SSBP3,HOXA4,HOXA6,HOXB9,HOXD3,HOXD8,ZFAND5,RB1,LFNG,PHC2,VANGL2,GDF11
Mouse Phenotype	MP:0002199	abnormal brain commissure morphology		9.958e-08	0.0004406	1.574e-05	0.0001412	22	125	EPHB2,TUBB3,FGF2,CHD7,MSI1,MSX1,SOX3,NPAS3,CDK5R1,NFIX,GLI3,BHLHE22,ROBO3,PTBP2,NR2F1,PAX6,NDST1,PLXNA4,MARCKSL1,FZD3,EBF1,VANGL2
Mouse Phenotype	MP:0008148	abnormal rib-sternum attachment		1.541e-07	0.0006819	2.279e-05	0.0002045	15	62	MDFI,MLLT3,LMO4,SCMH1,SOX11,SSBP3,HOXB9,HOXD3,HOXD8,ZFAND5,RB1,LFNG,PHC2,VANGL2,GDF11
Mouse Phenotype	MP:0008277	abnormal sternum ossification		1.57e-07	0.0006948	2.279e-05	0.0002045	12	39	MLLT3,FGFR3,DCHS1,SOX11,FGFRL1,HOXA4,HOXB9,WHSC1,FAT4,RB1,VANGL2,RNF2
Mouse Phenotype	MP:0008503	abnormal spinal cord grey matter morphology		1.597e-07	0.0007065	2.279e-05	0.0002045	27	183	GPHN,SORT1,UNC5A,FGF2,SLC1A2,ASCL1,UNC5C,BCL2,GFRA1,CDK5R1,GLI3,BHLHE22,ROBO3,CNTN2,NTRK2,PAX3,PAX6,TOP2B,CACNA2D2,PFN2,CHN1,REEP1,KIF5C,DNMT3A,L1CAM,RET,EFNB3
Mouse Phenotype	MP:0000822	abnormal brain ventricle morphology		1.731e-07	0.000766	2.394e-05	0.0002148	31	231	BASP1,CHD7,MSI1,MSX1,BRD7,BRSK1,PRDM16,SOX3,NPAS3,FGFRL1,CDK5R1,NFIX,GLI3,CACNA1C,PAX3,PAX6,CHN1,POU3F2,MAPK8,HES5,MARCKSL1,ZEB2,ITGB8,ARNT2,RB1,FZD3,L1CAM,VANGL2,LATS2,CELSR2,EML1
Mouse Phenotype	MP:0000959	abnormal somatic sensory system morphology		1.895e-07	0.0008386	2.541e-05	0.000228	56	573	EPHB2,SORT1,FGFR3,ELMOD1,PLXNA3,HIPK2,CHD7,ASCL1,DCHS1,SOX4,SOX11,BCL2,GFRA1,ELOVL4,NEUROD1,NEUROG1,BHLHE22,CNTN2,AGTPBP1,NPR2,ZEB1,TRIM2,NTRK2,NR2F1,KCNQ4,PAX3,PAX6,HOXA2,NRARP,EBF2,HOXD1,SHC2,WNT1,CELSR1,PRKACA,PLXNA4,HES5,RELN,MDM1,KIF5C,DOCK3,FAT4,RB1,FZD3,EBF3,RBL1,L1CAM,RBP1,DVL3,RET,LFNG,VANGL2,NTN4,EFNA2,GDF11,EPHA5
Mouse Phenotype	MP:0008272	abnormal endochondral bone ossification		2.172e-07	0.0009609	2.777e-05	0.0002492	19	100	MLLT3,FGFR3,SFRP2,DCHS1,SOX11,FGFRL1,NFIX,GLI3,NPR2,NPR3,ZEB1,HOXA4,HOXB9,WHSC1,FAT4,RB1,RBL1,VANGL2,RNF2
Mouse Phenotype	MP:0008104	abnormal amacrine cell number		2.226e-07	0.0009848	2.777e-05	0.0002492	9	21	ASCL1,SOX4,SOX11,NEUROD1,BHLHE22,AGTPBP1,NTRK2,PAX6,GDF11
Mouse Phenotype	MP:0005076	abnormal cell differentiation		2.259e-07	0.0009998	2.777e-05	0.0002492	56	576	EPHB2,GPHN,KLF3,FZD9,TUBB3,BASP1,FGF2,FGFR3,PLXNA3,SFRP2,CHD7,ASCL1,UNC5C,SMARCA2,SMARCC2,IRS2,BRSK1,SOX4,ILDR2,SOX11,GAS1,CDK5R1,GLI3,BHLHE22,ROBO3,DAGLA,PTBP2,NTRK2,NR2F1,HHIP,PAX3,PAX6,CHN1,HOXA2,EBF2,SLIT2,ID3,POU3F2,PLXNA4,MAPK8,RELN,INSM1,ITGB8,GAB2,JAK2,DNMT3A,RB1,RBL1,L1CAM,RET,NTN4,EFNA2,RNF2,EFNB3,ELAVL4,GDF11
Mouse Phenotype	MP:0004166	abnormal limbic system morphology		3.781e-07	0.001673	4.522e-05	0.0004058	37	316	FZD9,BASP1,FGF13,PLXNA3,TRIB2,DPYSL4,CHD7,SLC1A2,FOXB1,BRD7,BRSK1,SOX3,SOX11,NPAS3,CDK5R1,NEUROD1,NFIX,GLI3,PLCB1,GNAQ,AGTPBP1,NTRK2,NR2F1,PAX6,HDAC2,CKB,EBF2,POU3F2,POU3F3,CRMP1,PLXNA4,CTNNA2,RELN,ARNT2,L1CAM,VANGL2,LIMK1
Mouse Phenotype	MP:0005241	abnormal retinal ganglion layer morphology		4.749e-07	0.002101	5.53e-05	0.0004962	18	95	SORT1,PLXNA3,ASCL1,SOX4,SOX11,GAS1,CCND1,BCL2,NEUROD1,TRIM2,NTRK2,PAX6,PLXNA4,RB1,RBL1,L1CAM,NTN4,GDF11
Mouse Phenotype	MP:0008026	abnormal brain white matter morphology		5.821e-07	0.002576	6.605e-05	0.0005926	24	160	EPHB2,TUBB3,FGF2,CHD7,MSI1,MSX1,SOX3,NPAS3,CDK5R1,NFIX,GLI3,BHLHE22,ROBO3,PTBP2,NR2F1,PAX6,NDST1,WNT1,PLXNA4,MARCKSL1,KLC1,FZD3,EBF1,VANGL2
Mouse Phenotype	MP:0000527	abnormal kidney development		6.567e-07	0.002906	7.264e-05	0.0006518	18	97	PARVA,DCHS1,SOX4,FGFRL1,BCL2,GFRA1,GNAS,GRIP1,PBX1,SLIT2,PLXNB1,POU3F3,MAFB,FAT4,RARA,RET,LHX1,GDF11
Mouse Phenotype	MP:0003942	abnormal urinary system development		8.28e-07	0.003664	8.936e-05	0.0008018	20	119	TSHZ3,PARVA,DCHS1,SOX4,FGFRL1,BCL2,GFRA1,GNAS,GRIP1,PBX1,SLIT2,PLXNB1,SESTD1,POU3F3,MAFB,FAT4,RARA,RET,LHX1,GDF11
Mouse Phenotype	MP:0008948	decreased neuron number		9.894e-07	0.004378	0.0001042	0.0009353	38	342	GPHN,MAGOH,FGF2,FGF13,TRIB2,GIT1,HIPK2,SLC1A2,ASCL1,SOX4,SOX11,BCL2,GFRA1,NEUROD1,GLI3,BHLHE22,AGTPBP1,TRIM2,NTRK2,NR4A2,PAX3,PAX6,CACNA2D2,PFN2,HOXA2,EBF2,VIM,CTNNA2,RELN,INSM1,KIF5C,DNMT3A,RB1,RBL1,RET,LFNG,VANGL2,GDF11
Mouse Phenotype	MP:0000788	abnormal cerebral cortex morphology		1.331e-06	0.005892	0.0001357	0.001217	32	266	BASP1,FGF2,FGF13,CHD7,MSI1,LMO4,SMARCC2,BRSK1,SOX11,NPAS3,CDK5R1,NFIX,GLI3,BHLHE22,NTRK2,NR2F1,TGM2,PAX3,PAX6,TOP2B,CHN1,DMRT3,POU3F2,POU3F3,PLXNA4,PINK1,RELN,MARCKSL1,DOCK3,FZD3,L1CAM,EML1
Mouse Phenotype	MP:0000428	abnormal craniofacial morphology		1.38e-06	0.006105	0.0001357	0.001217	75	910	FGFR3,AGAP1,HIPK2,CHD7,MSI1,LMO4,SKI,CASK,MSX1,ASCL1,PRDM16,SOX3,SOX4,SOX11,GAS1,FGFRL1,CCND1,BCL2,NELL1,NFIX,GLI3,PLCB1,GNAQ,GNAS,PDGFC,TBX2,NPR2,NPR3,ZEB1,GRB2,NXN,HHIP,PAX3,PAX6,PBX1,PBX2,PBX3,SSBP3,HOXA2,EBF2,DMRT3,HOXD1,HOXD3,PITX1,NDST1,WHSC1,WNT1,ZNF521,POU3F3,CELSR1,NKD1,PRKAR1A,MAPK8,BOC,VEZF1,INSM1,MDGA2,ZFAND5,ITGA4,ZEB2,ITGB8,KCNH2,MAFB,RARA,RB1,RBL1,L1CAM,DVL3,ZMIZ1,PHC2,VANGL2,MIDN,…
Mouse Phenotype	MP:0005382	craniofacial phenotype		1.38e-06	0.006105	0.0001357	0.001217	75	910	FGFR3,AGAP1,HIPK2,CHD7,MSI1,LMO4,SKI,CASK,MSX1,ASCL1,PRDM16,SOX3,SOX4,SOX11,GAS1,FGFRL1,CCND1,BCL2,NELL1,NFIX,GLI3,PLCB1,GNAQ,GNAS,PDGFC,TBX2,NPR2,NPR3,ZEB1,GRB2,NXN,HHIP,PAX3,PAX6,PBX1,PBX2,PBX3,SSBP3,HOXA2,EBF2,DMRT3,HOXD1,HOXD3,PITX1,NDST1,WHSC1,WNT1,ZNF521,POU3F3,CELSR1,NKD1,PRKAR1A,MAPK8,BOC,VEZF1,INSM1,MDGA2,ZFAND5,ITGA4,ZEB2,ITGB8,KCNH2,MAFB,RARA,RB1,RBL1,L1CAM,DVL3,ZMIZ1,PHC2,VANGL2,MIDN,…
Mouse Phenotype	MP:0003232	abnormal forebrain development		1.476e-06	0.00653	0.000142	0.001274	25	180	FZD9,CHD7,ASCL1,BRSK1,SOX11,FGFRL1,CDK5R1,NEUROD1,GLI3,PTBP2,NTRK2,PAX3,PAX6,PARD3,TOP2B,SYNPO,SSBP3,NDST1,WNT1,POU3F2,BOC,RELN,VANGL2,RNF2,EML1
Mouse Phenotype	MP:0002200	abnormal brain ventricular system morphology		1.83e-06	0.008096	0.0001723	0.001546	33	283	ADD1,BASP1,CHD7,MSI1,MSX1,BRD7,BRSK1,PRDM16,SOX3,NPAS3,FGFRL1,CDK5R1,NFIX,GLI3,CACNA1C,PAX3,PAX6,CHN1,WNT1,POU3F2,MAPK8,HES5,MARCKSL1,ZEB2,ITGB8,ARNT2,RB1,FZD3,L1CAM,VANGL2,LATS2,CELSR2,EML1
Mouse Phenotype	MP:0005274	abnormal viscerocranium morphology		2.021e-06	0.008943	0.0001863	0.001672	35	311	FGFR3,HIPK2,SKI,CASK,MSX1,PRDM16,SOX4,SOX11,GAS1,FGFRL1,CCND1,NELL1,GLI3,GNAQ,NPR2,ZEB1,GRB2,NXN,PAX3,PAX6,PBX1,PBX2,PBX3,HOXA2,HOXD3,PITX1,NDST1,WNT1,ZNF521,POU3F3,NKD1,BOC,ZFAND5,MAFB,RARA
Mouse Phenotype	MP:0000137	abnormal vertebrae morphology		2.453e-06	0.01086	0.0002215	0.001988	41	397	MDFI,FZD9,MLLT3,FGFR3,SFRP2,HIPK2,LMO4,SKI,SCMH1,DCHS1,SOX11,GAS1,FGFRL1,NELL1,NFIX,GLI3,PDGFC,NPR2,NPR3,HDAC2,CACNA2D2,SSBP3,CDK14,NRARP,HOXA4,HOXA6,HOXB9,HOXD1,HOXD3,HOXD8,PLAGL1,PRKACA,BOC,DBN1,FAT4,RARA,LFNG,PHC2,VANGL2,RNF2,GDF11
Mouse Phenotype	MP:0000965	abnormal sensory neuron morphology		2.616e-06	0.01158	0.0002315	0.002077	41	398	EPHB2,SORT1,FGFR3,PLXNA3,CHD7,ASCL1,SOX4,SOX11,BCL2,ELOVL4,NEUROD1,BHLHE22,CNTN2,AGTPBP1,NPR2,ZEB1,TRIM2,NTRK2,NR2F1,PAX6,HOXA2,EBF2,HOXD1,SHC2,PLXNA4,HES5,RELN,MDM1,KIF5C,RB1,EBF3,RBL1,L1CAM,RBP1,RET,LFNG,VANGL2,NTN4,EFNA2,GDF11,EPHA5
Mouse Phenotype	MP:0001951	abnormal breathing pattern		2.988e-06	0.01322	0.0002593	0.002326	32	276	GPHN,MDFI,TUBB3,FGFR3,TSHZ3,GIT1,ST8SIA1,MSX1,ASCL1,PRDM16,SOX11,NPAS3,FGFRL1,LIN7A,GLI3,GNAQ,GNAS,ROBO3,ZEB1,NTRK2,PAX3,HDAC2,PLAGL1,NDST1,MAPK8,ZFAND5,JUND,MAFB,RB1,FZD3,RBL1,DVL3
Mouse Phenotype	MP:0000443	abnormal snout morphology		3.303e-06	0.01462	0.0002811	0.002522	23	164	FGFR3,AGAP1,HIPK2,CHD7,LMO4,CASK,MSX1,PRDM16,BCL2,NPR2,NXN,PAX3,PAX6,PBX1,PBX2,PBX3,NDST1,CELSR1,PRKAR1A,MDGA2,RBL1,DVL3,VANGL2
Mouse Phenotype	MP:0000913	abnormal brain development		4.467e-06	0.01977	0.000373	0.003347	56	632	MAGOH,ADD1,FZD9,HIPK2,CHD7,MSI1,LMO4,SKI,MSX1,ASCL1,UNC5C,BRSK1,SOX4,SOX11,GAS1,DNER,NPAS3,FGFRL1,CDK5R1,NEUROD1,NFIX,GLI3,ZEB1,TCF12,PTBP2,NTRK2,NR4A2,TFDP1,PAX3,PAX6,PARD3,CDH2,TOP2B,CACNA2D2,SYNPO,SSBP3,HOXA2,NDST1,WNT1,POU3F2,ZIC1,FOXP4,PRKACA,MAPK8,BOC,RELN,MARCKSL1,ZEB2,ITGB8,MAFB,RB1,L1CAM,VANGL2,LHX1,RNF2,EML1
Mouse Phenotype	MP:0008056	abnormal retinal ganglion cell morphology		4.656e-06	0.0206	0.0003815	0.003423	14	70	SORT1,PLXNA3,ASCL1,SOX4,SOX11,BCL2,NEUROD1,TRIM2,NTRK2,PLXNA4,RBL1,L1CAM,NTN4,GDF11
Mouse Phenotype	MP:0003056	abnormal hyoid bone morphology		4.914e-06	0.02175	0.0003919	0.003516	10	36	FGFR3,FGFRL1,GNAQ,PBX1,HOXA2,HOXD3,WNT1,ZNF521,MAFB,RARA
Mouse Phenotype	MP:0008947	increased neuron number		4.959e-06	0.02194	0.0003919	0.003516	15	80	GPHN,UNC5A,FGF13,FGFR3,CHD7,MSX1,ASCL1,NEUROD1,NR2F1,HES5,KIF5C,RB1,LFNG,VANGL2,GDF11
Mouse Phenotype	MP:0000631	abnormal neuroendocrine gland morphology		5.721e-06	0.02532	0.0004441	0.003985	19	123	AES,NBEA,CHD7,MSX1,ASCL1,IRS2,SOX3,NEUROD1,GLI3,CACNA2D2,CHGB,PITX1,NDST1,POU3F2,HES5,INSM1,ARNT2,RB1,RET
Mouse Phenotype	MP:0000968	abnormal sensory neuron innervation pattern		8.888e-06	0.03933	0.0006781	0.006084	16	94	EPHB2,FGFR3,PLXNA3,CHD7,CNTN2,NPR2,ZEB1,NTRK2,EBF2,HOXD1,PLXNA4,RELN,EBF3,L1CAM,EFNA2,EPHA5
Mouse Phenotype	MP:0005170	cleft upper lip		1.001e-05	0.04428	0.0007363	0.006606	8	24	SOX11,GLI3,ZEB1,PBX1,PBX2,PBX3,NDST1,BOC
Mouse Phenotype	MP:0013560	abnormal endocrine gland morphology		1.001e-05	0.04431	0.0007363	0.006606	62	745	FZD9,SATB1,AES,AKT1,VAV3,NBEA,CHD7,MSX1,CADPS,ASCL1,IRS2,SOX3,SOX4,ILDR2,CCND1,BCL2,NEUROD1,ZFP36L1,GLI3,GNAO1,GNAQ,GNAS,TCF3,ZEB1,TCF12,NTRK2,GRB2,TGM2,HHIP,H1F0,PAX3,PAX6,PBX1,HDAC2,TRAF3,HIVEP2,CACNA2D2,SSBP2,CHGB,FOXA1,HOXB9,HOXD3,PITX1,PKNOX1,MAPK8IP1,NDST1,WNT1,ID3,POU3F2,CPE,PRKAR1A,HES5,ING1,INSM1,MSI2,PTPN1,ARNT2,DNMT3A,RARA,RB1,RET,GDF11
Mouse Phenotype	MP:0000141	abnormal vertebral body morphology		1.015e-05	0.04491	0.0007363	0.006606	11	47	MDFI,FZD9,FGFR3,GAS1,NFIX,NPR3,CACNA2D2,SSBP3,NRARP,LFNG,VANGL2
Mouse Phenotype	MP:0000864	abnormal cerebellum vermis morphology		1.079e-05	0.04777	0.0007704	0.006913	10	39	FOXB1,UNC5C,PAX6,CACNA2D2,EBF2,WNT1,ZIC1,RB1,RBL1,L1CAM
Mouse Phenotype	MP:0000074	abnormal neurocranium morphology		1.128e-05	0.04989	0.0007747	0.006951	26	214	FGFR3,MSI1,LMO4,SKI,MSX1,SOX11,GAS1,FGFRL1,NELL1,GLI3,GNAQ,NPR2,ZEB1,NXN,PBX1,HOXA2,HOXD1,HOXD3,NDST1,WNT1,POU3F3,BOC,ZFAND5,RARA,RBL1,PHC2
Mouse Phenotype	MP:0004401	increased cochlear outer hair cell number		1.14e-05	0.05044	0.0007747	0.006951	7	18	FGFR3,CHD7,NR2F1,HES5,RB1,LFNG,VANGL2
Mouse Phenotype	MP:0001943	abnormal respiration		1.148e-05	0.05081	0.0007747	0.006951	46	497	GPHN,MDFI,TUBB3,FGFR3,TSHZ3,GIT1,ST8SIA1,MADD,CASK,MSX1,CADPS,ASCL1,PRDM16,SOX11,NPAS3,FGFRL1,CCND1,LIN7A,NELL1,GLI3,SYNE2,GNAQ,GNAS,ROBO3,ZEB1,PTBP2,NTRK2,HHIP,PAX3,PAX6,PBX3,TOP2B,HDAC2,HOXA2,PLAGL1,NDST1,EGLN1,MAPK8,INSM1,ZFAND5,JUND,MAFB,RB1,FZD3,RBL1,DVL3
Mouse Phenotype	MP:0002151	abnormal neural tube morphology/development		1.155e-05	0.05113	0.0007747	0.006951	44	467	MDFI,NCK2,SFRP2,HIPK2,CHD7,LMO4,SKI,MSX1,FOXB1,DCHS1,SOX4,SOX11,GAS1,ZFP36L1,GLI3,ROBO3,PDGFC,ZEB1,GRIP1,TGFBR1,HHIP,PAX3,CDH2,SSBP3,HOXA2,PLAGL1,SESTD1,WNT1,FOXP4,CELSR1,PRKACA,CTBP1,MAPK8,MARCKSL1,ZEB2,ITGB8,MAFB,FAT4,FZD3,DVL3,RET,VANGL2,LHX1,LATS2
Mouse Phenotype	MP:0009944	abnormal olfactory lobe morphology		1.222e-05	0.05405	0.0008068	0.007238	20	141	CHD7,SKI,ASCL1,SOX11,CDK5R1,GLI3,AGTPBP1,ZEB1,PTBP2,PAX3,PAX6,TOP2B,EBF2,SLIT2,NDST1,POU3F2,PINK1,RELN,EBF3,EFNA2
Mouse Phenotype	MP:0006006	increased sensory neuron number		1.261e-05	0.05579	0.0008204	0.007361	11	48	FGFR3,CHD7,ASCL1,NEUROD1,NR2F1,HES5,KIF5C,RB1,LFNG,VANGL2,GDF11
Mouse Phenotype	MP:0003771	abnormal lip shape		1.41e-05	0.06241	0.0009044	0.008115	8	25	SOX11,GLI3,ZEB1,PBX1,PBX2,PBX3,NDST1,BOC
Mouse Phenotype	MP:0009250	abnormal appendicular skeleton morphology		1.85e-05	0.08188	0.00117	0.0105	50	568	MDFI,FBN2,MLLT3,FGFR3,ELMOD1,SFRP2,LMO4,MSX1,SCMH1,DCHS1,SOX4,SOX11,GAS1,FGFRL1,NFIX,GLI3,PLCB1,GNAS,NPR2,NPR3,ZEB1,NTRK2,NXN,IKZF5,SLC39A14,PBX1,HDAC2,SSBP3,HOXA4,EBF2,HOXB9,HOXD3,HOXD8,PITX1,PLAGL1,WHSC1,ZNF521,MDGA2,ZFAND5,FAT4,RARA,RB1,RBL1,DVL3,EBF1,LFNG,PHC2,VANGL2,RNF2,GDF11
Mouse Phenotype	MP:0004979	abnormal neuronal precursor cell number		1.911e-05	0.08454	0.001191	0.01068	11	50	CHD7,SMARCC2,GAS1,GLI3,DAGLA,PTBP2,HHIP,PAX3,POU3F2,RBL1,GDF11
Mouse Phenotype	MP:0001516	abnormal motor coordination/ balance		1.957e-05	0.0866	0.001195	0.01073	56	664	ADAM11,ADCY5,TRIB2,GIT1,APBA2,HIPK2,CHD7,MSI1,TRAK1,UNC5C,GAS1,DNER,NPAS3,NEUROD1,NFIX,BHLHE22,GNAO1,GNAQ,GNAS,ROBO3,AGTPBP1,NOVA1,CACNA1C,TRIM2,NTRK2,NR4A2,GRM2,MAPK8IP2,CACNA2D2,CADM4,CFL2,TMOD2,CHN1,EBF2,MAPK8IP1,VIM,WNT1,IGDCC3,CPE,ZIC1,PRKAR2B,CTNNA2,CTNND2,RELN,KCNC1,KLC1,DNMT3A,DOCK3,RB1,RBL1,L1CAM,VANGL2,EFNB3,ELAVL3,ELAVL4,EML1
Mouse Phenotype	MP:0004703	abnormal vertebral column morphology		1.974e-05	0.08736	0.001195	0.01073	51	585	MDFI,FZD9,FGF2,MLLT3,FGFR3,SFRP2,HIPK2,LMO4,SKI,CASK,SCMH1,DCHS1,SOX11,GAS1,FGFRL1,NELL1,NFIX,GLI3,PLCB1,PDGFC,NPR2,NPR3,ZEB1,NTRK2,TGFBR1,SLC39A14,TOP2B,HDAC2,CACNA2D2,SSBP3,CDK14,NRARP,HOXA4,HOXA6,HOXB9,HOXD1,HOXD3,HOXD8,PLAGL1,ZIC1,PRKACA,BOC,DBN1,FAT4,RARA,RB1,LFNG,PHC2,VANGL2,RNF2,GDF11
Mouse Phenotype	MP:0002910	abnormal excitatory postsynaptic currents		1.999e-05	0.08846	0.001195	0.01073	16	100	APBA2,NBEA,SRR,MADD,CADPS,CSPG5,CACNG4,DNER,LIN7A,PLCB1,SYT1,DAGLA,GRIK4,MAPK8IP2,PFN2,NETO2
Mouse Phenotype	MP:0004624	abnormal thoracic cage morphology		2.054e-05	0.09089	0.001202	0.01078	35	345	MDFI,MLLT3,FGFR3,LMO4,SCMH1,DCHS1,SOX4,SOX11,FGFRL1,GLI3,NPR2,NPR3,ZEB1,NXN,PAX3,PBX1,SSBP3,NRARP,HOXA4,HOXA6,HOXB9,HOXD3,HOXD8,WHSC1,ZFAND5,FAT4,RARA,RB1,RBL1,DVL3,LFNG,PHC2,VANGL2,RNF2,GDF11
Mouse Phenotype	MP:0000807	abnormal hippocampus morphology		2.064e-05	0.09134	0.001202	0.01078	30	275	FZD9,BASP1,FGF13,PLXNA3,TRIB2,DPYSL4,CHD7,SLC1A2,BRD7,BRSK1,SOX11,NPAS3,CDK5R1,NEUROD1,NFIX,GLI3,PLCB1,GNAQ,AGTPBP1,PAX6,HDAC2,CKB,POU3F3,CRMP1,PLXNA4,CTNNA2,RELN,L1CAM,VANGL2,LIMK1
Mouse Phenotype	MP:0011380	enlarged brain ventricles		2.252e-05	0.09966	0.001278	0.01146	17	112	BASP1,BRD7,BRSK1,NPAS3,FGFRL1,NFIX,CACNA1C,CHN1,POU3F2,MARCKSL1,ITGB8,ARNT2,RB1,FZD3,L1CAM,VANGL2,EML1
Mouse Phenotype	MP:0013229	abnormal brain ventricle size		2.252e-05	0.09966	0.001278	0.01146	17	112	BASP1,BRD7,BRSK1,NPAS3,FGFRL1,NFIX,CACNA1C,CHN1,POU3F2,MARCKSL1,ITGB8,ARNT2,RB1,FZD3,L1CAM,VANGL2,EML1
Mouse Phenotype	MP:0003051	curly tail		2.332e-05	0.1032	0.001302	0.01168	11	51	MDFI,LMO4,DCHS1,SOX11,ZEB1,PAX3,PLAGL1,SESTD1,FAT4,FZD3,VANGL2
Mouse Phenotype	MP:0000459	abnormal presacral vertebrae morphology		2.354e-05	0.1042	0.001302	0.01168	26	223	MLLT3,FGFR3,LMO4,SKI,SCMH1,DCHS1,SOX11,FGFRL1,NELL1,NPR2,NPR3,CDK14,NRARP,HOXA4,HOXA6,HOXB9,HOXD1,HOXD3,HOXD8,DBN1,FAT4,RARA,LFNG,PHC2,RNF2,GDF11
Mouse Phenotype	MP:0011086	partial postnatal lethality		2.541e-05	0.1124	0.001388	0.01246	54	638	MAGOH,KLF3,MDFI,PICALM,HEG1,BASP1,SCN5A,AKT1,FGFR3,GIT1,CHD7,FOXB1,CACNG4,SOX3,GAS1,NPAS3,CCND1,BCL2,NEUROD1,GNAO1,GNAS,TCF3,NPR2,NPR3,ZEB1,TCF12,NTRK2,NR2F2,PAX3,PAX6,TNFAIP3,HDAC2,CACNA2D2,CHRNA3,EBF2,PHF2,HOXD3,PLAGL1,PLAGL2,USP1,ZIC1,PRKACA,CTBP1,MAPK8,RELN,JUND,RB1,RBL1,L1CAM,DVL3,RET,ADAM12,LFNG,VANGL2
Mouse Phenotype	MP:0000155	asymmetric rib attachment		2.739e-05	0.1212	0.001478	0.01326	10	43	MLLT3,SOX11,SSBP3,HOXA4,HOXA6,HOXD3,HOXD8,ZFAND5,PHC2,GDF11
Mouse Phenotype	MP:0000937	abnormal motor neuron morphology		2.795e-05	0.1237	0.00149	0.01337	20	149	GPHN,SORT1,UNC5A,SLC1A2,UNC5C,BCL2,GFRA1,CDK5R1,GLI3,BHLHE22,NTRK2,TOP2B,CACNA2D2,PFN2,CHN1,REEP1,KIF5C,DNMT3A,RET,EFNB3
Mouse Phenotype	MP:0000801	abnormal temporal lobe morphology		3.129e-05	0.1385	0.001649	0.01479	30	281	FZD9,BASP1,FGF13,PLXNA3,TRIB2,DPYSL4,CHD7,SLC1A2,BRD7,BRSK1,SOX11,NPAS3,CDK5R1,NEUROD1,NFIX,GLI3,PLCB1,GNAQ,AGTPBP1,PAX6,HDAC2,CKB,POU3F3,CRMP1,PLXNA4,CTNNA2,RELN,L1CAM,VANGL2,LIMK1
Mouse Phenotype	MP:0000841	abnormal hindbrain morphology		3.202e-05	0.1417	0.001667	0.01496	39	411	FGF13,MSX1,FOXB1,ASCL1,UNC5C,SOX11,GAS1,DNER,NPAS3,BCL2,CDK5R1,NEUROD1,GLI3,BHLHE22,GNAS,AGTPBP1,TRIM2,NTRK2,PAX3,PAX6,MAPK8IP2,CACNA2D2,HOXA2,EBF2,MAPK8IP1,VIM,WNT1,POU3F2,ZIC1,CTNNA2,RELN,DOCK3,RB1,RBL1,L1CAM,EBF1,RET,VANGL2,LATS2
Mouse Phenotype	MP:0003048	abnormal cervical vertebrae morphology		3.589e-05	0.1588	0.001847	0.01657	17	116	MLLT3,FGFR3,LMO4,SKI,SCMH1,FGFRL1,NELL1,NPR2,HOXA4,HOXA6,HOXD1,HOXD3,RARA,LFNG,PHC2,RNF2,GDF11
Mouse Phenotype	MP:0000819	abnormal olfactory bulb morphology		3.747e-05	0.1658	0.001885	0.01691	18	128	CHD7,SKI,ASCL1,SOX11,CDK5R1,GLI3,AGTPBP1,ZEB1,PAX3,PAX6,TOP2B,EBF2,NDST1,POU3F2,PINK1,RELN,EBF3,EFNA2
Mouse Phenotype	MP:0006032	abnormal ureteric bud morphology		3.748e-05	0.1659	0.001885	0.01691	12	63	PARVA,DCHS1,FGFRL1,BCL2,GFRA1,PBX1,SLIT2,PLXNB1,FAT4,RARA,RET,GDF11
Mouse Phenotype	MP:0011089	complete perinatal lethality		4.299e-05	0.1902	0.002137	0.01918	28	258	FGFR3,SIAH2,LMO4,SKI,ASCL1,DCHS1,PRDM16,SOX11,GFRA1,NELL1,NEUROD1,GLI3,ROBO3,NXN,NR2F1,PAX3,PAX6,SLIT2,PITX1,PKNOX1,NDST1,POU3F2,CELSR1,MAFB,RB1,RET,VANGL2,LHX1
Mouse Phenotype	MP:0012523	abnormal upper lip morphology		4.722e-05	0.209	0.002322	0.02083	8	29	SOX11,GLI3,ZEB1,PBX1,PBX2,PBX3,NDST1,BOC
Mouse Phenotype	MP:0005377	hearing/vestibular/ear phenotype		4.936e-05	0.2184	0.0024	0.02153	47	542	EPHB2,KLHL29,FGFR3,ELMOD1,AGAP1,CHD7,LMO4,MSX1,DCHS1,GAS1,BCL2,ZCCHC14,NFIX,GLI3,GNAQ,GNAS,ROBO3,AGTPBP1,NPR3,ZEB1,NTRK2,GRB2,NR2F1,IKZF5,KCNQ4,PAX3,PAX6,PBX1,HOXA2,PITX1,NDST1,WNT1,POU3F3,CELSR1,CTNNA2,HES5,RNF144B,MAFB,FAT4,RARA,RB1,FZD3,SOBP,DVL3,LFNG,VANGL2,NTN4
Mouse Phenotype	MP:0000830	abnormal diencephalon morphology		5.199e-05	0.23	0.002501	0.02244	27	247	AES,NBEA,CHD7,MSX1,FOXB1,IRS2,SOX3,NPAS3,NFIX,GLI3,AGTPBP1,PAX6,CACNA2D2,SSBP3,EBF2,PITX1,NDST1,POU3F2,MAPK8,HES5,INSM1,ARNT2,RB1,FZD3,VANGL2,LHX1,CELSR2
Mouse Phenotype	MP:0002067	abnormal sensory capabilities/reflexes/nociception		5.355e-05	0.237	0.002548	0.02286	59	737	GPHN,ADCY8,FBN2,SATB1,ELMOD1,SEMA6C,EVL,TSHZ3,TRIB2,HIPK2,NBEA,SRR,CHD7,MADD,FOXB1,BRSK1,CACNA2D3,NPAS3,CCND1,NELL1,CDK5R1,NFIX,BHLHE22,PLCB1,PACS2,GNAO1,GNAQ,GNAS,ROBO3,CACNA1C,NPR2,ZEB1,NTRK2,NR4A2,NCS1,PAX3,CDH8,CACNA2D2,CADM4,CFL2,TMOD2,CHN1,CHRNA3,CKB,HOXD1,CPE,ZIC1,CELSR1,CTNNA2,PINK1,RELN,DOCK3,RB1,L1CAM,EFNA2,LATS2,EFNB3,ELAVL4,EML1
Mouse Phenotype	MP:0002082	postnatal lethality		5.506e-05	0.2437	0.002592	0.02326	80	1094	MAGOH,ETV6,KLF3,MDFI,PICALM,HEG1,SATB1,BASP1,SCN5A,MLLT3,AKT1,FGFR3,GIT1,CHD7,SLC1A2,CASK,FOXB1,DCHS1,SMARCC2,CACNG4,IRS2,SOX3,SOX11,GAS1,NPAS3,CCND1,BCL2,NEUROD1,GLI3,PLCB1,SYT1,GNAO1,GNAS,PDGFC,NOVA1,CACNA1C,TCF3,NPR2,NPR3,ZEB1,TCF12,NTRK2,NR2F2,PAX3,PAX6,TNFAIP3,HDAC2,RGMB,TRAF3,CACNA2D2,CFL2,FOXA1,CHRNA3,EBF2,PHF2,HOXD3,PLAGL1,PLAGL2,USP1,MAPK8IP1,WHSC1,POU3F2,ZIC1,PRKACA,CTBP1,MAPK8,RELN,ITG…
Mouse Phenotype	MP:0005107	abnormal stapes morphology		6.172e-05	0.2731	0.002875	0.02579	8	30	FGFR3,CHD7,GNAQ,PBX1,HOXA2,WNT1,POU3F3,RARA
Mouse Phenotype	MP:0001056	abnormal cranial nerve morphology		6.307e-05	0.2791	0.002907	0.02608	23	196	TUBB3,PLXNA3,CHD7,LMO4,UNC5C,SOX4,SOX11,BCL2,GFRA1,NEUROD1,NEUROG1,GLI3,NPR2,ZEB1,NTRK2,GRB2,NR2F1,PAX6,HOXA2,EBF2,PLXNA4,RBL1,GDF11
Mouse Phenotype	MP:0002102	abnormal ear morphology		6.4e-05	0.2832	0.00292	0.02619	36	379	FGFR3,ELMOD1,CHD7,LMO4,MSX1,DCHS1,GAS1,BCL2,NFIX,GLI3,GNAQ,GNAS,ZEB1,NTRK2,GRB2,NR2F1,KCNQ4,PAX3,PAX6,PBX1,HOXA2,PITX1,NDST1,WNT1,POU3F3,CELSR1,HES5,MAFB,FAT4,RARA,RB1,FZD3,SOBP,DVL3,LFNG,VANGL2
Mouse Phenotype	MP:0000934	abnormal telencephalon development		6.913e-05	0.3059	0.003113	0.02793	17	122	CHD7,ASCL1,BRSK1,SOX11,CDK5R1,GLI3,PTBP2,NTRK2,PAX3,PAX6,PARD3,TOP2B,SYNPO,SSBP3,POU3F2,RELN,EML1
Mouse Phenotype	MP:0002961	abnormal axon guidance		6.964e-05	0.3082	0.003113	0.02793	11	57	EPHB2,TUBB3,PLXNA3,UNC5C,BHLHE22,ROBO3,NR2F1,SLIT2,PLXNA4,L1CAM,RET
Mouse Phenotype	MP:0006394	abnormal vertebral epiphyseal plate morphology		7.35e-05	0.3252	0.003252	0.02918	4	6	FGFR3,SFRP2,NPR3,VANGL2
Mouse Phenotype	MP:0000847	abnormal metencephalon morphology		7.482e-05	0.3311	0.003278	0.02941	35	367	FGF13,FOXB1,ASCL1,UNC5C,SOX11,GAS1,DNER,NPAS3,BCL2,CDK5R1,NEUROD1,GLI3,GNAS,AGTPBP1,TRIM2,NTRK2,PAX6,MAPK8IP2,CACNA2D2,HOXA2,EBF2,MAPK8IP1,VIM,WNT1,POU3F2,ZIC1,CTNNA2,RELN,DOCK3,RB1,RBL1,L1CAM,EBF1,RET,VANGL2
Mouse Phenotype	MP:0008219	abnormal dorsal telencephalic commissure morphology		8.81e-05	0.3898	0.003822	0.03429	15	101	TUBB3,FGF2,CHD7,MSI1,SOX3,NPAS3,CDK5R1,NFIX,GLI3,BHLHE22,NR2F1,NDST1,MARCKSL1,FZD3,VANGL2
Mouse Phenotype	MP:0001961	abnormal reflex		9.285e-05	0.4109	0.003989	0.03579	49	588	FBN2,SATB1,ELMOD1,EVL,TSHZ3,TRIB2,HIPK2,NBEA,SRR,CHD7,MADD,FOXB1,BRSK1,CACNA2D3,NPAS3,CCND1,NELL1,CDK5R1,NFIX,PLCB1,PACS2,GNAQ,GNAS,ROBO3,NPR2,ZEB1,NTRK2,NR4A2,NCS1,CACNA2D2,CADM4,CFL2,TMOD2,CHN1,CHRNA3,CKB,CPE,ZIC1,CELSR1,CTNNA2,RELN,DOCK3,RB1,L1CAM,EFNA2,LATS2,EFNB3,ELAVL4,EML1
Mouse Phenotype	MP:0013563	abnormal secretory circumventricular organ morphology		9.43e-05	0.4173	0.004012	0.036	6	17	MSX1,SOX3,GLI3,POU3F2,HES5,ARNT2
Mouse Phenotype	MP:0002085	abnormal embryonic tissue morphology		9.88e-05	0.4372	0.004126	0.03702	63	820	MDFI,SCN5A,NCK2,SFRP2,HIPK2,CHD7,LMO4,SKI,MSX1,FOXB1,DCHS1,SOX4,SOX11,GAS1,GFRA1,ZFP36L1,GLI3,ROBO3,PDGFC,TBX2,CACNA1C,ZEB1,GRB2,NR2F2,GRIP1,TGFBR1,HHIP,PAX3,PBX1,CDH2,SSBP3,HOXA2,NRARP,PITX1,PKNOX1,PLAGL1,SESTD1,WNT1,FOXP4,CELSR1,PRKACA,PRKAR1A,CTBP1,MAPK8,VEZF1,MDGA2,MARCKSL1,ZEB2,ITGB8,KCNH2,MAFB,DNMT3A,FAT4,RARA,FZD3,DVL3,ZMIZ1,RET,LFNG,VANGL2,LHX1,LATS2,RNF2
Mouse Phenotype	MP:0003756	abnormal hard palate morphology		9.884e-05	0.4374	0.004126	0.03702	15	102	FGFR3,CHD7,CASK,MSX1,SOX11,GLI3,PDGFC,TBX2,ZEB1,GRB2,PAX6,PBX1,PBX2,BOC,ITGB8
Mouse Phenotype	MP:0005508	abnormal skeleton morphology		0.0001006	0.4449	0.004158	0.03731	100	1471	MDFI,FZD9,FBN2,FGF2,MLLT3,EIF4E3,FGFR3,ELMOD1,AGAP1,SFRP2,HIPK2,SIAH2,CHD7,MSI1,LMO4,SKI,CASK,MSX1,SCMH1,DCHS1,PRDM16,SOX4,SOX11,GAS1,FGFRL1,CCND1,ZCCHC14,NELL1,NFIX,GLI3,PLCB1,GNAQ,GNAS,PDGFC,NPR2,NPR3,ZEB1,LIMD1,NTRK2,GRB2,NXN,IKZF5,TGFBR1,DDHD1,PAX3,PAX6,SLC39A14,PBX1,PBX2,PBX3,TOP2B,HDAC2,CACNA2D2,SSBP2,SSBP3,CDK14,HOXA2,NRARP,HOXA4,EBF2,HOXA6,HOXB9,DMRT3,HOXD1,HOXD3,HOXD8,PITX1,PLAGL1,USP1,N…
Mouse Phenotype	MP:0011292	absent nephron		0.0001167	0.5163	0.00478	0.04289	3	3	FGFRL1,GFRA1,LHX1
Mouse Phenotype	MP:0013550	abnormal secondary palate morphology		0.0001238	0.5478	0.005026	0.04509	15	104	FGFR3,CHD7,CASK,MSX1,SOX11,GLI3,PDGFC,TBX2,ZEB1,GRB2,PAX6,PBX1,PBX2,BOC,ITGB8
Mouse Phenotype	MP:0003743	abnormal facial morphology		0.000125	0.5532	0.005029	0.04513	48	579	FGFR3,AGAP1,HIPK2,CHD7,LMO4,SKI,CASK,MSX1,ASCL1,PRDM16,SOX3,SOX4,SOX11,GAS1,FGFRL1,CCND1,BCL2,GLI3,PDGFC,TBX2,NPR2,ZEB1,GRB2,NXN,PAX3,PAX6,PBX1,PBX2,PBX3,HOXA2,EBF2,PITX1,NDST1,WHSC1,CELSR1,PRKAR1A,MAPK8,BOC,INSM1,MDGA2,ZEB2,ITGB8,RB1,RBL1,DVL3,VANGL2,MIDN,GDF11
Mouse Phenotype	MP:0004407	increased cochlear hair cell number		0.0001284	0.5682	0.005119	0.04593	7	25	FGFR3,CHD7,NR2F1,HES5,RB1,LFNG,VANGL2
Mouse Phenotype	MP:0005225	abnormal vertebrae development		0.0001327	0.5871	0.005242	0.04703	11	61	FGFR3,SFRP2,DCHS1,NELL1,GLI3,PDGFC,NPR3,BOC,FAT4,LFNG,VANGL2
Mouse Phenotype	MP:0005277	abnormal brainstem morphology		0.00014	0.6193	0.005481	0.04918	22	193	HIPK2,FOXB1,ASCL1,UNC5C,NPAS3,BCL2,GLI3,BHLHE22,AGTPBP1,NTRK2,NR4A2,PAX6,CACNA2D2,SSBP3,HOXA2,NDST1,WNT1,MAFB,L1CAM,RET,VANGL2,LHX1
Mouse Phenotype	MP:0002066	abnormal motor capabilities/coordination/movement		0.0001488	0.6584	0.005775	0.05182	115	1763	EPHB2,GPHN,NAT8L,ADAM11,ADCY5,FBN2,SATB1,BASP1,AKT1,FGFR3,ELMOD1,EVL,TSHZ3,SFRP2,TRIB2,GIT1,APBA2,HIPK2,NBEA,SRR,CHD7,MSI1,LMO4,SLC1A2,MADD,TRAK1,CASK,FOXB1,UNC5C,BRSK1,CACNA2D3,GAS1,DNER,NPAS3,FGFRL1,CCND1,PDE10A,STAU1,ELOVL4,NELL1,CDK5R1,NEUROD1,NFIX,BHLHE22,PLCB1,PACS2,GNAO1,GNAQ,GNAS,ROBO3,AGTPBP1,NOVA1,CACNA1C,NPR2,NPR3,ZEB1,TRIM2,PTBP2,NTRK2,NR4A2,GRM2,SYT7,NCS1,PAX3,PBX1,CDH8,TOP2B,MAPK8IP…
Mouse Phenotype	MP:0008271	abnormal bone ossification		0.0001572	0.6954	0.005995	0.05379	32	336	FZD9,MLLT3,FGFR3,SFRP2,DCHS1,PRDM16,SOX11,FGFRL1,NELL1,NFIX,GLI3,GNAS,NPR2,NPR3,ZEB1,TGFBR1,PAPPA,PBX3,HOXA4,HOXB9,PLAGL1,USP1,NDST1,WHSC1,PRKAR1A,MAFB,FAT4,RB1,RBL1,EBF1,VANGL2,RNF2
Mouse Phenotype	MP:0002327	abnormal respiratory function		0.0001572	0.6954	0.005995	0.05379	32	336	GPHN,MDFI,TUBB3,FGFR3,TSHZ3,GIT1,ST8SIA1,MSX1,ASCL1,PRDM16,SOX11,NPAS3,FGFRL1,LIN7A,GLI3,GNAQ,GNAS,ROBO3,ZEB1,NTRK2,PAX3,HDAC2,PLAGL1,NDST1,MAPK8,ZFAND5,JUND,MAFB,RB1,FZD3,RBL1,DVL3
Mouse Phenotype	MP:0001399	hyperactivity		0.0001639	0.7252	0.006198	0.05561	31	322	EPHB2,BASP1,AKT1,ELMOD1,GIT1,SRR,CHD7,LMO4,SLC1A2,UNC5C,CACNA2D3,NPAS3,CDK5R1,NEUROD1,PLCB1,GNAO1,GNAS,ZEB1,NTRK2,NR4A2,GRM2,CACNA2D2,TMOD2,CHRM4,VIM,SH3KBP1,PRKAR2B,KCNC1,MAFB,SOBP,LIMK1
Mouse Phenotype	MP:0010981	abnormal branching involved in ureteric bud morphogenesis		0.000181	0.8009	0.006787	0.06089	10	53	PARVA,DCHS1,FGFRL1,BCL2,GFRA1,PBX1,PLXNB1,FAT4,RET,GDF11
Mouse Phenotype	MP:0011932	abnormal endocrine pancreas development		0.0001904	0.8426	0.007022	0.063	6	19	ILDR2,PAX6,INSM1,MAFB,DNMT3A,GDF11
Mouse Phenotype	MP:0013562	abnormal circumventricular organ morphology		0.0001904	0.8426	0.007022	0.063	6	19	MSX1,SOX3,GLI3,POU3F2,HES5,ARNT2
Mouse Phenotype	MP:0006073	abnormal retinal bipolar cell morphology		0.0002008	0.8887	0.007344	0.0659	8	35	PLXNA3,ASCL1,SOX4,SOX11,NEUROD1,BHLHE22,RELN,RBL1
Mouse Phenotype	MP:0005105	abnormal middle ear ossicle morphology		0.0002128	0.9415	0.007717	0.06924	10	54	FGFR3,CHD7,MSX1,GNAQ,PBX1,HOXA2,PITX1,WNT1,POU3F3,RARA
Mouse Phenotype	MP:0011334	abnormal nephrogenic zone morphology		0.0002354	1.042	0.00847	0.076	5	13	BCL2,PBX1,SLIT2,RARA,RET
Mouse Phenotype	MP:0003769	abnormal lip morphology		0.0002475	1.095	0.008833	0.07925	8	36	SOX11,GLI3,ZEB1,PBX1,PBX2,PBX3,NDST1,BOC
Mouse Phenotype	MP:0002233	abnormal nose morphology		0.0002677	1.185	0.009477	0.08503	17	136	CHD7,ASCL1,GAS1,BCL2,GLI3,PDGFC,NPR2,ZEB1,PAX3,PAX6,PBX2,EBF2,NDST1,PRKAR1A,BOC,INSM1,GDF11
Mouse Phenotype	MP:0003492	abnormal involuntary movement		0.0002833	1.254	0.009869	0.08855	56	732	FBN2,SATB1,ELMOD1,EVL,TSHZ3,TRIB2,HIPK2,NBEA,SRR,CHD7,MADD,TRAK1,FOXB1,UNC5C,BRSK1,CACNA2D3,NPAS3,CCND1,NELL1,CDK5R1,NFIX,PLCB1,PACS2,GNAO1,GNAQ,GNAS,ROBO3,AGTPBP1,NOVA1,NPR2,ZEB1,TRIM2,NTRK2,NR4A2,NCS1,CACNA2D2,CADM4,CFL2,TMOD2,CHN1,CHRNA3,CKB,CPE,ZIC1,CELSR1,CTNNA2,RELN,KCNC1,DOCK3,RB1,L1CAM,EFNA2,LATS2,EFNB3,ELAVL4,EML1
Mouse Phenotype	MP:0008220	abnormal ventral commissure morphology		0.0002855	1.263	0.009869	0.08855	9	46	EPHB2,TUBB3,GLI3,BHLHE22,NR2F1,NDST1,PLXNA4,FZD3,EBF1
Mouse Phenotype	MP:0008225	abnormal anterior commissure morphology		0.0002855	1.263	0.009869	0.08855	9	46	EPHB2,TUBB3,GLI3,BHLHE22,NR2F1,NDST1,PLXNA4,FZD3,EBF1
Mouse Phenotype	MP:0003054	spina bifida		0.0003146	1.392	0.01078	0.09673	11	67	MDFI,LMO4,MSX1,PDGFC,PAX3,SESTD1,FOXP4,CELSR1,PRKACA,MARCKSL1,VANGL2
Mouse Phenotype	MP:0001436	abnormal suckling behavior		0.0003167	1.402	0.01078	0.09673	14	101	GPHN,BIN1,CASK,CCND1,NEUROG1,SYT1,GNAS,ZEB1,NTRK2,NR4A2,NR2F1,CFL2,HOXA2,ZIC1
Mouse Phenotype	MP:0003313	abnormal locomotor activation		0.0003317	1.468	0.0112	0.1005	64	873	EPHB2,NAT8L,ADCY5,BASP1,AKT1,ELMOD1,TSHZ3,TRIB2,GIT1,APBA2,HIPK2,NBEA,SRR,CHD7,LMO4,SLC1A2,FOXB1,UNC5C,BRSK1,CACNA2D3,NPAS3,FGFRL1,PDE10A,STAU1,ELOVL4,CDK5R1,NEUROD1,PLCB1,PACS2,GNAO1,GNAS,CACNA1C,ZEB1,NTRK2,NR4A2,GRM2,PAX3,HDAC2,CACNA2D2,CFL2,TMOD2,SYNPO,CHN1,CHRM4,VIM,SH3KBP1,CPE,ZIC1,CELSR1,PRKAR2B,PINK1,RELN,JUND,KCNC1,MAFB,DNMT3A,DOCK3,RB1,SOBP,L1CAM,VANGL2,LIMK1,EFNA2,EML1
Mouse Phenotype	MP:0004936	impaired branching involved in ureteric bud morphogenesis		0.0003384	1.497	0.01134	0.1018	9	47	PARVA,DCHS1,FGFRL1,BCL2,GFRA1,PBX1,FAT4,RET,GDF11
Mouse Phenotype	MP:0002063	abnormal learning/memory/conditioning		0.0003445	1.524	0.01146	0.1028	43	523	NAT8L,ADAM11,ADD2,FZD9,FGF13,TRIB2,GIT1,APBA2,APBB1,HIPK2,NBEA,SRR,FOXB1,B3GAT1,NPAS3,PDE10A,CDK5R1,PLCB1,GNAS,CACNA1C,NTRK2,NR4A2,PBX3,MAPK8IP2,HDAC2,TMOD2,SYNPO,PFN2,CKB,VIM,SH3KBP1,CRMP1,CTNNA2,CTNND2,DBN1,KCNC1,DNMT3A,DOCK3,FZD3,L1CAM,LIMK1,EFNA2,EML1
Mouse Phenotype	MP:0006030	abnormal otic vesicle development		0.0003508	1.552	0.01153	0.1035	6	21	CHD7,GLI3,GRB2,PAX3,MAFB,VANGL2
Mouse Phenotype	MP:0003451	absent olfactory bulb		0.0003518	1.557	0.01153	0.1035	5	14	CHD7,GLI3,PAX3,PAX6,NDST1
Mouse Phenotype	MP:0001954	respiratory distress		0.0003575	1.582	0.01163	0.1044	22	206	MDFI,TUBB3,FGFR3,TSHZ3,GIT1,MSX1,ASCL1,PRDM16,NPAS3,FGFRL1,GLI3,GNAS,ZEB1,PAX3,PLAGL1,NDST1,MAPK8,ZFAND5,JUND,MAFB,RB1,DVL3
Mouse Phenotype	MP:0000826	abnormal third ventricle morphology		0.0003906	1.729	0.01262	0.1132	10	58	CHD7,MSX1,SOX3,NPAS3,NFIX,ARNT2,RB1,FZD3,VANGL2,CELSR2
Mouse Phenotype	MP:0004274	abnormal embryonic/fetal subventricular zone morphology		0.0003991	1.766	0.0128	0.1148	9	48	ASCL1,SOX11,PAX6,TOP2B,SLIT2,POU3F2,BOC,ITGB8,EBF1
Mouse Phenotype	MP:0004097	abnormal cerebellar cortex morphology		0.0004122	1.824	0.01312	0.1177	26	265	FGF13,FOXB1,UNC5C,GAS1,DNER,NPAS3,CDK5R1,GLI3,GNAS,AGTPBP1,TRIM2,NTRK2,PAX6,MAPK8IP2,CACNA2D2,EBF2,MAPK8IP1,VIM,WNT1,POU3F2,ZIC1,CTNNA2,RELN,RB1,RBL1,L1CAM
Mouse Phenotype	MP:0004840	increased Deiters cell number		0.0004276	1.892	0.01352	0.1213	3	4	FGFR3,NR2F1,RB1
Mouse Phenotype	MP:0003935	abnormal craniofacial development		0.000479	2.12	0.01503	0.1349	30	327	CHD7,CASK,MSX1,PRDM16,SOX4,SOX11,GLI3,PDGFC,TBX2,ZEB1,GRB2,HHIP,PAX3,PAX6,PBX1,PBX2,HOXA2,PITX1,NDST1,BOC,VEZF1,ZEB2,ITGB8,KCNH2,MAFB,RARA,RBL1,ZMIZ1,VANGL2,LATS2
Mouse Phenotype	MP:0005390	skeleton phenotype		0.0004846	2.144	0.0151	0.1355	102	1570	MDFI,FZD9,FBN2,FGF2,MLLT3,EIF4E3,FGFR3,ELMOD1,AGAP1,SFRP2,HIPK2,SIAH2,CHD7,MSI1,LMO4,SKI,CASK,MSX1,SCMH1,DCHS1,PRDM16,SOX4,SOX11,GAS1,FGFRL1,CCND1,ZCCHC14,NELL1,NFIX,GLI3,PLCB1,GNAQ,GNAS,PDGFC,NPR2,NPR3,ZEB1,LIMD1,NTRK2,GRB2,NXN,IKZF5,TGFBR1,DDHD1,PAPPA,PAX3,PAX6,TNFAIP3,SLC39A14,PBX1,PBX2,PBX3,TOP2B,HDAC2,CACNA2D2,SSBP2,SSBP3,CDK14,HOXA2,NRARP,HOXA4,EBF2,HOXA6,HOXB9,DMRT3,HOXD1,HOXD3,HOXD8,PITX1…
Mouse Phenotype	MP:0003989	abnormal barrel cortex morphology		0.0005071	2.244	0.01558	0.1398	5	15	LMO4,BHLHE22,NTRK2,NR2F1,PLXNA4
Mouse Phenotype	MP:0004462	small basisphenoid bone		0.0005071	2.244	0.01558	0.1398	5	15	SKI,FGFRL1,GLI3,WNT1,BOC
Mouse Phenotype	MP:0001392	abnormal locomotor behavior		0.0005137	2.273	0.01563	0.1402	81	1188	EPHB2,NAT8L,ADCY5,BASP1,AKT1,FGFR3,ELMOD1,TSHZ3,TRIB2,GIT1,APBA2,HIPK2,NBEA,SRR,CHD7,MSI1,LMO4,SLC1A2,TRAK1,FOXB1,UNC5C,BRSK1,CACNA2D3,GAS1,NPAS3,FGFRL1,PDE10A,STAU1,ELOVL4,CDK5R1,NEUROD1,NFIX,PLCB1,PACS2,GNAO1,GNAQ,GNAS,ROBO3,AGTPBP1,CACNA1C,ZEB1,TRIM2,NTRK2,NR4A2,GRM2,PAX3,HDAC2,CACNA2D2,CFL2,TMOD2,SYNPO,CHN1,CHRM4,EBF2,MAPK8IP1,VIM,CERK,WNT1,SH3KBP1,CPE,ZIC1,CELSR1,PRKAR2B,CTNNA2,PINK1,RELN,RE…
Mouse Phenotype	MP:0002729	abnormal inner ear canal morphology		0.000518	2.292	0.01563	0.1402	10	60	CHD7,LMO4,NFIX,GLI3,ZEB1,NTRK2,PAX3,MAFB,FZD3,VANGL2
Mouse Phenotype	MP:0006069	abnormal retinal neuronal layer morphology		0.0005192	2.298	0.01563	0.1402	26	269	GPHN,SORT1,PLXNA3,ASCL1,SOX4,SOX11,GAS1,CCND1,BCL2,ELOVL4,NEUROD1,BHLHE22,AGTPBP1,TRIM2,NTRK2,PAX6,PKNOX1,PLXNA4,RELN,MDM1,RB1,RBL1,L1CAM,RBP1,NTN4,GDF11
Mouse Phenotype	MP:0000104	abnormal sphenoid bone morphology		0.0005273	2.333	0.01577	0.1415	11	71	LMO4,SKI,SOX11,FGFRL1,GLI3,GNAQ,ZEB1,HOXA2,WNT1,BOC,RARA
Mouse Phenotype	MP:0009806	abnormal otic vesicle morphology		0.0005469	2.42	0.01611	0.1445	7	31	CHD7,LMO4,GLI3,GRB2,PAX3,MAFB,VANGL2
Mouse Phenotype	MP:0003816	abnormal pituitary gland development		0.0005469	2.42	0.01611	0.1445	7	31	AES,NBEA,CHD7,SOX3,PITX1,HES5,INSM1
Mouse Phenotype	MP:0003007	ectopic thymus		0.0005497	2.433	0.01611	0.1445	4	9	CHD7,PAX3,PBX1,RARA
Mouse Phenotype	MP:0000455	abnormal maxilla morphology		0.0005558	2.459	0.01618	0.1452	15	119	FGFR3,HIPK2,CASK,MSX1,PRDM16,SOX11,GAS1,CCND1,GLI3,NPR2,ZEB1,PAX3,PAX6,PBX2,BOC
Mouse Phenotype	MP:0000026	abnormal inner ear morphology		0.0005857	2.592	0.01694	0.152	24	242	FGFR3,ELMOD1,CHD7,LMO4,DCHS1,NFIX,GLI3,ZEB1,NTRK2,NR2F1,KCNQ4,PAX3,HOXA2,WNT1,CELSR1,HES5,MAFB,FAT4,RB1,FZD3,SOBP,DVL3,LFNG,VANGL2
Mouse Phenotype	MP:0011963	abnormal total retina thickness		0.0006013	2.661	0.01728	0.155	6	23	CCND1,GLI3,PAX6,HDAC2,RNF144B,MARCKSL1
Mouse Phenotype	MP:0003720	abnormal neural tube closure		0.0006216	2.751	0.01775	0.1592	27	287	MDFI,NCK2,SFRP2,LMO4,SKI,MSX1,FOXB1,SOX4,SOX11,ZFP36L1,GLI3,PDGFC,ZEB1,GRIP1,HHIP,PAX3,PLAGL1,SESTD1,FOXP4,CELSR1,PRKACA,CTBP1,MAPK8,MARCKSL1,ZEB2,FZD3,VANGL2
Mouse Phenotype	MP:0003047	abnormal thoracic vertebrae morphology		0.0006352	2.811	0.01794	0.161	14	108	MLLT3,FGFR3,DCHS1,NPR3,NRARP,HOXA6,HOXB9,HOXD8,FAT4,RARA,LFNG,PHC2,RNF2,GDF11
Mouse Phenotype	MP:0005459	decreased percent body fat		0.0006366	2.817	0.01794	0.161	12	84	KLF3,AKT1,PNRC2,CHD7,GNAS,PKNOX1,SDC3,PRKAR2B,MAPK8,DBN1,PTPN1,RBL1
Mouse Phenotype	MP:0009655	abnormal secondary palate development		0.0006471	2.863	0.01812	0.1626	13	96	CHD7,CASK,MSX1,PRDM16,SOX11,PDGFC,TBX2,ZEB1,GRB2,PBX1,PITX1,BOC,ITGB8
Mouse Phenotype	MP:0003491	abnormal voluntary movement		0.0006556	2.901	0.01825	0.1637	86	1288	EPHB2,NAT8L,ADCY5,BASP1,AKT1,FGFR3,ELMOD1,TSHZ3,SFRP2,TRIB2,GIT1,APBA2,HIPK2,NBEA,SRR,CHD7,MSI1,LMO4,SLC1A2,TRAK1,FOXB1,UNC5C,BRSK1,CACNA2D3,GAS1,NPAS3,FGFRL1,PDE10A,STAU1,ELOVL4,CDK5R1,NEUROD1,NFIX,PLCB1,PACS2,GNAO1,GNAQ,GNAS,ROBO3,AGTPBP1,CACNA1C,ZEB1,TRIM2,PTBP2,NTRK2,NR4A2,GRM2,PAX3,CDH8,TOP2B,HDAC2,CACNA2D2,CFL2,TMOD2,SYNPO,CHN1,CHRM4,EBF2,MAPK8IP1,VIM,CERK,WNT1,SH3KBP1,CPE,ZIC1,CELSR1,PRKAR…
Mouse Phenotype	MP:0000860	abnormal primary somatosensory cortex morphology		0.0007087	3.136	0.01942	0.1743	5	16	LMO4,BHLHE22,NTRK2,NR2F1,PLXNA4
Mouse Phenotype	MP:0002878	abnormal corticospinal tract morphology		0.0007087	3.136	0.01942	0.1743	5	16	UNC5C,BHLHE22,CHN1,L1CAM,EFNB3
Mouse Phenotype	MP:0009653	abnormal palate development		0.0007154	3.166	0.01942	0.1743	13	97	CHD7,CASK,MSX1,PRDM16,SOX11,PDGFC,TBX2,ZEB1,GRB2,PBX1,PITX1,BOC,ITGB8
Mouse Phenotype	MP:0011108	partial embryonic lethality during organogenesis		0.0007154	3.166	0.01942	0.1743	25	260	ETV6,KLF3,MDFI,HEG1,CHD7,MSX1,PARVA,ZFP36L1,GLI3,TBX2,GRIP1,HHIP,PAX3,HDAC2,SSBP3,PITX1,WNT1,FOXP4,PRKD1,INSM1,ITGA4,ITGB8,RB1,RBMS1,LHX1
Mouse Phenotype	MP:0006108	abnormal hindbrain development		0.0007251	3.209	0.01956	0.1755	17	148	UNC5C,GAS1,DNER,NPAS3,CDK5R1,GLI3,NTRK2,PAX6,CACNA2D2,HOXA2,WNT1,POU3F2,ZIC1,RELN,MAFB,RB1,LHX1
Mouse Phenotype	MP:0005388	respiratory system phenotype		0.0007347	3.251	0.01968	0.1766	73	1058	GPHN,KLF3,MDFI,TUBB3,HEG1,FGFR3,TSHZ3,GIT1,CHD7,ST8SIA1,MADD,CASK,MSX1,CADPS,ASCL1,DCHS1,PRDM16,SOX4,SOX11,GAS1,NPAS3,FGFRL1,CCND1,BCL2,LIN7A,NELL1,NEUROD1,GLI3,SYNE2,GNAQ,GNAS,ROBO3,PDGFC,NPR2,ZEB1,PTBP2,NTRK2,GRB10,TGFBR1,HHIP,PAX3,PAX6,PBX1,PBX2,PBX3,TOP2B,HDAC2,CACNA2D2,HOXA2,EBF2,PLAGL1,NDST1,WNT1,EGLN1,FOXP4,CELSR1,PRKAR1A,MAPK8,BOC,INSM1,ZFAND5,JUND,MAFB,FAT4,RARA,RB1,FZD3,RBL1,DVL3,RET,LF…
Mouse Phenotype	MP:0000815	abnormal Ammon gyrus morphology		0.0007384	3.267	0.01968	0.1766	9	52	PLXNA3,TRIB2,DPYSL4,SLC1A2,SOX11,NFIX,PAX6,HDAC2,RELN
Mouse Phenotype	MP:0011364	abnormal metanephros morphology		0.0007696	3.405	0.02034	0.1825	6	24	FGFRL1,BCL2,PBX1,PLXNB1,LHX1,GDF11
Mouse Phenotype	MP:0003733	abnormal retinal inner nuclear layer morphology		0.0007721	3.417	0.02034	0.1825	10	63	PLXNA3,ASCL1,SOX4,NEUROD1,BHLHE22,TRIM2,RELN,MDM1,RB1,RBL1
Mouse Phenotype	MP:0000432	abnormal head morphology		0.0007767	3.437	0.02034	0.1825	54	728	FGFR3,AGAP1,HIPK2,CHD7,LMO4,SKI,CASK,MSX1,ASCL1,PRDM16,SOX3,SOX4,SOX11,GAS1,FGFRL1,CCND1,BCL2,NELL1,NFIX,GLI3,GNAQ,GNAS,PDGFC,TBX2,NPR2,ZEB1,GRB2,NXN,PAX3,PAX6,PBX1,PBX2,PBX3,SSBP3,HOXA2,EBF2,PITX1,NDST1,WHSC1,CELSR1,PRKAR1A,MAPK8,BOC,INSM1,MDGA2,ZEB2,ITGB8,RB1,RBL1,DVL3,VANGL2,LHX1,MIDN,GDF11
Mouse Phenotype	MP:0000780	abnormal corpus callosum morphology		0.0007896	3.494	0.02055	0.1844	13	98	TUBB3,CHD7,MSI1,SOX3,NPAS3,CDK5R1,NFIX,GLI3,BHLHE22,NR2F1,MARCKSL1,FZD3,VANGL2
Mouse Phenotype	MP:0002557	abnormal social/conspecific interaction		0.0008109	3.588	0.02082	0.1868	27	292	NAT8L,AES,APBA2,NBEA,SRR,CHD7,FOXB1,CSPG5,IRS2,NPAS3,CCND1,PDE10A,GNAO1,CACNA1C,ZEB1,NTRK2,MAPK8IP2,CACNA2D2,CKB,EBF2,NKD1,CTNNA2,PINK1,ING1,JUND,L1CAM,EFNA2
Mouse Phenotype	MP:0003934	abnormal pancreas development		0.0008175	3.617	0.02082	0.1868	7	33	ILDR2,HHIP,PAX6,INSM1,MAFB,DNMT3A,GDF11
Mouse Phenotype	MP:0008146	asymmetric rib-sternum attachment		0.0008175	3.617	0.02082	0.1868	7	33	MLLT3,SOX11,SSBP3,HOXD3,HOXD8,ZFAND5,PHC2
Mouse Phenotype	MP:0002113	abnormal skeleton development		0.0008187	3.623	0.02082	0.1868	34	400	MDFI,FZD9,FBN2,FGFR3,SFRP2,SKI,MSX1,DCHS1,SOX4,FGFRL1,NELL1,NFIX,GLI3,GNAS,PDGFC,NPR2,NPR3,NTRK2,TGFBR1,PAX3,HOXA2,EBF2,HOXB9,PITX1,USP1,PRKACA,BOC,GAB2,FAT4,RBL1,EBF1,LFNG,VANGL2,PLEKHO1
Mouse Phenotype	MP:0004811	abnormal neuron physiology		0.000841	3.722	0.02127	0.1908	41	513	MAGOH,UNC5A,BASP1,FGF2,FGF13,HIPK2,SRR,CHD7,CASK,CADPS,ASCL1,UNC5C,SMARCC2,SOX11,GFRA1,GLI3,SYT1,STK39,DAGLA,NOVA1,CACNA1C,NTRK2,NR4A2,GRM2,KCNQ4,PAX6,TOP2B,CACNA2D2,MAPK8IP1,VIM,POU3F2,CRMP1,PINK1,RELN,INSM1,KLC1,DOCK3,RB1,RBL1,RET,ELAVL4
Mouse Phenotype	MP:0004302	abnormal Deiters cell morphology		0.0008816	3.901	0.02207	0.198	4	10	FGFR3,NR2F1,RB1,VANGL2
Mouse Phenotype	MP:0009891	abnormal palate bone morphology		0.0008829	3.907	0.02207	0.198	8	43	FGFR3,MSX1,GLI3,PDGFC,ZEB1,PAX6,PBX2,BOC
Mouse Phenotype	MP:0001360	abnormal social investigation		0.0009506	4.206	0.02363	0.212	11	76	NAT8L,APBA2,NBEA,SRR,NPAS3,PDE10A,GNAO1,CACNA1C,MAPK8IP2,PINK1,EFNA2
Mouse Phenotype	MP:0010982	abnormal ureteric bud elongation		0.0009646	4.269	0.02385	0.214	5	17	BCL2,GFRA1,PBX1,RARA,RET
Mouse Phenotype	MP:0008263	abnormal hippocampus CA1 region morphology		0.0009721	4.301	0.0239	0.2144	6	25	TRIB2,DPYSL4,SLC1A2,NFIX,HDAC2,RELN
Mouse Phenotype	MP:0001065	abnormal trigeminal nerve morphology		0.0009875	4.37	0.0241	0.2162	7	34	TUBB3,PLXNA3,LMO4,GFRA1,NEUROG1,NPR2,PLXNA4
Mouse Phenotype	MP:0001265	decreased body size		0.0009911	4.385	0.0241	0.2162	117	1885	MAGOH,KLF3,MDFI,PICALM,ADCY8,ADD1,FZD9,FBN2,SATB1,BASP1,MLLT3,AKT1,FGFR3,ELMOD1,PREX1,SFRP2,TRIB2,GIT1,APBA2,HIPK2,PNRC2,NBEA,CHD7,SLC1A2,CASK,FOXB1,UNC5C,CACNG4,IRS2,SOX3,NPAS3,FGFRL1,CCND1,BCL2,PDE10A,ELOVL4,ZCCHC14,NEUROD1,NFIL3,NFIX,BHLHE22,PLCB1,GNAO1,GNAQ,GNAS,DAGLA,AGTPBP1,TCF3,NPR2,NPR3,ZEB1,NTRK2,PCLO,GRB2,GRB10,NR2F2,GRIP1,H1F0,PAPPA,PAX3,PAX6,TNFAIP3,SLC39A14,PBX1,TOP2B,MAPK8IP2,HDAC2,…
Mouse Phenotype	MP:0008307	short scala media		0.00103	4.559	0.02477	0.2223	3	5	NR2F1,SOBP,VANGL2
Mouse Phenotype	MP:0006095	absent amacrine cells		0.00103	4.559	0.02477	0.2223	3	5	NEUROD1,PAX6,GDF11
Mouse Phenotype	MP:0000454	abnormal jaw morphology		0.001041	4.608	0.02477	0.2223	24	252	FGFR3,HIPK2,SKI,CASK,MSX1,PRDM16,SOX4,SOX11,GAS1,FGFRL1,CCND1,GLI3,GNAQ,NPR2,ZEB1,GRB2,PAX3,PAX6,PBX2,PBX3,PITX1,NDST1,POU3F3,BOC
Mouse Phenotype	MP:0003755	abnormal palate morphology		0.001041	4.608	0.02477	0.2223	24	252	FGFR3,CHD7,CASK,MSX1,PRDM16,SOX4,SOX11,GLI3,PDGFC,TBX2,ZEB1,GRB2,PAX6,PBX1,PBX2,PBX3,HOXA2,PITX1,WHSC1,BOC,ITGB8,VANGL2,MIDN,GDF11
Mouse Phenotype	MP:0000031	abnormal cochlea morphology		0.001079	4.774	0.02553	0.229	21	209	FGFR3,ELMOD1,CHD7,LMO4,DCHS1,ZEB1,NTRK2,NR2F1,KCNQ4,PAX3,HOXA2,CELSR1,HES5,MAFB,FAT4,RB1,FZD3,SOBP,DVL3,LFNG,VANGL2
Mouse Phenotype	MP:0002884	abnormal pharyngeal arch morphology		0.001089	4.82	0.02564	0.23	16	140	CHD7,SOX4,SOX11,GLI3,TBX2,GRB2,HHIP,PAX3,PBX1,VEZF1,ZEB2,KCNH2,MAFB,RARA,ZMIZ1,LATS2
Mouse Phenotype	MP:0000480	increased rib number		0.001207	5.339	0.02825	0.2535	8	45	SCMH1,SOX11,HOXA4,HOXA6,HOXB9,HOXD8,PHC2,GDF11
Mouse Phenotype	MP:0000633	abnormal pituitary gland morphology		0.001265	5.6	0.02947	0.2644	13	103	AES,NBEA,CHD7,IRS2,SOX3,CACNA2D2,PITX1,NDST1,POU3F2,HES5,INSM1,ARNT2,RB1
Mouse Phenotype	MP:0001340	abnormal eyelid morphology		0.001321	5.845	0.0306	0.2745	20	198	SATB1,LMO4,SKI,CASK,SOX4,SOX11,GAS1,NFIX,GLI3,NTRK2,GRIP1,PAX6,CHRNA3,CELSR1,PRKAR1A,MAPK8,RARA,FZD3,VANGL2,EML1
Mouse Phenotype	MP:0001388	abnormal stationary movement		0.001335	5.909	0.03077	0.2761	19	184	EPHB2,ADCY5,ELMOD1,SFRP2,CHD7,UNC5C,BRSK1,NEUROD1,ZEB1,NTRK2,CDH8,CACNA2D2,CELSR1,CTNNA2,RNF144B,MAFB,RB1,VANGL2,EML1
Mouse Phenotype	MP:0004607	abnormal cervical atlas morphology		0.0014	6.197	0.03205	0.2876	8	46	MLLT3,SKI,FGFRL1,NPR2,HOXD1,HOXD3,RARA,PHC2
Mouse Phenotype	MP:0000111	cleft palate		0.001409	6.236	0.03205	0.2876	22	228	CHD7,CASK,MSX1,PRDM16,SOX4,SOX11,GLI3,PDGFC,TBX2,ZEB1,GRB2,PBX1,PBX2,PBX3,HOXA2,PITX1,WHSC1,BOC,ITGB8,VANGL2,MIDN,GDF11
Mouse Phenotype	MP:0011088	partial neonatal lethality		0.001412	6.249	0.03205	0.2876	27	303	KLF3,MLLT3,FGFR3,GIT1,APBA2,LMO4,FOXB1,SMARCC2,CCND1,GFRA1,GNAO1,GNAQ,GNAS,PDGFC,TCF3,NTRK2,NR4A2,NR2F1,PAX3,PAX6,PLAGL1,WHSC1,WNT1,ZIC1,CTNNA2,RARA,RB1
Mouse Phenotype	MP:0001405	impaired coordination		0.001448	6.406	0.03268	0.2932	30	350	ADAM11,ADCY5,TRIB2,HIPK2,TRAK1,DNER,NPAS3,GNAO1,GNAQ,CACNA1C,NR4A2,GRM2,MAPK8IP2,CACNA2D2,CADM4,TMOD2,EBF2,VIM,IGDCC3,PRKAR2B,CTNND2,RELN,KCNC1,KLC1,DNMT3A,DOCK3,L1CAM,EFNB3,ELAVL3,ELAVL4
Mouse Phenotype	MP:0002428	abnormal semicircular canal morphology		0.00146	6.461	0.0328	0.2943	9	57	CHD7,LMO4,GLI3,ZEB1,NTRK2,PAX3,MAFB,FZD3,VANGL2
Mouse Phenotype	MP:0000929	open neural tube		0.001493	6.608	0.03313	0.2973	20	200	MDFI,SFRP2,LMO4,SKI,MSX1,FOXB1,SOX11,ZFP36L1,PDGFC,ZEB1,GRIP1,PAX3,SESTD1,FOXP4,CELSR1,PRKACA,MARCKSL1,ZEB2,FZD3,VANGL2
Mouse Phenotype	MP:0008221	abnormal hippocampal commissure morphology		0.001497	6.626	0.03313	0.2973	6	27	FGF2,SOX3,GLI3,BHLHE22,NR2F1,NDST1
Mouse Phenotype	MP:0005106	abnormal incus morphology		0.001497	6.626	0.03313	0.2973	6	27	FGFR3,CHD7,GNAQ,HOXA2,POU3F3,RARA
Mouse Phenotype	MP:0001953	respiratory failure		0.001511	6.685	0.03326	0.2984	17	158	MADD,CASK,CADPS,PRDM16,NELL1,SYNE2,ZEB1,PTBP2,HHIP,PAX3,PAX6,PBX3,TOP2B,HOXA2,NDST1,INSM1,MAFB
Mouse Phenotype	MP:0008262	abnormal hippocampus region morphology		0.001618	7.161	0.03545	0.3181	8	47	TRIB2,DPYSL4,SLC1A2,SOX11,NEUROD1,NFIX,HDAC2,RELN
Mouse Phenotype	MP:0000849	abnormal cerebellum morphology		0.00163	7.215	0.03554	0.3189	29	337	FGF13,FOXB1,UNC5C,SOX11,GAS1,DNER,NPAS3,CDK5R1,NEUROD1,GLI3,GNAS,AGTPBP1,TRIM2,NTRK2,PAX6,MAPK8IP2,CACNA2D2,EBF2,MAPK8IP1,VIM,WNT1,POU3F2,ZIC1,CTNNA2,RELN,DOCK3,RB1,RBL1,L1CAM
Mouse Phenotype	MP:0000445	short snout		0.001663	7.358	0.03602	0.3232	14	119	FGFR3,MSX1,PRDM16,BCL2,NPR2,PAX3,PAX6,PBX1,PBX2,PBX3,PRKAR1A,MDGA2,RBL1,DVL3
Mouse Phenotype	MP:0004522	abnormal orientation of cochlear hair cell stereociliary bundles		0.001669	7.384	0.03602	0.3232	7	37	DCHS1,NR2F1,CELSR1,FAT4,FZD3,DVL3,VANGL2
Mouse Phenotype	MP:0001574	abnormal oxygen level		0.001763	7.802	0.03787	0.3398	22	232	GIT1,NBEA,MSX1,SOX11,NPAS3,FGFRL1,GNAQ,GNAS,ROBO3,NPR2,ZEB1,PTBP2,PAX3,PBX3,HDAC2,USP1,NDST1,INSM1,MAFB,RB1,FZD3,DVL3
Mouse Phenotype	MP:0004948	abnormal neuronal precursor proliferation		0.001776	7.861	0.03797	0.3407	10	70	CHD7,ASCL1,SMARCC2,SOX11,GFRA1,GLI3,PAX6,CRMP1,RB1,RBL1
Mouse Phenotype	MP:0000049	abnormal middle ear morphology		0.001795	7.944	0.03816	0.3424	11	82	FGFR3,CHD7,MSX1,GAS1,GNAQ,PBX1,HOXA2,PITX1,WNT1,POU3F3,RARA
Mouse Phenotype	MP:0000897	abnormal midbrain morphology		0.001802	7.975	0.03816	0.3424	14	120	HIPK2,FOXB1,ASCL1,UNC5C,NPAS3,GLI3,NR4A2,PAX6,SSBP3,NDST1,WNT1,L1CAM,VANGL2,LHX1
Mouse Phenotype	MP:0006011	abnormal endolymphatic duct morphology		0.00183	8.096	0.03837	0.3443	6	28	LMO4,ZEB1,PAX3,WNT1,MAFB,VANGL2
Mouse Phenotype	MP:0002207	abnormal long term potentiation		0.00183	8.097	0.03837	0.3443	19	189	ADD2,TRIB2,CNIH2,DPYSL4,NBEA,SRR,B3GAT1,NELL2,CDK5R1,NTRK2,HDAC2,TMOD2,SYNPO,CRMP1,PPP1R1A,CTNND2,PINK1,LIMK1,EFNB3
Mouse Phenotype	MP:0008789	abnormal olfactory epithelium morphology		0.001862	8.24	0.03885	0.3486	8	48	ASCL1,GLI3,ZEB1,PAX6,EBF2,NDST1,INSM1,GDF11
Mouse Phenotype	MP:0011110	partial preweaning lethality		0.00187	8.275	0.03885	0.3486	24	263	ETV6,KLF3,KLHL29,AGAP1,HIPK2,CHD7,FOXB1,UNC5C,RHBDL3,TOX3,SYT1,GNAO1,NCS1,FBXL16,WRN,MARCKSL1,DBN1,USP3,DNMT3A,RB1,ZMIZ1,RET,LFNG,ELAVL3
Mouse Phenotype	MP:0001575	cyanosis		0.001897	8.394	0.03922	0.3519	20	204	GIT1,NBEA,MSX1,SOX11,NPAS3,FGFRL1,GNAS,ROBO3,NPR2,ZEB1,PTBP2,PAX3,PBX3,HDAC2,USP1,NDST1,INSM1,MAFB,FZD3,DVL3
Mouse Phenotype	MP:0001063	abnormal trochlear nerve morphology		0.001924	8.514	0.03924	0.352	4	12	TUBB3,PLXNA3,UNC5C,PLXNA4
Mouse Phenotype	MP:0009960	abnormal cerebellum anterior lobe morphology		0.001924	8.514	0.03924	0.352	4	12	FOXB1,UNC5C,EBF2,WNT1
Mouse Phenotype	MP:0000798	abnormal frontal lobe morphology		0.001924	8.514	0.03924	0.352	4	12	FGF2,CHD7,WNT1,RB1
Mouse Phenotype	MP:0001732	postnatal growth retardation		0.001934	8.556	0.03925	0.3522	55	775	ETV6,KLF3,PICALM,FZD9,FBN2,SATB1,AES,AKT1,TRIB2,CHD7,SLC1A2,CASK,FOXB1,UNC5C,DCHS1,SOX3,CCND1,BCL2,NFIX,PLCB1,GNAS,TCF3,NPR2,ZEB1,TCF12,NTRK2,NR2F2,PAX3,PAX6,SLC39A14,CACNA2D2,CFL2,FOXA1,HOXA2,NRARP,CKB,EBF2,PHF2,PLAGL2,MAPK8IP1,WHSC1,POU3F2,ZIC1,NKD1,PRKACA,HDAC9,RELN,JUND,KCNC1,DNMT3A,RARA,RBL1,L1CAM,RBP1,RET
Mouse Phenotype	MP:0000106	abnormal basisphenoid bone morphology		0.001963	8.684	0.03943	0.3537	7	38	SKI,FGFRL1,GLI3,ZEB1,HOXA2,WNT1,BOC
Mouse Phenotype	MP:0010918	abnormal pulmonary neuroendocrine body morphology		0.001987	8.792	0.03943	0.3537	3	6	ASCL1,NEUROD1,RB1
Mouse Phenotype	MP:0002235	abnormal external nares morphology		0.001987	8.792	0.03943	0.3537	3	6	GAS1,PAX6,BOC
Mouse Phenotype	MP:0004386	enlarged interparietal bone		0.001987	8.792	0.03943	0.3537	3	6	FGFR3,NELL1,NPR2
Mouse Phenotype	MP:0012279	wide sternum		0.001987	8.792	0.03943	0.3537	3	6	FGFR3,DCHS1,FAT4
Mouse Phenotype	MP:0009967	abnormal neuron proliferation		0.002094	9.265	0.04136	0.3711	12	96	MAGOH,CHD7,ASCL1,SMARCC2,SOX11,GFRA1,GLI3,DAGLA,PAX6,CRMP1,RB1,RBL1
Mouse Phenotype	MP:0001731	abnormal postnatal growth		0.002138	9.461	0.04181	0.3751	56	796	ETV6,KLF3,PICALM,FZD9,FBN2,SATB1,AES,AKT1,TRIB2,CHD7,SLC1A2,CASK,FOXB1,UNC5C,DCHS1,SOX3,CCND1,BCL2,NFIX,PLCB1,GNAS,TCF3,NPR2,ZEB1,TCF12,NTRK2,NR2F2,PAX3,PAX6,SLC39A14,CACNA2D2,CFL2,FOXA1,HOXA2,NRARP,CKB,EBF2,PHF2,PITX1,PLAGL2,MAPK8IP1,WHSC1,POU3F2,ZIC1,NKD1,PRKACA,HDAC9,RELN,JUND,KCNC1,DNMT3A,RARA,RBL1,L1CAM,RBP1,RET
Mouse Phenotype	MP:0003864	abnormal midbrain development		0.002145	9.49	0.04181	0.3751	5	20	NR4A2,PAX3,SSBP3,WNT1,VANGL2
Mouse Phenotype	MP:0001074	abnormal vagus nerve morphology		0.002145	9.49	0.04181	0.3751	5	20	CHD7,LMO4,GRB2,HOXA2,PLXNA4
Mouse Phenotype	MP:0003734	abnormal retinal inner plexiform layer morphology		0.002215	9.801	0.04299	0.3857	6	29	GPHN,PLXNA3,SOX11,AGTPBP1,RBL1,GDF11
Mouse Phenotype	MP:0000966	decreased sensory neuron number		0.002253	9.97	0.04354	0.3906	16	150	ASCL1,SOX4,SOX11,BCL2,NEUROD1,BHLHE22,AGTPBP1,TRIM2,NTRK2,PAX6,HOXA2,RB1,RBL1,LFNG,VANGL2,GDF11
Mouse Phenotype	MP:0004615	cervical vertebral transformation		0.002295	10.15	0.04413	0.396	7	39	MLLT3,SCMH1,HOXA4,RARA,PHC2,RNF2,GDF11
Mouse Phenotype	MP:0000852	small cerebellum		0.002313	10.24	0.04413	0.396	13	110	UNC5C,SOX11,GAS1,CDK5R1,GLI3,AGTPBP1,CACNA2D2,EBF2,ZIC1,CTNNA2,RELN,DOCK3,RBL1
Mouse Phenotype	MP:0002111	abnormal tail morphology		0.002318	10.26	0.04413	0.396	26	298	MDFI,FGFR3,SFRP2,LMO4,CASK,DCHS1,SOX11,GNAQ,NPR2,NPR3,ZEB1,PAX3,PARD3,SSBP3,NRARP,HOXB9,PLAGL1,SESTD1,CELSR1,MDGA2,FAT4,FZD3,DVL3,LFNG,VANGL2,GDF11
Mouse Phenotype	MP:0003948	abnormal gas homeostasis		0.002324	10.28	0.04413	0.396	38	491	KLF3,AKT1,SFRP2,GIT1,HIPK2,PNRC2,NBEA,CHD7,MSX1,SOX11,NPAS3,FGFRL1,BCL2,PDE10A,GNAQ,GNAS,ROBO3,NPR2,ZEB1,PTBP2,PAX3,PBX3,HDAC2,USP1,MAPK8IP1,NDST1,CPE,PRKAR2B,PRKCE,MAPK8,INSM1,DBN1,TBC1D4,MAFB,RB1,FZD3,RBL1,DVL3
Mouse Phenotype	MP:0010730	absent odontoid process		0.002435	10.78	0.04455	0.3997	2	2	HOXD1,HOXD3
Mouse Phenotype	MP:0004705	elongated vertebral body		0.002435	10.78	0.04455	0.3997	2	2	FGFR3,NPR3
Mouse Phenotype	MP:0010916	decreased solitary pulmonary neuroendocrine cell number		0.002435	10.78	0.04455	0.3997	2	2	ASCL1,NEUROD1
Mouse Phenotype	MP:0013720	abnormal mammary line morphology		0.002435	10.78	0.04455	0.3997	2	2	GLI3,PAX3
Mouse Phenotype	MP:0009911	increased hyoid bone size		0.002435	10.78	0.04455	0.3997	2	2	FGFR3,ZNF521
Mouse Phenotype	MP:0010014	hippocampus pyramidal cell degeneration		0.002435	10.78	0.04455	0.3997	2	2	TRIB2,SLC1A2
Mouse Phenotype	MP:0011513	abnormal vertebral artery morphology		0.002435	10.78	0.04455	0.3997	2	2	MSX1,HOXD3
Mouse Phenotype	MP:0003968	abnormal growth hormone level		0.002436	10.78	0.04455	0.3997	8	50	SOX3,PAX6,SLC39A14,FOXA1,CPE,MAPK8,INSM1,JUND
Mouse Phenotype	MP:0004618	thoracic vertebral transformation		0.002436	10.78	0.04455	0.3997	8	50	MLLT3,HOXA6,HOXB9,HOXD8,RARA,PHC2,RNF2,GDF11
Mouse Phenotype	MP:0000035	abnormal membranous labyrinth morphology		0.002558	11.32	0.04658	0.4179	21	224	FGFR3,ELMOD1,CHD7,LMO4,DCHS1,ZEB1,NTRK2,NR2F1,KCNQ4,PAX3,WNT1,CELSR1,HES5,MAFB,FAT4,RB1,FZD3,SOBP,DVL3,LFNG,VANGL2
Mouse Phenotype	MP:0006280	abnormal digit development		0.002658	11.76	0.04753	0.4265	6	30	FBN2,SFRP2,CHD7,GAS1,GLI3,MDGA2
Mouse Phenotype	MP:0006309	decreased retinal ganglion cell number		0.002658	11.76	0.04753	0.4265	6	30	SOX4,SOX11,NEUROD1,TRIM2,NTRK2,RBL1
Mouse Phenotype	MP:0000939	decreased motor neuron number		0.002664	11.79	0.04753	0.4265	9	62	GPHN,SLC1A2,GFRA1,GLI3,NTRK2,PFN2,KIF5C,DNMT3A,RET
Mouse Phenotype	MP:0005222	abnormal somite size		0.002669	11.81	0.04753	0.4265	7	40	SFRP2,ZEB1,SSBP3,PRKAR1A,CTBP1,LFNG,VANGL2
Mouse Phenotype	MP:0004164	abnormal neurohypophysis morphology		0.002675	11.84	0.04753	0.4265	4	13	SOX3,POU3F2,HES5,ARNT2
Mouse Phenotype	MP:0009883	palatal shelf hypoplasia		0.002675	11.84	0.04753	0.4265	4	13	MSX1,PDGFC,TBX2,PBX1
Mouse Phenotype	MP:0003722	absent ureter		0.002705	11.97	0.04781	0.429	5	21	GFRA1,RARA,RET,LHX1,GDF11
Mouse Phenotype	MP:0000154	rib fusion		0.002712	12	0.04781	0.429	10	74	MDFI,ZEB1,PAX3,PBX1,SSBP3,NRARP,HOXB9,LFNG,PHC2,VANGL2
Mouse Phenotype	MP:0001408	stereotypic behavior		0.002742	12.13	0.04815	0.432	17	167	EPHB2,ELMOD1,CHD7,UNC5C,NPAS3,NEUROD1,BHLHE22,GNAO1,CACNA1C,ZEB1,NTRK2,CHN1,CELSR1,MAFB,RB1,SOBP,VANGL2
Mouse Phenotype	MP:0009890	cleft secondary palate		0.002857	12.64	0.04997	0.4484	14	126	CHD7,CASK,MSX1,PRDM16,SOX11,PDGFC,TBX2,ZEB1,GRB2,PBX1,HOXA2,PITX1,BOC,ITGB8
Pathway	477129	Developmental Biology	BioSystems: REACTOME	1.588e-13	2.499e-10	2.499e-10	1.984e-09	47	419	EPHB2,UNC5A,MAPK12,SCN5A,AKT1,NCK2,PLXNA3,EVL,ANK2,DPYSL4,SIAH2,UNC5C,SMARCD3,SOS2,GFRA1,CDK5R1,NEUROD1,CACNA1I,ROBO3,CNTN2,CACNA1C,CACNB2,TCF3,TCF12,NTN3,GRB2,NR2F2,PAK1,PAX6,CDH2,RGMB,PFN2,SLIT2,MED21,PLCG1,PLXNB1,WNT1,CRMP1,PLXNA4,CTNNA2,BOC,INSM1,DPYSL3,L1CAM,EBF1,NTN4,LIMK1
Pathway	105688	Axon guidance	BioSystems: REACTOME	7.636e-10	1.202e-06	6.009e-07	4.771e-06	31	262	EPHB2,UNC5A,SCN5A,NCK2,PLXNA3,EVL,ANK2,DPYSL4,SIAH2,UNC5C,SOS2,GFRA1,CDK5R1,CACNA1I,ROBO3,CNTN2,CACNA1C,CACNB2,GRB2,PAK1,RGMB,PFN2,SLIT2,PLCG1,PLXNB1,CRMP1,PLXNA4,DPYSL3,L1CAM,NTN4,LIMK1
Pathway	P00057	Wnt signaling pathway	PantherDB	3e-08	4.722e-05	1.574e-05	0.000125	31	305	FZD9,AES,PCDH19,SFRP2,SIAH2,DCHS1,SMARCA2,SMARCC2,SMARCD3,SMARCE1,CCND1,PLCB1,GNAQ,TGFBR1,CDH22,FZD10,CDH2,CDH8,HDAC2,WNT1,CELSR1,NKD1,CSNK1E,CSNK1G3,PRKCE,CTBP1,CTNNA2,PYGO1,FZD3,DVL3,CELSR2
Pathway	83065	Axon guidance	BioSystems: KEGG	2.048e-07	0.0003223	8.058e-05	0.0006397	18	127	EPHB2,UNC5A,NCK2,SEMA6C,PLXNA3,UNC5C,ROBO3,NTN3,PAK1,CFL2,SLIT2,PLXNB1,L1CAM,NTN4,LIMK1,EFNA2,EFNB3,EPHA5
Pathway	106099	PKA activation in glucagon signalling	BioSystems: REACTOME	6.374e-07	0.001003	0.0002006	0.001593	7	17	ADCY2,ADCY5,ADCY8,GNAS,PRKACA,PRKAR1A,PRKAR2B
Pathway	672460	Neural Crest Differentiation	BioSystems: WikiPathways	1.169e-06	0.001839	0.00027	0.002144	15	101	FGF2,FGFR3,MSX1,ASCL1,NEUROG1,PAX3,CDH2,HDAC2,WNT1,ZIC1,HES5,HDAC9,FZD3,DVL3,LHX1
Pathway	198799	Wnt Signaling Pathway NetPath	BioSystems: WikiPathways	1.263e-06	0.001989	0.00027	0.002144	16	115	FZD9,AKT1,SFRP2,HIPK2,BRD7,CXXC4,CCND1,TCF3,MAPK8IP1,WNT1,NKD1,CSNK1E,CTBP1,MAPK8,DVL3,VANGL2
Pathway	755439	Regulation of Microtubule Cytoskeleton	BioSystems: WikiPathways	1.372e-06	0.00216	0.00027	0.002144	10	44	EPHB2,MARK1,CLIP1,AKT1,MAPRE1,GNAQ,PAK1,CFL2,PRKACA,LIMK1
Pathway	908257	Adrenergic signaling in cardiomyocytes	BioSystems: KEGG	2.256e-06	0.003551	0.0003917	0.00311	18	149	ADCY2,ADCY5,ADCY8,MAPK12,SCN5A,AKT1,CACNG4,CACNA2D3,BCL2,PLCB1,GNAQ,GNAS,CACNA1C,CACNB2,CACNA2D2,PPP1R1A,PPP2R3A,PRKACA
Pathway	105909	Regulation of Insulin Secretion	BioSystems: REACTOME	2.489e-06	0.003917	0.0003917	0.00311	13	81	ADCY5,ADCY8,STXBP1,PLCB1,GNAQ,GNAS,CACNA1C,CACNB2,CACNA2D2,PRKACA,PRKAR1A,PRKAR2B,MARCKS
Pathway	106096	Integration of energy metabolism	BioSystems: REACTOME	2.781e-06	0.004378	0.000398	0.00316	15	108	ADCY2,ADCY5,ADCY8,PRKAG2,STXBP1,PLCB1,GNAQ,GNAS,CACNA1C,CACNB2,CACNA2D2,PRKACA,PRKAR1A,PRKAR2B,MARCKS
Pathway	83048	MAPK signaling pathway	BioSystems: KEGG	5.883e-06	0.009259	0.0007716	0.006126	24	259	MAPK12,FGF2,AKT1,FGF13,FGFR3,CACNG4,CACNA2D3,SOS2,GADD45G,CACNA1I,CACNA1C,CACNB2,NTRK2,DUSP14,GRB2,TGFBR1,PAK1,MAPK8IP2,CACNA2D2,MAPK8IP1,PRKACA,MAPK8,JUND,DUSP5
Pathway	106471	PKA activation	BioSystems: REACTOME	8.031e-06	0.01264	0.0009029	0.007168	6	16	ADCY2,ADCY5,ADCY8,PRKACA,PRKAR1A,PRKAR2B
Pathway	119525	CRMPs in Sema3A signaling	BioSystems: REACTOME	8.031e-06	0.01264	0.0009029	0.007168	6	16	PLXNA3,DPYSL4,CDK5R1,CRMP1,PLXNA4,DPYSL3
Pathway	477115	DAG and IP3 signaling	BioSystems: REACTOME	9.566e-06	0.01506	0.001004	0.007969	8	33	ADCY2,ADCY5,ADCY8,PLCG1,PRKACA,PRKAR1A,PRKAR2B,PRKCE
Pathway	106470	PKA-mediated phosphorylation of CREB	BioSystems: REACTOME	1.206e-05	0.01899	0.001187	0.009422	6	17	ADCY2,ADCY5,ADCY8,PRKACA,PRKAR1A,PRKAR2B
Pathway	83105	Pathways in cancer	BioSystems: KEGG	1.322e-05	0.02082	0.001204	0.009556	27	327	FZD9,FGF2,AKT1,FGF13,FGFR3,SOS2,CCND1,BCL2,GLI3,GRB2,TGFBR1,HHIP,FZD10,HDAC2,TRAF3,PLCG1,WNT1,EGLN1,CTBP1,CTNNA2,MAPK8,ARNT2,RARA,RB1,FZD3,DVL3,RET
Pathway	160959	Phospholipase C-mediated cascade	BioSystems: REACTOME	1.378e-05	0.02169	0.001204	0.009556	10	56	ADCY2,ADCY5,ADCY8,FGF2,FGFR3,PLCG1,PRKACA,PRKAR1A,PRKAR2B,PRKCE
Pathway	106338	EGFR interacts with phospholipase C-gamma	BioSystems: REACTOME	1.53e-05	0.02407	0.001204	0.009556	8	35	ADCY2,ADCY5,ADCY8,PLCG1,PRKACA,PRKAR1A,PRKAR2B,PRKCE
Pathway	106467	PLC-gamma1 signalling	BioSystems: REACTOME	1.53e-05	0.02407	0.001204	0.009556	8	35	ADCY2,ADCY5,ADCY8,PLCG1,PRKACA,PRKAR1A,PRKAR2B,PRKCE
Pathway	530738	PLCG1 events in ERBB2 signaling	BioSystems: REACTOME	1.91e-05	0.03006	0.001432	0.01136	8	36	ADCY2,ADCY5,ADCY8,PLCG1,PRKACA,PRKAR1A,PRKAR2B,PRKCE
Pathway	217716	Cholinergic synapse	BioSystems: KEGG	2.278e-05	0.03586	0.001586	0.01259	14	113	ADCY2,ADCY5,ADCY8,AKT1,BCL2,PLCB1,GNAO1,GNAQ,CACNA1C,KCNQ4,CHRM4,CHRNA3,PRKACA,JAK2
Pathway	712093	BDNF signaling pathway	BioSystems: WikiPathways	2.405e-05	0.03785	0.001586	0.01259	16	144	SORT1,AKT1,VAV3,NCK2,IRS2,CDK5R1,NTRK2,GRB2,GRIP1,CDH2,SHC2,PLCG1,MAPK8,JAK2,DOCK3,MARCKS
Pathway	198901	SIDS Susceptibility Pathways	BioSystems: WikiPathways	2.419e-05	0.03807	0.001586	0.01259	17	160	SCN5A,CDCA7L,ASCL1,NEUROD1,TCF3,NTRK2,PBX1,PKNOX1,POU3F2,PRKACA,PRKAR1A,PRKAR2B,HES5,NOS1AP,HDAC9,KCNH2,RET
Pathway	198782	EGFR1 Signaling Pathway	BioSystems: WikiPathways	2.543e-05	0.04002	0.001601	0.01271	18	177	AKT1,VAV3,NCK2,KLF11,GIT1,SOS2,STXBP1,GRB2,GRB10,PAK1,PLCG1,SH3KBP1,PRKAR1A,PRKD1,MAPK8,GAB2,JAK2,JUND
Pathway	137992	IGF1 pathway	BioSystems: Pathway Interaction Database	2.823e-05	0.04444	0.001664	0.01321	7	28	AKT1,NCK2,IRS2,GRB2,GRB10,PRKD1,PTPN1
Pathway	868086	Rap1 signaling pathway	BioSystems: KEGG	2.935e-05	0.0462	0.001664	0.01321	20	213	ADCY2,ADCY5,ADCY8,MAPK12,FGF2,AKT1,FGF13,FGFR3,PARD6G,PLCB1,GNAO1,GNAQ,GNAS,PDGFC,PARD3,PFN2,PLCG1,PRKD1,DOCK4,EFNA2
Pathway	83092	Melanogenesis	BioSystems: KEGG	2.961e-05	0.04661	0.001664	0.01321	13	101	ADCY2,ADCY5,ADCY8,FZD9,PLCB1,GNAO1,GNAQ,GNAS,FZD10,WNT1,PRKACA,FZD3,DVL3
Pathway	121494	Dilated cardiomyopathy	BioSystems: KEGG	4.199e-05	0.0661	0.002279	0.01809	12	90	ADCY2,ADCY5,ADCY8,CACNG4,CACNA2D3,GNAS,CACNA1C,CACNB2,CACNA2D2,PRKACA,ITGA4,ITGB8
Pathway	83091	GnRH signaling pathway	BioSystems: KEGG	5.239e-05	0.08246	0.002743	0.02178	12	92	ADCY2,ADCY5,ADCY8,MAPK12,SOS2,PLCB1,GNAQ,GNAS,CACNA1C,GRB2,PRKACA,MAPK8
Pathway	137958	Endothelins	BioSystems: Pathway Interaction Database	5.65e-05	0.08894	0.002743	0.02178	9	53	ADCY2,ADCY5,ADCY8,AKT1,PLCB1,PAK1,PRKCE,MAPK8,JAK2
Pathway	160998	CDO in myogenesis	BioSystems: REACTOME	5.751e-05	0.09052	0.002743	0.02178	7	31	MAPK12,TCF3,TCF12,NTN3,CDH2,CTNNA2,BOC
Pathway	160997	Myogenesis	BioSystems: REACTOME	5.751e-05	0.09052	0.002743	0.02178	7	31	MAPK12,TCF3,TCF12,NTN3,CDH2,CTNNA2,BOC
Pathway	83061	Wnt signaling pathway	BioSystems: KEGG	6.064e-05	0.09545	0.002807	0.02229	15	139	FZD9,SFRP2,CXXC4,CCND1,PLCB1,FZD10,WNT1,NKD1,CSNK1E,PRKACA,CTBP1,MAPK8,FZD3,DVL3,VANGL2
Pathway	198849	G Protein Signaling Pathways	BioSystems: WikiPathways	7.214e-05	0.1136	0.003244	0.02576	12	95	ADCY2,ADCY5,ADCY8,GNAO1,GNAQ,GNAS,AKAP11,PRKACA,PRKAR1A,PRKAR2B,PRKCE,PRKD1
Pathway	106337	Signaling by EGFR	BioSystems: REACTOME	8.168e-05	0.1286	0.003518	0.02793	17	176	ADCY2,ADCY5,ADCY8,FGF2,AKT1,FGFR3,IRS2,ARHGEF7,PHLPP1,GRB2,PLCG1,SH3KBP1,PRKACA,PRKAR1A,PRKAR2B,PRKCE,ADAM12
Pathway	M3270	Integrin Signaling Pathway	MSigDB C2: Signaling Transduction KE	8.27e-05	0.1302	0.003518	0.02793	11	82	EPHB2,AKT1,SOS2,ARHGEF7,GRB2,PAK1,MAPK8IP2,PLCG1,MAPK8IP1,MAPK8,ITGA4
Pathway	119527	Signaling by Robo receptor	BioSystems: REACTOME	8.821e-05	0.1388	0.003609	0.02866	7	33	NCK2,EVL,SOS2,ROBO3,PAK1,PFN2,SLIT2
Pathway	PW:0000200	the planar cell polarity Wnt signaling	Pathway Ontology	9.209e-05	0.145	0.003609	0.02866	5	15	FZD9,CELSR1,MAPK8,FZD3,VANGL2
Pathway	137949	LPA4-mediated signaling events	BioSystems: Pathway Interaction Database	9.209e-05	0.145	0.003609	0.02866	5	15	ADCY2,ADCY5,ADCY8,PRKACA,PRKCE
Pathway	530768	Signaling by EGFR in Cancer	BioSystems: REACTOME	9.402e-05	0.148	0.003609	0.02866	17	178	ADCY2,ADCY5,ADCY8,FGF2,AKT1,FGFR3,IRS2,ARHGEF7,PHLPP1,GRB2,PLCG1,SH3KBP1,PRKACA,PRKAR1A,PRKAR2B,PRKCE,ADAM12
Pathway	106496	PLC beta mediated events	BioSystems: REACTOME	0.0001046	0.1647	0.003921	0.03113	8	45	ADCY2,ADCY5,ADCY8,PLCB1,GNAO1,PRKACA,PRKAR1A,PRKAR2B
Pathway	799177	Estrogen signaling pathway	BioSystems: KEGG	0.0001194	0.1879	0.00437	0.03469	12	100	ADCY2,ADCY5,ADCY8,AKT1,SOS2,PLCB1,GNAO1,GNAQ,GNAS,GRB2,SHC2,PRKACA
Pathway	106495	G-protein mediated events	BioSystems: REACTOME	0.000123	0.1937	0.004401	0.03494	8	46	ADCY2,ADCY5,ADCY8,PLCB1,GNAO1,PRKACA,PRKAR1A,PRKAR2B
Pathway	106097	Glucagon signaling in metabolic regulation	BioSystems: REACTOME	0.0001311	0.2063	0.004499	0.03571	7	35	ADCY2,ADCY5,ADCY8,GNAS,PRKACA,PRKAR1A,PRKAR2B
Pathway	198847	Wnt Signaling Pathway and Pluripotency	BioSystems: WikiPathways	0.0001315	0.2069	0.004499	0.03571	12	101	FZD9,CCND1,FZD10,WNT1,PPP2R3A,NKD1,CSNK1E,PRKCE,CTBP1,PRKD1,FZD3,DVL3
Pathway	PW:0000543	protein kinase A (PKA) signaling	Pathway Ontology	0.000144	0.2267	0.004667	0.03705	8	47	ADCY2,ADCY5,ADCY8,PDE10A,AKAP11,PRKACA,PRKAR1A,PRKAR2B
Pathway	83116	Chronic myeloid leukemia	BioSystems: KEGG	0.0001453	0.2287	0.004667	0.03705	10	73	AKT1,SOS2,CCND1,GRB2,TGFBR1,HDAC2,SHC2,CTBP1,GAB2,RB1
Pathway	P00019	Endothelin signaling pathway	PantherDB	0.0001453	0.2287	0.004667	0.03705	10	73	ADCY2,ADCY5,ADCY8,AKT1,PLCB1,GNAQ,PRKACA,PRKAR1A,PRKAR2B,PRKCE
Pathway	198789	Wnt Signaling Pathway	BioSystems: WikiPathways	0.0001534	0.2415	0.00483	0.03834	9	60	FZD9,CCND1,FZD10,WNT1,CSNK1E,PRKCE,PRKD1,FZD3,DVL3
Pathway	P05731	GABA-B receptor II signaling	PantherDB	0.0001581	0.2489	0.00488	0.03874	7	36	ADCY2,ADCY5,ADCY8,GNAO1,PRKACA,PRKAR1A,PRKAR2B
Pathway	83072	Gap junction	BioSystems: KEGG	0.0001751	0.2756	0.005301	0.04208	11	89	ADCY2,ADCY5,ADCY8,TUBB3,SOS2,PLCB1,GNAQ,GNAS,PDGFC,GRB2,PRKACA
Pathway	106439	Signalling by NGF	BioSystems: REACTOME	0.0002127	0.3348	0.006125	0.04862	22	284	ADCY2,ADCY5,ADCY8,MAPK12,FGF2,AKT1,VAV3,FGFR3,IRS2,SOS2,ARHGEF7,PHLPP1,NTRK2,GRB2,HDAC2,SHC2,PLCG1,PRKACA,PRKAR1A,PRKAR2B,PRKCE,MAPK8
Pathway	114228	Fc gamma R-mediated phagocytosis	BioSystems: KEGG	0.0002138	0.3366	0.006125	0.04862	11	91	PIP5K1B,AKT1,VAV3,PAK1,CFL2,PLCG1,PRKCE,MARCKSL1,GAB2,LIMK1,MARCKS
Pathway	M7871	Granule Cell Survival Pathway is a specific case of more general PAC1 Receptor Pathway.	MSigDB C2: Signaling Transduction KE	0.0002174	0.3421	0.006125	0.04862	6	27	EPHB2,GNAQ,MAPK8IP2,MAPK8IP1,CERK,MAPK8
Pathway	645274	Signaling by FGFR in disease	BioSystems: REACTOME	0.0002184	0.3438	0.006125	0.04862	16	173	ADCY2,ADCY5,ADCY8,FGF2,AKT1,FGFR3,IRS2,PHLPP1,GRB2,PLCG1,PRKACA,PRKAR1A,PRKAR2B,PRKCE,ZMYM2,GAB2
Pathway	106385	Downstream signal transduction	BioSystems: REACTOME	0.0002237	0.3521	0.006125	0.04862	15	156	ADCY2,ADCY5,ADCY8,FGF2,AKT1,FGFR3,NCK2,IRS2,PHLPP1,GRB2,PLCG1,PRKACA,PRKAR1A,PRKAR2B,PRKCE
Pathway	137915	Signaling events regulated by Ret tyrosine kinase	BioSystems: Pathway Interaction Database	0.0002257	0.3552	0.006125	0.04862	7	38	IRS2,GFRA1,GRB2,GRB10,PRKACA,MAPK8,RET
Pathway	106468	CaM pathway	BioSystems: REACTOME	0.000269	0.4233	0.007056	0.05601	6	28	ADCY2,ADCY5,ADCY8,PRKACA,PRKAR1A,PRKAR2B
Pathway	106469	Calmodulin induced events	BioSystems: REACTOME	0.000269	0.4233	0.007056	0.05601	6	28	ADCY2,ADCY5,ADCY8,PRKACA,PRKAR1A,PRKAR2B
Pathway	685550	DAP12 signaling	BioSystems: REACTOME	0.0002756	0.4338	0.007111	0.05646	15	159	ADCY2,ADCY5,ADCY8,FGF2,AKT1,VAV3,FGFR3,IRS2,PHLPP1,GRB2,PLCG1,PRKACA,PRKAR1A,PRKAR2B,PRKCE
Pathway	P00003	Alzheimer disease-amyloid secretase pathway	PantherDB	0.0002865	0.4509	0.007158	0.05683	9	65	MAPK12,APBA2,APBB1,CACNA1C,CACNB2,CHRM4,PRKCE,MAPK8,KLC1
Pathway	137928	LPA receptor mediated events	BioSystems: Pathway Interaction Database	0.0002865	0.4509	0.007158	0.05683	9	65	ADCY2,ADCY5,ADCY8,AKT1,GNAO1,GNAQ,PLCG1,PRKCE,PRKD1
Pathway	160957	Downstream signaling of activated FGFR	BioSystems: REACTOME	0.0003213	0.5057	0.007745	0.06149	14	144	ADCY2,ADCY5,ADCY8,FGF2,AKT1,FGFR3,IRS2,PHLPP1,GRB2,PLCG1,PRKACA,PRKAR1A,PRKAR2B,PRKCE
Pathway	106384	Signaling by PDGF	BioSystems: REACTOME	0.0003222	0.5072	0.007745	0.06149	16	179	ADCY2,ADCY5,ADCY8,FGF2,AKT1,FGFR3,NCK2,IRS2,PHLPP1,PDGFC,GRB2,PLCG1,PRKACA,PRKAR1A,PRKAR2B,PRKCE
Pathway	P06587	Nicotine pharmacodynamics pathway	PantherDB	0.0003297	0.5189	0.007745	0.06149	6	29	ADCY2,CACNA1C,CHRNA3,CHRNA5,PRKACA,EPB41
Pathway	137980	Reelin signaling pathway	BioSystems: Pathway Interaction Database	0.0003297	0.5189	0.007745	0.06149	6	29	AKT1,NCK2,CDK5R1,MAPK8IP1,MAPK8,RELN
Pathway	698773	Circadian entrainment	BioSystems: KEGG	0.000376	0.5919	0.008704	0.0691	11	97	ADCY2,ADCY5,ADCY8,PLCB1,CACNA1I,GNAO1,GNAQ,GNAS,CACNA1C,PRKACA,NOS1AP
Pathway	106516	Transmission across Chemical Synapses	BioSystems: REACTOME	0.0003825	0.6021	0.008726	0.06928	17	200	ADCY2,ADCY5,ADCY8,SLC1A2,CACNG4,CACNA2D3,NEFL,STXBP1,PLCB1,SYT1,CACNB2,GRIK4,GRIP1,CACNA2D2,CHRNA3,CHRNA5,PRKACA
Pathway	106497	Ca-dependent events	BioSystems: REACTOME	0.0004007	0.6306	0.008863	0.07036	6	30	ADCY2,ADCY5,ADCY8,PRKACA,PRKAR1A,PRKAR2B
Pathway	119519	Semaphorin interactions	BioSystems: REACTOME	0.0004045	0.6367	0.008863	0.07036	9	68	PLXNA3,DPYSL4,CDK5R1,PAK1,PLXNB1,CRMP1,PLXNA4,DPYSL3,LIMK1
Pathway	106459	NGF signalling via TRKA from the plasma membrane	BioSystems: REACTOME	0.0004054	0.6381	0.008863	0.07036	17	201	ADCY2,ADCY5,ADCY8,MAPK12,FGF2,AKT1,FGFR3,IRS2,PHLPP1,NTRK2,GRB2,SHC2,PLCG1,PRKACA,PRKAR1A,PRKAR2B,PRKCE
Pathway	213818	Glutamatergic synapse	BioSystems: KEGG	0.0004847	0.7629	0.01028	0.08161	12	116	ADCY2,ADCY5,ADCY8,SLC1A2,PLCB1,GNAO1,GNAQ,GNAS,CACNA1C,GRIK4,GRM2,PRKACA
Pathway	P00005	Angiogenesis	PantherDB	0.0004881	0.7682	0.01028	0.08161	14	150	EPHB2,AKT1,NCK2,SOS2,PDGFC,PAK1,SHC2,PLCG1,WNT1,PRKCE,PRKD1,MAPK8,FZD3,DVL3
Pathway	106517	Depolarization of the Presynaptic Terminal Triggers the Opening of Calcium Channels	BioSystems: REACTOME	0.0004898	0.7709	0.01028	0.08161	4	12	CACNG4,CACNA2D3,CACNB2,CACNA2D2
Pathway	83082	Fc epsilon RI signaling pathway	BioSystems: KEGG	0.0005034	0.7924	0.01043	0.08277	9	70	MAPK12,AKT1,VAV3,SOS2,GRB2,PLCG1,PRKCE,MAPK8,GAB2
Pathway	160999	Netrin-1 signaling	BioSystems: REACTOME	0.000577	0.9082	0.0118	0.09364	7	44	UNC5A,SIAH2,UNC5C,RGMB,SLIT2,PLCG1,NTN4
Pathway	137930	Signaling events mediated by Hepatocyte Growth Factor Receptor (c-Met)	BioSystems: Pathway Interaction Database	0.0006214	0.9781	0.01252	0.09937	9	72	AKT1,NCK2,GRB2,PAK1,PLCG1,SH3KBP1,MAPK8,GAB2,PTPN1
Pathway	537443	Retrograde endocannabinoid signaling	BioSystems: KEGG	0.000631	0.9932	0.01252	0.09937	11	103	ADCY2,ADCY5,ADCY8,MAPK12,PLCB1,GNAO1,GNAQ,DAGLA,CACNA1C,PRKACA,MAPK8
Pathway	749777	Hippo signaling pathway	BioSystems: KEGG	0.0006362	1.001	0.01252	0.09937	14	154	FZD9,PARD6G,CCND1,LIMD1,TGFBR1,FZD10,PARD3,WNT1,NKD1,CSNK1E,CTNNA2,FZD3,DVL3,LATS2
Pathway	187189	Regulation of Water Balance by Renal Aquaporins	BioSystems: REACTOME	0.000664	1.045	0.0129	0.1024	7	45	ADCY2,ADCY5,ADCY8,GNAS,PRKACA,PRKAR1A,PRKAR2B
Pathway	137919	N-cadherin signaling events	BioSystems: Pathway Interaction Database	0.0006868	1.081	0.01302	0.1034	6	33	MAPRE1,DAGLA,CDH2,PLCG1,MAPK8,PTPN1
Pathway	138051	EPO signaling pathway	BioSystems: Pathway Interaction Database	0.0006868	1.081	0.01302	0.1034	6	33	IRS2,BCL2,GRB2,PLCG1,MAPK8,JAK2
Pathway	672454	Arrhythmogenic right ventricular cardiomyopathy	BioSystems: WikiPathways	0.0007611	1.198	0.01409	0.1119	9	74	CACNG4,CACNA2D3,CACNA1C,CACNB2,CDH2,CACNA2D2,CTNNA2,ITGA4,ITGB8
Pathway	117293	Arrhythmogenic right ventricular cardiomyopathy (ARVC)	BioSystems: KEGG	0.0007611	1.198	0.01409	0.1119	9	74	CACNG4,CACNA2D3,CACNA1C,CACNB2,CDH2,CACNA2D2,CTNNA2,ITGA4,ITGB8
Pathway	672456	Leptin signaling pathway	BioSystems: WikiPathways	0.0008036	1.265	0.01457	0.1156	8	60	AKT1,CCND1,GRB2,CFL2,PLCG1,MAPK8,JAK2,PTPN1
Pathway	M12705	Genes related to CD40 signaling	MSigDB C2: Signaling Gateway	0.0008108	1.276	0.01457	0.1156	6	34	MAPK12,SYT1,MAPK8IP2,TRAF3,MAPK8IP1,MAPK8
Pathway	106343	Signaling by FGFR	BioSystems: REACTOME	0.0008208	1.292	0.01457	0.1156	14	158	ADCY2,ADCY5,ADCY8,FGF2,AKT1,FGFR3,IRS2,PHLPP1,GRB2,PLCG1,PRKACA,PRKAR1A,PRKAR2B,PRKCE
Pathway	106513	Neuronal System	BioSystems: REACTOME	0.0008236	1.296	0.01457	0.1156	21	293	ADCY2,ADCY5,ADCY8,SLC1A2,CACNG4,CACNA2D3,NEFL,STXBP1,PLCB1,SYT1,CACNB2,GRIK4,GRIP1,KCNQ4,KCNK10,CACNA2D2,CHRNA3,CHRNA5,PRKACA,KCNC1,KCNH2
Pathway	530734	Signaling by ERBB2	BioSystems: REACTOME	0.0008734	1.375	0.01511	0.1199	14	159	ADCY2,ADCY5,ADCY8,FGF2,AKT1,FGFR3,IRS2,PHLPP1,GRB2,PLCG1,PRKACA,PRKAR1A,PRKAR2B,PRKCE
Pathway	P00012	Cadherin signaling pathway	PantherDB	0.0008734	1.375	0.01511	0.1199	14	159	FZD9,PCDH19,DCHS1,CDH22,FZD10,CDH2,CDH8,WNT1,CELSR1,CTNNA2,CTNND2,PTPN1,FZD3,CELSR2
Pathway	119530	Activation of Rac	BioSystems: REACTOME	0.0009393	1.478	0.01607	0.1276	4	14	NCK2,SOS2,PAK1,SLIT2
Pathway	523016	Transcriptional misregulation in cancer	BioSystems: KEGG	0.0009647	1.518	0.01615	0.1282	15	179	ETV6,KLF3,MLLT3,BMI1,TCF3,ZEB1,PAX3,PBX1,PBX3,HDAC2,CDK14,WHSC1,ARNT2,RARA,HMGA2
Pathway	685549	DAP12 interactions	BioSystems: REACTOME	0.0009647	1.518	0.01615	0.1282	15	179	ADCY2,ADCY5,ADCY8,FGF2,AKT1,VAV3,FGFR3,IRS2,PHLPP1,GRB2,PLCG1,PRKACA,PRKAR1A,PRKAR2B,PRKCE
Pathway	755440	Prostate Cancer	BioSystems: WikiPathways	0.001016	1.6	0.01684	0.1337	11	109	ARID1B,AKT1,SMARCC2,SMARCD3,CCND1,BCL2,GRB2,PAK1,FOXA1,MAPK8,RB1
Pathway	138039	Retinoic acid receptors-mediated signaling	BioSystems: Pathway Interaction Database	0.001237	1.947	0.01983	0.1574	5	25	AKT1,PRKACA,MAPK8,RARA,RBP1
Pathway	672446	TSH signaling pathway	BioSystems: WikiPathways	0.001238	1.949	0.01983	0.1574	8	64	ADCY2,AKT1,PLCB1,GNAO1,GNAQ,GNAS,JAK2,RB1
Pathway	160975	Signal attenuation	BioSystems: REACTOME	0.001247	1.963	0.01983	0.1574	4	15	IRS2,GRB2,GRB10,SHC2
Pathway	119524	Sema3A PAK dependent Axon repulsion	BioSystems: REACTOME	0.001247	1.963	0.01983	0.1574	4	15	PLXNA3,PAK1,PLXNA4,LIMK1
Pathway	137974	Caspase cascade in apoptosis	BioSystems: Pathway Interaction Database	0.001267	1.994	0.01994	0.1583	7	50	SATB1,MADD,BCL2,TOP1,CFL2,VIM,LIMK1
Pathway	83063	Hedgehog signaling pathway	BioSystems: KEGG	0.001427	2.247	0.02198	0.1745	7	51	GAS1,GLI3,HHIP,WNT1,CSNK1E,CSNK1G3,PRKACA
Pathway	469199	Dopaminergic synapse	BioSystems: KEGG	0.00143	2.251	0.02198	0.1745	12	131	ADCY5,MAPK12,AKT1,PLCB1,GNAO1,GNAQ,GNAS,CACNA1C,PPP2R3A,PRKACA,MAPK8,KIF5C
Pathway	198906	Calcium Regulation in the Cardiac Cell	BioSystems: WikiPathways	0.001438	2.264	0.02198	0.1745	13	149	ADCY2,ADCY5,ADCY8,GNAO1,GNAQ,GNAS,CACNA1C,CHRM4,PRKACA,PRKAR1A,PRKAR2B,PRKCE,PRKD1
Pathway	M14512	Influence of Ras and Rho proteins on G1 to S Transition	MSigDB C2: BioCarta	0.00149	2.346	0.02234	0.1774	5	26	AKT1,CCND1,TFDP1,PAK1,RB1
Pathway	138072	Nephrin/Neph1 signaling in the kidney podocyte	BioSystems: Pathway Interaction Database	0.00149	2.346	0.02234	0.1774	5	26	AKT1,NCK2,GRB2,PLCG1,MAPK8
Pathway	M295	Genes related to PIP3 signaling in cardiac myocytes	MSigDB C2: Signaling Gateway	0.001673	2.634	0.02485	0.1972	8	67	AKT1,PREX1,IRS2,SOS2,GRB2,PAK1,PARD3,PTPN1
Pathway	PW:0000143	insulin signaling	Pathway Ontology	0.00178	2.801	0.02568	0.2039	5	27	IRS2,SOS2,GRB2,GRB10,PTPN1
Pathway	M1718	Genes related to IL4 rceptor signaling in B lymphocytes	MSigDB C2: Signaling Gateway	0.00178	2.801	0.02568	0.2039	5	27	AKT1,IRS2,SOS2,BCL2,GRB2
Pathway	M9070	Transcription factor CREB and its extracellular signals	MSigDB C2: BioCarta	0.00178	2.801	0.02568	0.2039	5	27	AKT1,GNAS,GRB2,PRKAR1A,PRKAR2B
Pathway	187187	Aquaporin-mediated transport	BioSystems: REACTOME	0.001795	2.825	0.02568	0.2039	7	53	ADCY2,ADCY5,ADCY8,GNAS,PRKACA,PRKAR1A,PRKAR2B
Pathway	198774	TGF-beta Receptor Signaling Pathway	BioSystems: WikiPathways	0.001937	3.049	0.02747	0.2181	13	154	SKI,CCND1,ZEB1,TFDP1,TFDP2,TGFBR1,PARD3,EID2,MAPK8,ZEB2,JUND,RB1,RBL1
Pathway	M16626	Regulation of ck1/cdk5 by type 1 glutamate receptors	MSigDB C2: BioCarta	0.002063	3.247	0.02899	0.2302	4	17	CDK5R1,PLCB1,PRKAR1A,PRKAR2B
Pathway	83113	Basal cell carcinoma	BioSystems: KEGG	0.002232	3.514	0.03109	0.2469	7	55	FZD9,GLI3,HHIP,FZD10,WNT1,FZD3,DVL3
Pathway	83089	Regulation of actin cytoskeleton	BioSystems: KEGG	0.002298	3.617	0.03173	0.2519	16	215	FGF2,PIP5K1B,FGF13,VAV3,FGFR3,GIT1,SOS2,ARHGEF7,PDGFC,PAK1,CFL2,PFN2,CHRM4,ITGA4,ITGB8,LIMK1
Pathway	96530	Vascular smooth muscle contraction	BioSystems: KEGG	0.002371	3.733	0.03246	0.2577	11	121	ADCY2,ADCY5,ADCY8,PLCB1,GNAQ,GNAS,CACNA1C,NPR2,MYL6B,PRKACA,PRKCE
Pathway	777534	Insulin secretion	BioSystems: KEGG	0.002418	3.805	0.0328	0.2604	9	87	ADCY2,ADCY5,ADCY8,PLCB1,GNAQ,GNAS,CACNA1C,PCLO,PRKACA
Pathway	M7739	Links between Pyk2 and Map Kinases	MSigDB C2: BioCarta	0.002479	3.901	0.03308	0.2626	5	29	GNAQ,GRB2,PAK1,PLCG1,MAPK8
Pathway	137977	Neurotrophic factor-mediated Trk receptor signaling	BioSystems: Pathway Interaction Database	0.00248	3.903	0.03308	0.2626	7	56	CCND1,NTRK2,GRB2,PAK1,SHC2,PLCG1,GAB2
Pathway	PW:0000227	G protein signaling via Galphas family	Pathway Ontology	0.002583	4.066	0.03417	0.2712	4	18	ADCY2,ADCY5,ADCY8,GNAS
Pathway	814182	Prolactin signaling pathway	BioSystems: KEGG	0.002658	4.184	0.03487	0.2768	8	72	MAPK12,AKT1,SOS2,CCND1,GRB2,SHC2,MAPK8,JAK2
Pathway	137912	Hedgehog signaling events mediated by Gli proteins	BioSystems: Pathway Interaction Database	0.002856	4.495	0.03715	0.2949	6	43	AKT1,GLI3,HDAC2,CSNK1E,CSNK1G3,PRKACA
Pathway	645276	Signaling by FGFR1 mutants	BioSystems: REACTOME	0.002894	4.556	0.03734	0.2964	5	30	FGF2,GRB2,PLCG1,ZMYM2,GAB2
Pathway	920957	Corticotropin-releasing hormone	BioSystems: WikiPathways	0.003051	4.802	0.03904	0.3099	9	90	AKT1,BCL2,GNAO1,GNAQ,GNAS,NR4A2,PLCG1,MAPK8,JUND
Pathway	P00025	Hedgehog signaling pathway	PantherDB	0.003187	5.016	0.0395	0.3136	4	19	GLI3,CSNK1E,PRKAR1A,PRKAR2B
Pathway	P00007	Axon guidance mediated by semaphorins	PantherDB	0.003187	5.016	0.0395	0.3136	4	19	DPYSL4,PAK1,PLXNB1,CRMP1
Pathway	645278	Signaling by FGFR1 fusion mutants	BioSystems: REACTOME	0.003187	5.016	0.0395	0.3136	4	19	GRB2,PLCG1,ZMYM2,GAB2
Pathway	M12836	EPO Signaling Pathway	MSigDB C2: BioCarta	0.003187	5.016	0.0395	0.3136	4	19	GRB2,PLCG1,MAPK8,JAK2
Pathway	PW:0000473	C-type natriuretic peptide signaling	Pathway Ontology	0.003266	5.141	0.04013	0.3186	2	3	NPR2,NPR3
Pathway	198827	DNA damage response (only ATM dependent)	BioSystems: WikiPathways	0.003289	5.176	0.04013	0.3186	9	91	AKT1,SOS2,CCND1,BCL2,GRB2,HMGB1,WNT1,MAPK8,DVL3
Pathway	137925	Aurora A signaling	BioSystems: Pathway Interaction Database	0.003358	5.285	0.04066	0.3228	5	31	AKT1,GIT1,ARHGEF7,PAK1,PRKACA
Pathway	672462	Prolactin Signaling Pathway	BioSystems: WikiPathways	0.003437	5.41	0.04097	0.3252	8	75	AKT1,IRS2,GRB2,PAK1,MAPK8,GAB2,JAK2,PTPN1
Pathway	154409	Gastric acid secretion	BioSystems: KEGG	0.003437	5.41	0.04097	0.3252	8	75	ADCY2,ADCY5,ADCY8,PLCB1,GNAQ,GNAS,KCNK10,PRKACA
Pathway	P00047	PDGF signaling pathway	PantherDB	0.003462	5.448	0.04097	0.3252	11	127	VAV3,NCK2,SOS2,GRB2,RAB28,SHC2,PLCG1,MAPK8,GAB2,JAK2,ELF2
Pathway	645275	Signaling by FGFR mutants	BioSystems: REACTOME	0.003608	5.68	0.04207	0.334	6	45	FGF2,FGFR3,GRB2,PLCG1,ZMYM2,GAB2
Pathway	105925	Regulation of Insulin Secretion by Glucagon-like Peptide-1	BioSystems: REACTOME	0.003608	5.68	0.04207	0.334	6	45	ADCY5,ADCY8,GNAS,PRKACA,PRKAR1A,PRKAR2B
Pathway	105924	Regulation of Insulin Secretion by Acetylcholine	BioSystems: REACTOME	0.003724	5.861	0.04278	0.3396	3	10	PLCB1,GNAQ,MARCKS
Pathway	106499	Adenylate cyclase activating pathway	BioSystems: REACTOME	0.003724	5.861	0.04278	0.3396	3	10	ADCY2,ADCY5,ADCY8
Pathway	198863	Estrogen signaling pathway	BioSystems: WikiPathways	0.00388	6.107	0.04425	0.3513	4	20	AKT1,BCL2,GNAS,PRKACA
Pathway	P00018	EGF receptor signaling pathway	PantherDB	0.003939	6.2	0.0446	0.3541	10	111	MAPK12,AKT1,SOS2,SHC2,PLCG1,RASAL2,PRKCE,PRKD1,MAPK8,GAB2
Pathway	198891	Notch Signaling Pathway	BioSystems: WikiPathways	0.004036	6.352	0.04537	0.3602	6	46	DTX4,HDAC2,CTBP1,HES5,DVL3,LFNG
Pathway	477132	Cell-Cell communication	BioSystems: REACTOME	0.004389	6.908	0.04822	0.3828	11	131	MAPK12,NCK2,CASK,PARVA,PARD6G,GRB2,PAK1,PARD3,CDH2,CDH8,MAPK8
Pathway	99051	Chemokine signaling pathway	BioSystems: KEGG	0.004404	6.932	0.04822	0.3828	14	189	ADCY2,ADCY5,ADCY8,AKT1,VAV3,PREX1,SOS2,PLCB1,GRB2,PAK1,PARD3,SHC2,PRKACA,JAK2
Pathway	169353	Validated targets of C-MYC transcriptional repression	BioSystems: Pathway Interaction Database	0.004435	6.98	0.04822	0.3828	7	62	MXD4,CCND1,BCL2,ZFP36L1,IRF8,DNMT3A,RBL1
Pathway	SMP00320	Intracellular Signalling Through Adenosine Receptor A2a and Adenosine	SMPDB	0.004442	6.991	0.04822	0.3828	5	33	ADCY2,AKT1,ARHGEF7,PAK1,MAPK8
Pathway	138031	Syndecan-2-mediated signaling events	BioSystems: Pathway Interaction Database	0.004442	6.991	0.04822	0.3828	5	33	EPHB2,CASK,PRKACA,MAPK8,EPB41
Pathway	138036	FoxO family signaling	BioSystems: Pathway Interaction Database	0.004499	7.081	0.0485	0.3851	6	47	AKT1,FBXO32,CSNK1E,CSNK1G3,MAPK8,ZFAND5
Pathway	198858	Nicotine Activity on Dopaminergic Neurons	BioSystems: WikiPathways	0.004668	7.348	0.04999	0.3968	4	21	ADCY2,CHRNA3,CHRNA5,PRKACA

## Sheet: TCF4
Category	ID	Name	Source	p-value	q-value Bonferroni	q-value FDR B&H	q-value FDR B&Y	Hit Count in Query List	Hit Count in Genome	Hit in Query List
GO: Biological Process	GO:0022008	neurogenesis		6.24e-21	3.138e-17	3.138e-17	2.856e-16	121	1441	HDAC11,NR2F6,ERBB4,IRX5,MAPT,MBP,EYA1,SOX8,ADCY1,RTN1,PICALM,UNC5A,IGSF9,LRRC7,STK25,BIN1,ANK2,APBB1,DPYSL4,ZSWIM6,SKI,LBX1,ASCL1,CSPG5,SLIT1,DLL3,PRICKLE2,ASTN1,BRSK1,NEUROG2,GABRB2,SOX4,SOX9,SOX11,MYH10,GAS1,DNER,BCHE,NDN,GFRA1,MAPK8IP3,PROM1,NEFL,BMP7,BMPR1B,NTNG2,KANK1,NEUROD1,CACNA1H,LHX5,GPC2,NNAT,ROBO3,DAGLA,NOTCH1,TCF4,CACNB3,NPTX1,ZEB1,TCF12,KALRN,HAP1,NTRK2,BRSK2,NR2F1,KIF3A,PAK3,PALM,P…
GO: Biological Process	GO:0048699	generation of neurons		1.548e-20	7.786e-17	3.893e-17	3.543e-16	116	1362	NR2F6,ERBB4,IRX5,MAPT,MBP,EYA1,SOX8,ADCY1,RTN1,PICALM,UNC5A,IGSF9,LRRC7,STK25,BIN1,ANK2,APBB1,DPYSL4,ZSWIM6,SKI,LBX1,ASCL1,CSPG5,SLIT1,DLL3,PRICKLE2,ASTN1,BRSK1,NEUROG2,GABRB2,SOX4,SOX9,SOX11,MYH10,GAS1,DNER,BCHE,NDN,GFRA1,MAPK8IP3,PROM1,NEFL,BMP7,BMPR1B,NTNG2,KANK1,NEUROD1,CACNA1H,LHX5,GPC2,NNAT,ROBO3,DAGLA,NOTCH1,TCF4,CACNB3,NPTX1,ZEB1,TCF12,KALRN,HAP1,NTRK2,BRSK2,NR2F1,KIF3A,PAK3,PALM,PAX2,PAX…
GO: Biological Process	GO:0030182	neuron differentiation		7.222e-20	3.632e-16	1.211e-16	1.102e-15	109	1257	NR2F6,ERBB4,IRX5,MAPT,MBP,EYA1,SOX8,ADCY1,RTN1,PICALM,UNC5A,IGSF9,LRRC7,STK25,BIN1,ANK2,APBB1,DPYSL4,ZSWIM6,LBX1,ASCL1,CSPG5,SLIT1,PRICKLE2,BRSK1,NEUROG2,GABRB2,SOX4,SOX9,SOX11,MYH10,GAS1,NDN,GFRA1,MAPK8IP3,PROM1,NEFL,BMP7,BMPR1B,NTNG2,KANK1,NEUROD1,CACNA1H,LHX5,GPC2,NNAT,ROBO3,NOTCH1,TCF4,CACNB3,NPTX1,ZEB1,TCF12,KALRN,HAP1,NTRK2,BRSK2,NR2F1,KIF3A,PAK3,PALM,PAX2,PAX3,PAX6,PBX1,DCLK1,CDKN1C,MNX1,H…
GO: Biological Process	GO:0007417	central nervous system development		1.755e-18	8.825e-15	2.206e-15	2.008e-14	84	859	HDAC11,ERBB4,MBP,SOX8,FGF9,BIN1,SFRP2,FUZ,SKI,SLC1A2,LBX1,ASCL1,SLIT1,TAGLN3,DLL3,NEUROG2,SOX4,SOX9,SOX11,SOX12,NES,MYH10,GAS1,DNER,NDN,SSTR2,NDUFS4,MAPK8IP3,NEUROD1,NHLH1,LHX5,NNAT,NOTCH1,NPTX1,ZEB1,HAP1,NTRK2,NR2F1,INA,PAX2,PAX3,PAX6,PADI2,DCLK1,MNX1,HOXA1,HOXB1,SERPINI1,NRXN1,COL2A1,VIM,DDIT4,DLL4,WNT7B,DPCD,ID3,POU3F2,POU3F3,POU3F4,ZIC1,IGF1,CSK,CTNNA2,HES5,PROX1,DCC,DCX,ZEB2,CADM2,PRDM8,PTPR…
GO: Biological Process	GO:0048468	cell development		5.264e-15	2.647e-11	5.294e-12	4.818e-11	133	1970	HDAC11,NR2F6,ERBB4,IRX5,MAPT,STRBP,MBP,EYA1,SOX8,ADCY1,PICALM,UNC5A,HEG1,IGSF9,LRRC7,STK25,BIN1,SFRP2,ANK2,APBB1,FUZ,DPYSL4,FHOD3,ZSWIM6,SKI,LBX1,ASCL1,CSPG5,SLIT1,DLL3,DDX25,PRICKLE2,SIX5,BRSK1,NEUROG2,MEGF10,GABRB2,SOX4,SOX9,SOX11,MYH10,EXPH5,GAS1,DNER,NDN,GFRA1,MAPK8IP3,NEFL,BMP7,BMPR1B,NTNG2,KANK1,NEUROD1,BPGM,CACNA1H,ROBO3,NOTCH1,TCF4,NPPC,CACNB3,NPR2,NPTX1,ZEB1,TCF12,KALRN,HAP1,NTRK2,BRSK2,…
GO: Biological Process	GO:0007409	axonogenesis		2.108e-13	1.06e-09	1.767e-10	1.608e-09	57	564	MAPT,MBP,ADCY1,PICALM,UNC5A,STK25,ANK2,APBB1,DPYSL4,SLIT1,BRSK1,NEUROG2,MYH10,GAS1,NDN,GFRA1,MAPK8IP3,NEFL,BMP7,BMPR1B,NTNG2,CACNA1H,ROBO3,NOTCH1,CACNB3,NPTX1,KALRN,NTRK2,BRSK2,PAK3,PAX2,PAX6,DCLK1,MNX1,HOXA1,NRXN3,METRN,NRXN1,UCHL1,COL2A1,VIM,POU3F2,CRMP1,FEZ1,NCAN,CTNNA2,MAPK1,DCC,DCX,PRDM8,SNAP91,DLG3,KIF5C,DPYSL3,DRD2,L1CAM,LLGL1
GO: Biological Process	GO:0061564	axon development		4.156e-13	2.09e-09	2.986e-10	2.717e-09	58	590	MAPT,MBP,ADCY1,PICALM,UNC5A,STK25,ANK2,APBB1,DPYSL4,CSPG5,SLIT1,BRSK1,NEUROG2,MYH10,GAS1,NDN,GFRA1,MAPK8IP3,NEFL,BMP7,BMPR1B,NTNG2,CACNA1H,ROBO3,NOTCH1,CACNB3,NPTX1,KALRN,NTRK2,BRSK2,PAK3,PAX2,PAX6,DCLK1,MNX1,HOXA1,NRXN3,METRN,NRXN1,UCHL1,COL2A1,VIM,POU3F2,CRMP1,FEZ1,NCAN,CTNNA2,MAPK1,DCC,DCX,PRDM8,SNAP91,DLG3,KIF5C,DPYSL3,DRD2,L1CAM,LLGL1
GO: Biological Process	GO:0007389	pattern specification process		5.704e-13	2.868e-09	3.586e-10	3.263e-09	51	479	ERBB4,EYA1,MDFI,MEOX1,MFNG,MID1,MLLT3,SFRP2,FUZ,SKI,LBX1,ASCL1,DLL3,GAS1,BMP7,BMPR1B,NEUROD1,NOTCH1,ZEB1,NR2F1,KIF3A,PAX2,PAX3,PAX6,PBX1,MNX1,HOXA1,NRARP,HOXA4,HOXA5,HOXA6,HOXB1,HOXB9,HOXC4,HOXC5,HOXD4,FKBP8,CYP26B1,DLL4,WNT7B,DPCD,IRX1,ZIC1,PRKACA,OSR1,HES5,ZEB2,MAFB,CELSR2,GDF11,SMAD6
GO: Biological Process	GO:0003002	regionalization		7.183e-13	3.612e-09	4.014e-10	3.653e-09	43	358	MDFI,MEOX1,MLLT3,SFRP2,FUZ,SKI,ASCL1,DLL3,GAS1,BMPR1B,NEUROD1,NOTCH1,NR2F1,KIF3A,PAX2,PAX3,PAX6,PBX1,MNX1,HOXA1,NRARP,HOXA4,HOXA5,HOXA6,HOXB1,HOXB9,HOXC4,HOXC5,HOXD4,FKBP8,CYP26B1,DLL4,WNT7B,DPCD,IRX1,PRKACA,OSR1,HES5,ZEB2,MAFB,CELSR2,GDF11,SMAD6
GO: Biological Process	GO:0048812	neuron projection morphogenesis		1.286e-12	6.465e-09	6.225e-10	5.665e-09	61	658	MAPT,MBP,ADCY1,PICALM,UNC5A,STK25,ANK2,APBB1,DPYSL4,ZSWIM6,SLIT1,BRSK1,NEUROG2,MYH10,GAS1,NDN,GFRA1,MAPK8IP3,NEFL,BMP7,BMPR1B,NTNG2,CACNA1H,ROBO3,NOTCH1,CACNB3,NPTX1,KALRN,NTRK2,BRSK2,PAK3,PAX2,PAX6,DCLK1,MNX1,HOXA1,NRXN3,METRN,NRXN1,UCHL1,COL2A1,VIM,WNT7B,POU3F2,CRMP1,FEZ1,NCAN,CTNNA2,MAPK1,DCC,DCX,PRDM8,PTPRD,SNAP91,DLG3,KIF5C,DPYSL3,DRD2,L1CAM,LLGL1,CELSR2
GO: Biological Process	GO:0048666	neuron development		1.362e-12	6.848e-09	6.225e-10	5.665e-09	80	1009	NR2F6,IRX5,MAPT,MBP,ADCY1,PICALM,UNC5A,IGSF9,LRRC7,STK25,ANK2,APBB1,DPYSL4,ZSWIM6,ASCL1,CSPG5,SLIT1,PRICKLE2,BRSK1,NEUROG2,GABRB2,MYH10,GAS1,NDN,GFRA1,MAPK8IP3,NEFL,BMP7,BMPR1B,NTNG2,KANK1,CACNA1H,ROBO3,NOTCH1,CACNB3,NPTX1,KALRN,HAP1,NTRK2,BRSK2,NR2F1,KIF3A,PAK3,PALM,PAX2,PAX6,DCLK1,CDKN1C,MNX1,HOXA1,NRXN3,METRN,NRXN1,UCHL1,COL2A1,DFNB31,VIM,FAT3,WNT7B,POU3F2,CRMP1,FEZ1,NCAN,CTNNA2,MAPK1,DCC,DCX,…
GO: Biological Process	GO:0048667	cell morphogenesis involved in neuron differentiation		2.238e-12	1.125e-08	9.379e-10	8.535e-09	60	649	MAPT,MBP,ADCY1,PICALM,UNC5A,STK25,ANK2,APBB1,DPYSL4,SLIT1,BRSK1,NEUROG2,MYH10,GAS1,NDN,GFRA1,MAPK8IP3,NEFL,BMP7,BMPR1B,NTNG2,CACNA1H,ROBO3,NOTCH1,CACNB3,NPTX1,KALRN,NTRK2,BRSK2,PAK3,PAX2,PAX6,DCLK1,MNX1,HOXA1,NRXN3,METRN,NRXN1,UCHL1,COL2A1,VIM,POU3F2,CRMP1,FEZ1,NCAN,CTNNA2,MAPK1,DCC,DCX,PRDM8,PTPRD,SNAP91,DLG3,KIF5C,DPYSL3,DRD2,RB1,L1CAM,LLGL1,CELSR2
GO: Biological Process	GO:0048858	cell projection morphogenesis		4.002e-12	2.013e-08	1.548e-09	1.409e-08	69	821	MAPT,MBP,ADCY1,PICALM,UNC5A,STK25,ANK2,APBB1,FUZ,DPYSL4,ZSWIM6,SLIT1,BRSK1,NEUROG2,NES,MYH10,GAS1,NDN,GFRA1,MAPK8IP3,NEFL,BMP7,BMPR1B,NTNG2,KANK1,CACNA1H,ROBO3,NOTCH1,CACNB3,NPTX1,KALRN,NTRK2,BRSK2,KIF3A,PAK3,PAX2,PAX6,DCLK1,MNX1,ONECUT1,HOXA1,NRXN3,METRN,NRXN1,UCHL1,TTC30B,COL2A1,VIM,WNT7B,FBF1,POU3F2,CRMP1,FEZ1,NCAN,IQCB1,CTNNA2,MAPK1,DCC,DCX,PRDM8,PTPRD,SNAP91,DLG3,KIF5C,DPYSL3,DRD2,L1CAM,LLGL…
GO: Biological Process	GO:0032990	cell part morphogenesis		1.14e-11	5.731e-08	3.865e-09	3.517e-08	69	840	MAPT,MBP,ADCY1,PICALM,UNC5A,STK25,ANK2,APBB1,FUZ,DPYSL4,ZSWIM6,SLIT1,BRSK1,NEUROG2,NES,MYH10,GAS1,NDN,GFRA1,MAPK8IP3,NEFL,BMP7,BMPR1B,NTNG2,KANK1,CACNA1H,ROBO3,NOTCH1,CACNB3,NPTX1,KALRN,NTRK2,BRSK2,KIF3A,PAK3,PAX2,PAX6,DCLK1,MNX1,ONECUT1,HOXA1,NRXN3,METRN,NRXN1,UCHL1,TTC30B,COL2A1,VIM,WNT7B,FBF1,POU3F2,CRMP1,FEZ1,NCAN,IQCB1,CTNNA2,MAPK1,DCC,DCX,PRDM8,PTPRD,SNAP91,DLG3,KIF5C,DPYSL3,DRD2,L1CAM,LLGL…
GO: Biological Process	GO:0031175	neuron projection development		1.153e-11	5.798e-08	3.865e-09	3.517e-08	71	878	MAPT,MBP,ADCY1,PICALM,UNC5A,IGSF9,LRRC7,STK25,ANK2,APBB1,DPYSL4,ZSWIM6,CSPG5,SLIT1,PRICKLE2,BRSK1,NEUROG2,MYH10,GAS1,NDN,GFRA1,MAPK8IP3,NEFL,BMP7,BMPR1B,NTNG2,KANK1,CACNA1H,ROBO3,NOTCH1,CACNB3,NPTX1,KALRN,HAP1,NTRK2,BRSK2,NR2F1,PAK3,PALM,PAX2,PAX6,DCLK1,MNX1,HOXA1,NRXN3,METRN,NRXN1,UCHL1,COL2A1,VIM,FAT3,WNT7B,POU3F2,CRMP1,FEZ1,NCAN,CTNNA2,MAPK1,DCC,DCX,PRDM8,PTPRD,SNAP91,DLG3,KIF5C,DPYSL3,DRD2,RB…
GO: Biological Process	GO:0001501	skeletal system development		2.572e-11	1.293e-07	8.083e-09	7.356e-08	47	463	IRX5,EYA1,MDFI,FBN1,FGF9,SFRP2,FUZ,SKI,DLL3,SOX4,SOX9,SOX11,GAS1,BMP7,BMPR1B,GNAS,NPPC,NPR2,NPR3,ZEB1,KLF10,TLL1,PBX1,DHRS3,HOXA1,HOXA4,HOXA5,HOXA6,HOXB1,HOXB9,HOXC4,HOXC5,HOXD1,HOXD4,COL2A1,PAPPA2,COL12A1,CYP26B1,WNT7B,ZIC1,IGF1,OSR1,HES5,INHA,RASSF2,LTBP3,GDF11
GO: Biological Process	GO:0051960	regulation of nervous system development		3.628e-11	1.824e-07	1.073e-08	9.766e-08	57	640	MAPT,MBP,EYA1,SOX8,LRRC7,STK25,BIN1,SFRP2,APBB1,ZSWIM6,SKI,LBX1,ASCL1,SLIT1,DLL3,NEUROG2,SOX9,SOX11,MAPK8IP3,NEFL,BMP7,KANK1,NEUROD1,LHX5,NOTCH1,TCF4,ZEB1,TCF12,KALRN,HAP1,NTRK2,NR2F1,PAK3,PALM,PAX2,PAX6,PBX1,NRXN3,METRN,NRXN1,VIM,DLL4,FAT3,WNT7B,POU3F2,CPE,IGF1,FEZ1,PRKACA,HES5,PROX1,DCC,PTPRD,DPYSL3,DRD2,EDNRB,GDF11
GO: Biological Process	GO:0007420	brain development		5.228e-11	2.629e-07	1.461e-08	1.329e-07	57	646	ERBB4,MBP,FGF9,SFRP2,SKI,SLC1A2,ASCL1,SLIT1,NEUROG2,NES,MYH10,GAS1,SSTR2,NDUFS4,MAPK8IP3,NEUROD1,LHX5,NNAT,NOTCH1,ZEB1,HAP1,NTRK2,NR2F1,INA,PAX2,PAX6,PADI2,DCLK1,HOXA1,HOXB1,NRXN1,DDIT4,WNT7B,DPCD,POU3F2,POU3F3,POU3F4,ZIC1,IGF1,CSK,CTNNA2,HES5,PROX1,DCX,ZEB2,CADM2,PRDM8,PTPRS,MAFB,DRD2,FOXP2,E2F1,LDHA,SEZ6L2,S1PR1,LLGL1,CELSR2
GO: Biological Process	GO:0006928	movement of cell or subcellular component		7.113e-11	3.577e-07	1.883e-08	1.713e-07	109	1703	ERBB4,MAPT,STRBP,SPA17,SOX8,UNC5A,FGF12,VAV3,SORBS2,SFRP2,ANK2,VASH1,APBB1,FUZ,DPYSL4,DGKZ,ZSWIM6,SKI,ASCL1,SLIT1,CENPV,ASTN1,KIF13A,NEUROG2,SLC37A4,MYBPC2,GIPC1,SOX9,MYH10,KIF1A,GAS1,DNER,KIF12,NDN,SST,JMY,GFRA1,MAPK8IP3,NEFL,BMP7,BMPR1B,KANK1,CACNA1H,ROBO3,NOTCH1,DDR1,CACNB3,HAP1,NTRK2,NR2F1,KIF3A,CORO1A,CELF3,PALM,PAX3,PAX6,PADI2,DCLK1,IGSF8,TPM2,MNX1,PFN2,ONECUT1,HOXA1,HOXA5,HOXB9,NRXN3,NRXN1…
GO: Biological Process	GO:0000904	cell morphogenesis involved in differentiation		1.084e-10	5.453e-07	2.726e-08	2.481e-07	67	845	MAPT,MBP,ADCY1,PICALM,UNC5A,HEG1,STK25,SFRP2,ANK2,APBB1,FUZ,DPYSL4,SLIT1,BRSK1,NEUROG2,SOX9,MYH10,GAS1,NDN,GFRA1,MAPK8IP3,NEFL,BMP7,BMPR1B,NTNG2,KANK1,CACNA1H,ROBO3,NOTCH1,CACNB3,NPTX1,KALRN,NTRK2,BRSK2,PAK3,PAX2,PAX6,DCLK1,MNX1,HOXA1,NRXN3,METRN,NRXN1,UCHL1,COL2A1,VIM,FAT3,POU3F2,CRMP1,FEZ1,NCAN,CTNNA2,MAPK1,PROX1,DCC,DCX,PRDM8,PTPRD,SNAP91,DLG3,KIF5C,DPYSL3,DRD2,RB1,L1CAM,LLGL1,CELSR2
GO: Biological Process	GO:0007423	sensory organ development		1.866e-10	9.382e-07	4.468e-08	4.066e-07	49	525	IRX5,EYA1,SOX8,MEIS2,FGF9,ALDH1A1,SKI,ASCL1,SIX5,GABRB2,SOX9,SOX11,NES,MYH10,GAS1,PROM1,BMP7,BMPR1B,NEUROD1,ADAMTS18,NOTCH1,DDR1,ZEB1,NTRK2,KIF3A,PAX2,PAX6,HLA-A,HOXA1,FKBP8,COL2A1,DFNB31,VIM,CYP26B1,DLL4,FAT3,WNT7B,POU3F4,ZIC1,IGF1,OSR1,HES5,PROX1,CYP1B1,MDM1,MAFB,FOXP2,RORB,GDF11
GO: Biological Process	GO:0007267	cell-cell signaling		2.029e-10	1.02e-06	4.638e-08	4.22e-07	88	1281	ERBB4,SYN3,MBP,SOX8,ADCY1,PICALM,ADCY8,ADRA1B,IGSF9,FGF9,FGF12,SMPD3,NR0B2,DOC2A,UNC13B,SFRP2,ANK2,SCG5,APBA2,SLC1A2,CADPS,PDE8B,CSPG5,SLIT1,AACS,SNCB,BRSK1,GABRB2,GIPC1,SOX4,SOX9,SOX11,ILDR2,BCHE,SST,SSTR2,LRRC4,NEFL,NEUROD1,GLRA1,ARHGEF9,SYT1,LHX5,NNAT,GNAS,GNG3,DAGLA,NOVA1,CACNB3,NPTX1,HAP1,CAMK2A,NTRK2,PCLO,PCDHB14,BRSK2,GRIK5,GRIP1,KLF10,KCNK10,PAX6,CDH8,PDE1B,PFKM,PFN2,CHRNA5,HOXA5,NRXN3,NR…
GO: Biological Process	GO:0048706	embryonic skeletal system development		4.419e-10	2.223e-06	9.663e-08	8.794e-07	22	129	IRX5,EYA1,MDFI,FGF9,FUZ,SOX11,GAS1,BMP7,GNAS,ZEB1,PBX1,HOXA1,HOXA4,HOXA5,HOXA6,HOXB1,HOXB9,HOXC5,HOXD1,HOXD4,COL2A1,OSR1
GO: Biological Process	GO:0030030	cell projection organization		5.358e-10	2.694e-06	1.123e-07	1.022e-06	83	1201	MAPT,MBP,ADCY1,PICALM,UNC5A,IGSF9,LRRC7,VAV3,STK25,ANK2,APBB1,FUZ,DPYSL4,ZSWIM6,CSPG5,SLIT1,PRICKLE2,BRSK1,NEUROG2,NES,MYH10,GAS1,NDN,GFRA1,MAPK8IP3,NEFL,BMP7,BMPR1B,NTNG2,KANK1,CACNA1H,ROBO3,NOTCH1,CACNB3,NPTX1,KALRN,HAP1,NTRK2,BRSK2,NR2F1,KIF3A,CORO1A,PAK3,PALM,PAX2,PAX6,DCLK1,MNX1,PFN2,ONECUT1,HOXA1,NRXN3,METRN,NRXN1,UCHL1,TTC30B,COL2A1,DFNB31,VIM,FAT3,WNT7B,FBF1,POU3F2,CRMP1,FEZ1,NCAN,IQCB1,C…
GO: Biological Process	GO:0040011	locomotion		1.216e-09	6.115e-06	2.446e-07	2.226e-06	97	1522	ERBB4,MAPT,SOX8,UNC5A,VAV3,SORBS2,SFRP2,ANK2,VASH1,APBB1,FUZ,DPYSL4,DGKZ,ZSWIM6,SKI,ASCL1,SLIT1,CENPV,ASTN1,NEUROG2,SLC37A4,GIPC1,SOX9,MYH10,GAS1,DNER,NDN,SST,JMY,GFRA1,MAPK8IP3,NEFL,BMP7,BMPR1B,KANK1,CACNA1H,ROBO3,NOTCH1,DDR1,CACNB3,MID2,NTRK2,WWP2,NR2F1,CORO1A,CELF3,PAX3,PAX6,PADI2,DCLK1,IGSF8,MNX1,PFN2,ONECUT1,HOXA1,HOXA5,HOXB9,NRXN3,NRXN1,COL2A1,VIM,DDIT4,DLL4,FAT3,DPCD,SH3KBP1,POU3F2,POU3F3,…
GO: Biological Process	GO:0000902	cell morphogenesis		1.539e-09	7.737e-06	2.976e-07	2.708e-06	80	1165	MAPT,MBP,ADCY1,PICALM,UNC5A,HEG1,ALDOA,STK25,SFRP2,ANK2,APBB1,FUZ,DPYSL4,ZSWIM6,SLIT1,BRSK1,NEUROG2,SOX9,NES,MYH10,GAS1,NDN,GFRA1,MAPK8IP3,NEFL,BMP7,BMPR1B,NTNG2,KANK1,CACNA1H,ROBO3,NOTCH1,CACNB3,NPTX1,KALRN,NTRK2,BRSK2,KIF3A,CORO1A,PAK3,PALM,PAX2,PAX6,DCLK1,MNX1,ONECUT1,HOXA1,NRXN3,METRN,NRXN1,UCHL1,TTC30B,COL2A1,VIM,FAT3,WNT7B,FBF1,SH3KBP1,POU3F2,CRMP1,FEZ1,NCAN,IQCB1,CTNNA2,MAPK1,PROX1,DCC,DCX…
GO: Biological Process	GO:0001764	neuron migration		2.528e-09	1.271e-05	4.708e-07	4.284e-06	22	141	MAPT,APBB1,ZSWIM6,ASCL1,ASTN1,NEUROG2,MYH10,DNER,NDN,ROBO3,NTRK2,NR2F1,PAX6,DCLK1,MNX1,DDIT4,FAT3,TUBB2B,DCC,DCX,DRD2,CELSR2
GO: Biological Process	GO:0009790	embryo development		2.669e-09	1.342e-05	4.794e-07	4.363e-06	75	1075	ERBB4,IRX5,RPS7,EYA1,MDFI,SOX8,MEOX1,HEG1,FGF9,ALDH1A1,SFRP2,APBA2,FUZ,SKI,LBX1,DLL3,SOX4,SOX9,SOX11,NES,MYH10,GAS1,MAPK8IP3,BMP7,NEUROD1,GNAS,NOTCH1,GPI,ZEB1,SOCS3,KIF3A,PAX2,PAX3,PAX6,PBX1,MNX1,HOXA1,NRARP,HOXA4,HOXA5,HOXA6,HOXB1,HOXB9,HOXC4,HOXC5,HOXD1,HOXD4,HSBP1,FKBP8,COL2A1,CYP26B1,DLL4,WNT7B,EGLN1,ID3,POU3F4,IRX1,CRABP2,ZIC1,FOXP4,PRKACA,OSR1,MAPK1,HES5,PROX1,ZEB2,STOX2,ARNT2,MAFB,TET3,FOX…
GO: Biological Process	GO:0050767	regulation of neurogenesis		3.369e-09	1.694e-05	5.843e-07	5.317e-06	49	572	MAPT,MBP,EYA1,SOX8,LRRC7,STK25,BIN1,APBB1,ZSWIM6,SKI,LBX1,ASCL1,SLIT1,DLL3,NEUROG2,SOX9,SOX11,MAPK8IP3,NEFL,BMP7,KANK1,NEUROD1,NOTCH1,TCF4,ZEB1,TCF12,KALRN,HAP1,NTRK2,NR2F1,PAK3,PALM,PAX6,PBX1,METRN,VIM,DLL4,FAT3,WNT7B,POU3F2,FEZ1,HES5,PROX1,DCC,PTPRD,DPYSL3,DRD2,EDNRB,GDF11
GO: Biological Process	GO:0045664	regulation of neuron differentiation		3.558e-09	1.789e-05	5.965e-07	5.428e-06	43	466	MAPT,MBP,EYA1,SOX8,LRRC7,STK25,BIN1,APBB1,LBX1,ASCL1,SLIT1,NEUROG2,SOX9,SOX11,MAPK8IP3,NEFL,BMP7,KANK1,NEUROD1,NOTCH1,TCF4,ZEB1,TCF12,KALRN,HAP1,NTRK2,NR2F1,PAK3,PALM,PAX6,PBX1,METRN,VIM,FAT3,POU3F2,FEZ1,HES5,PROX1,DCC,PTPRD,DPYSL3,EDNRB,GDF11
GO: Biological Process	GO:0009887	organ morphogenesis		3.74e-09	1.881e-05	6.067e-07	5.521e-06	67	920	IRX5,EYA1,MDFI,SOX8,HEG1,MLLT3,FGF9,ALDH1A1,SFRP2,FUZ,SKI,LBX1,SLIT1,SOX4,SOX9,SOX11,GAS1,MAPK8IP3,PROM1,BMP7,BMPR1B,NEUROD1,GNAS,NOTCH1,NPPC,ZEB1,NTRK2,PAX2,PAX3,PAX6,PBX1,DHRS3,HOXA1,HOXA4,HOXA5,HOXA6,HOXB1,HOXC4,HOXD4,COL2A1,PAPPA2,CYP26B1,DLL4,FAT3,WNT7B,EGLN1,ID3,POU3F4,CPE,IRX1,ZIC1,IGF1,OSR1,CTNNA2,MAPK1,HES5,PROX1,MAFB,FOXP2,E2F5,S1PR1,LIMS1,RORB,LTBP3,STK40,LY6H,GDF11
GO: Biological Process	GO:0048598	embryonic morphogenesis		4.482e-09	2.254e-05	7.043e-07	6.409e-06	49	577	IRX5,RPS7,EYA1,MDFI,SOX8,FGF9,ALDH1A1,SFRP2,FUZ,SKI,LBX1,SOX4,SOX9,SOX11,GAS1,BMP7,NEUROD1,GNAS,NOTCH1,GPI,ZEB1,SOCS3,PAX2,PAX3,PAX6,PBX1,HOXA1,HOXA4,HOXA5,HOXA6,HOXB1,HOXC4,HOXD4,HSBP1,COL2A1,CYP26B1,DLL4,WNT7B,POU3F4,IRX1,CRABP2,ZIC1,FOXP4,PRKACA,OSR1,HES5,PROX1,ZEB2,MAFB
GO: Biological Process	GO:0006357	regulation of transcription from RNA polymerase II promoter		4.707e-09	2.367e-05	7.172e-07	6.527e-06	100	1629	NR2F6,ESRRG,EYA1,MDFI,SOX8,MEIS2,MEOX1,FBN1,SATB1,FGF9,HES6,NR0B2,SFRP2,FOS,APBB1,SKI,BHLHE40,LBX1,ASCL1,TAGLN3,NEUROG2,ZNF292,SOX4,SOX9,SOX11,SOX12,DDN,CCND1,CIC,JMY,BMP7,BMPR1B,NEUROD1,NHLH1,GNAS,NOTCH1,TCF4,ZEB1,TCF12,WWP2,CBFA2T3,NR2F1,KLF10,PSIP1,CBX6,PAX2,PAX3,PAX6,PBX1,TOX2,CDKN1C,MNX1,RBPJL,ONECUT1,HOXA1,NRARP,EBF2,HOXA5,HOXB1,HOXB9,HOXC5,HSBP1,FKBP8,HCFC2,PLK3,DLL4,EGLN1,IRF8,ID3,POU3F2,…
GO: Biological Process	GO:0060284	regulation of cell development		4.904e-09	2.466e-05	7.254e-07	6.601e-06	57	729	MAPT,MBP,EYA1,SOX8,LRRC7,STK25,BIN1,SFRP2,APBB1,FUZ,ZSWIM6,SKI,LBX1,ASCL1,SLIT1,DLL3,NEUROG2,SOX9,SOX11,MAPK8IP3,NEFL,BMP7,KANK1,NEUROD1,NOTCH1,TCF4,NPPC,NPR2,ZEB1,TCF12,KALRN,HAP1,NTRK2,NR2F1,PAK3,PALM,PAX2,PAX6,PBX1,METRN,AKAP6,VIM,DLL4,FAT3,WNT7B,ID3,POU3F2,FEZ1,HES5,PROX1,HDAC9,DCC,PTPRD,DPYSL3,DRD2,EDNRB,GDF11
GO: Biological Process	GO:0007268	synaptic transmission		5.098e-09	2.564e-05	7.326e-07	6.667e-06	60	788	ERBB4,SYN3,MBP,ADCY1,PICALM,ADCY8,IGSF9,FGF12,DOC2A,UNC13B,APBA2,SLC1A2,CADPS,CSPG5,SLIT1,SNCB,BRSK1,GABRB2,GIPC1,BCHE,SST,SSTR2,LRRC4,NEFL,GLRA1,ARHGEF9,SYT1,GNG3,DAGLA,NOVA1,CACNB3,NPTX1,HAP1,CAMK2A,NTRK2,PCLO,PCDHB14,GRIK5,GRIP1,KCNK10,CDH8,PDE1B,PFN2,CHRNA5,NRXN3,NRXN1,NCAN,PRKACA,STON2,PRKCB,CTNNA2,MAPK1,CTNND2,PINK1,SNAP91,KCNH2,KCNN1,DLG3,DRD2,DTNA
GO: Biological Process	GO:0043009	chordate embryonic development		5.479e-09	2.756e-05	7.655e-07	6.966e-06	53	655	IRX5,RPS7,EYA1,MDFI,SOX8,MEOX1,HEG1,FGF9,SFRP2,APBA2,FUZ,SKI,DLL3,SOX4,SOX11,MYH10,GAS1,MAPK8IP3,BMP7,GNAS,NOTCH1,GPI,ZEB1,SOCS3,KIF3A,PAX2,PAX3,PAX6,PBX1,MNX1,HOXA1,NRARP,HOXA4,HOXA5,HOXA6,HOXB1,HOXB9,HOXC5,HOXD1,HOXD4,FKBP8,COL2A1,WNT7B,EGLN1,PRKACA,OSR1,MAPK1,HES5,PROX1,ZEB2,ARNT2,FOSL1,LIMS1
GO: Biological Process	GO:2000026	regulation of multicellular organismal development		8.27e-09	4.159e-05	1.124e-06	1.023e-05	92	1469	ERBB4,MAPT,MBP,EYA1,SOX8,MEIS2,MLLT3,FGF9,LRRC7,STK25,BIN1,SFRP2,FOS,VASH1,APBB1,FUZ,ZSWIM6,SKI,LBX1,ASCL1,SLIT1,DLL3,NEUROG2,MEGF10,SOX9,SOX11,CCND1,MAPK8IP3,PROM1,NEFL,BMP7,BMPR1B,KANK1,NEUROD1,LHX5,GNAS,NOTCH1,TCF4,ZEB1,TCF12,KALRN,HAP1,NTRK2,NR2F1,KLF10,PAK3,PALM,PAX2,PAX3,PAX6,PBX1,NRARP,HOXA5,NRXN3,METRN,NRXN1,AKAP6,VIM,CYP26B1,DLL4,FAT3,WNT7B,EGLN1,ID3,POU3F2,CPE,FOXP4,IGF1,FEZ1,PRKACA,OSR…
GO: Biological Process	GO:0009792	embryo development ending in birth or egg hatching		8.729e-09	4.39e-05	1.133e-06	1.031e-05	53	664	IRX5,RPS7,EYA1,MDFI,SOX8,MEOX1,HEG1,FGF9,SFRP2,APBA2,FUZ,SKI,DLL3,SOX4,SOX11,MYH10,GAS1,MAPK8IP3,BMP7,GNAS,NOTCH1,GPI,ZEB1,SOCS3,KIF3A,PAX2,PAX3,PAX6,PBX1,MNX1,HOXA1,NRARP,HOXA4,HOXA5,HOXA6,HOXB1,HOXB9,HOXC5,HOXD1,HOXD4,FKBP8,COL2A1,WNT7B,EGLN1,PRKACA,OSR1,MAPK1,HES5,PROX1,ZEB2,ARNT2,FOSL1,LIMS1
GO: Biological Process	GO:0045595	regulation of cell differentiation		8.785e-09	4.418e-05	1.133e-06	1.031e-05	89	1405	MAPT,MBP,EYA1,SOX8,MEIS2,FGF9,LRRC7,STK25,BIN1,SFRP2,FOS,APBB1,FUZ,ZSWIM6,SKI,LBX1,ASCL1,SLIT1,DLL3,NEUROG2,MEGF10,SOX4,SOX9,SOX11,CCND1,MAPK8IP3,PROM1,NEFL,BMP7,BMPR1B,KANK1,NEUROD1,GNAS,NOTCH1,TCF4,NPPC,NPR2,ZEB1,TCF12,KALRN,HAP1,NTRK2,SOCS3,NR2F1,KLF10,PAK3,PALM,PAX2,PAX6,PBX1,FNDC5,NRARP,HOXA5,METRN,AKAP6,VIM,CYP26B1,DLL4,FAT3,WNT7B,ID3,POU3F2,FOXP4,IGF1,FEZ1,IQCB1,PRKACA,OSR1,CTNNA2,MAPK1,HE…
GO: Biological Process	GO:0032989	cellular component morphogenesis		1.256e-08	6.317e-05	1.579e-06	1.437e-05	81	1242	MAPT,MBP,ADCY1,PICALM,UNC5A,HEG1,ALDOA,STK25,SFRP2,ANK2,APBB1,FUZ,DPYSL4,FHOD3,ZSWIM6,SLIT1,BRSK1,NEUROG2,SOX9,NES,MYH10,GAS1,NDN,GFRA1,MAPK8IP3,NEFL,BMP7,BMPR1B,NTNG2,KANK1,CACNA1H,ROBO3,NOTCH1,CACNB3,NPTX1,KALRN,NTRK2,BRSK2,KIF3A,CORO1A,PAK3,PALM,PAX2,PAX6,DCLK1,MNX1,ONECUT1,HOXA1,NRXN3,METRN,NRXN1,UCHL1,TTC30B,COL2A1,VIM,FAT3,WNT7B,FBF1,SH3KBP1,POU3F2,CRMP1,FEZ1,NCAN,IQCB1,CTNNA2,MAPK1,PROX1,D…
GO: Biological Process	GO:0035295	tube development		1.871e-08	9.408e-05	2.295e-06	2.088e-05	50	622	RPS7,EYA1,SOX8,HEG1,FGF9,SFRP2,FUZ,SKI,ARG1,LBX1,ASCL1,SOX4,SOX9,SOX11,GAS1,CIC,MAPK8IP3,PROM1,BMP7,NOTCH1,DDR1,ZEB1,KIF3A,PAX2,PAX3,PAX6,PBX1,MNX1,HOXA1,NRARP,HOXA5,FKBP8,DLL4,WNT7B,POU3F3,IRX1,FOXP4,IGF1,PRKACA,OSR1,HES5,PROX1,ZEB2,FOXP2,RB1,EDNRB,LTBP3,STK40,GDF11,SMAD6
GO: Biological Process	GO:0009952	anterior/posterior pattern specification		2.821e-08	0.0001419	3.378e-06	3.074e-05	26	217	MEOX1,MLLT3,SFRP2,FUZ,SKI,DLL3,NEUROD1,NOTCH1,KIF3A,PAX3,PAX6,PBX1,HOXA1,NRARP,HOXA4,HOXA5,HOXA6,HOXB1,HOXB9,HOXC4,HOXC5,HOXD4,OSR1,ZEB2,CELSR2,GDF11
GO: Biological Process	GO:0048704	embryonic skeletal system morphogenesis		3.272e-08	0.0001646	3.827e-06	3.483e-05	17	98	IRX5,EYA1,MDFI,FUZ,SOX11,GAS1,BMP7,GNAS,ZEB1,HOXA1,HOXA4,HOXA5,HOXA6,HOXB1,HOXD4,COL2A1,OSR1
GO: Biological Process	GO:0048705	skeletal system morphogenesis		4.109e-08	0.0002067	4.697e-06	4.274e-05	26	221	IRX5,EYA1,MDFI,SFRP2,FUZ,SKI,SOX9,SOX11,GAS1,BMP7,BMPR1B,GNAS,NPPC,ZEB1,DHRS3,HOXA1,HOXA4,HOXA5,HOXA6,HOXB1,HOXD4,COL2A1,PAPPA2,CYP26B1,OSR1,LTBP3
GO: Biological Process	GO:0050793	regulation of developmental process		4.703e-08	0.0002365	5.244e-06	4.772e-05	109	1912	ERBB4,MAPT,MBP,EYA1,SOX8,MEIS2,MLLT3,FGF9,LRRC7,ALDOA,STK25,BIN1,SFRP2,FOS,VASH1,APBB1,FUZ,ZSWIM6,SKI,LBX1,ASCL1,SLIT1,DLL3,NEUROG2,MEGF10,SOX4,SOX9,SOX11,MYH10,CCND1,MAPK8IP3,PROM1,NEFL,BMP7,BMPR1B,KANK1,NEUROD1,LHX5,GNAS,NOTCH1,TCF4,NPPC,NPR2,ZEB1,TCF12,KALRN,HAP1,NTRK2,SOCS3,NR2F1,CORO1A,KLF10,PAK3,PALM,PAX2,PAX3,PAX6,PBX1,FNDC5,NRARP,HOXA5,NRXN3,METRN,NRXN1,AKAP6,VIM,CYP26B1,DLL4,FAT3,WNT7B,E…
GO: Biological Process	GO:0006366	transcription from RNA polymerase II promoter		4.797e-08	0.0002412	5.244e-06	4.772e-05	104	1797	NR2F6,ESRRG,EYA1,MDFI,SOX8,MEIS2,MEOX1,FBN1,SATB1,FGF9,HES6,NR0B2,SFRP2,FOS,APBB1,SKI,BHLHE40,LBX1,ASCL1,TAGLN3,NEUROG2,ZNF292,SOX4,SOX9,SOX11,SOX12,DDN,CCND1,CIC,JMY,BMP7,BMPR1B,NEUROD1,NHLH1,GNAS,NOTCH1,TCF4,ZEB1,TCF12,WWP2,CBFA2T3,NR2F1,KLF10,PSIP1,CBX6,PAX2,PAX3,PAX6,PBX1,TOX2,CDKN1C,MNX1,RBPJL,ONECUT1,HOXA1,NRARP,EBF2,HOXA5,HOXB1,HOXB9,HOXC5,HSBP1,FKBP8,HCFC2,PLK3,DLL4,EGLN1,IRF8,ID3,POU2F2,…
GO: Biological Process	GO:0010628	positive regulation of gene expression		6.16e-08	0.0003098	6.591e-06	5.998e-05	83	1332	ERBB4,ESRRG,EYA1,SOX8,PICALM,MEIS2,MEOX1,FGF9,SFRP2,ANK2,FOS,VASH1,APBB1,SKI,ASCL1,NEUROG2,ZNF292,SOX4,SOX9,SOX11,SOX12,NPAS3,DDN,BMP7,NEUROD1,TOX3,NHLH1,LHX5,NOTCH1,TCF4,ZEB1,TCF12,NTRK2,CBFA2T3,NR2F1,GRIP1,PSIP1,PAX2,PAX3,PAX6,PBX1,TOX2,PADI2,CDKN1C,RBPJL,ONECUT1,HOXA1,EBF2,HOXA5,HOXB1,HOXB9,VIM,CYP26B1,WNT7B,IRF8,POU2F2,POU3F2,POU3F3,ZIC1,IGF1,OSR1,MAPK1,HES5,PROX1,CYP1B1,DBP,ZEB2,JUND,ZMIZ2,A…
GO: Biological Process	GO:0021510	spinal cord development		6.811e-08	0.0003425	7.136e-06	6.494e-05	16	91	FUZ,LBX1,ASCL1,SLIT1,SOX4,SOX11,SOX12,LHX5,PAX3,PAX6,MNX1,DLL4,ZIC1,PROX1,PTPRS,GDF11
GO: Biological Process	GO:0030900	forebrain development		1.093e-07	0.0005497	1.122e-05	0.0001021	35	380	ERBB4,MBP,FGF9,SKI,SLC1A2,ASCL1,SLIT1,NEUROG2,MYH10,SSTR2,MAPK8IP3,NEUROD1,LHX5,NOTCH1,ZEB1,NTRK2,NR2F1,INA,PAX6,PADI2,DCLK1,WNT7B,DPCD,POU3F2,POU3F3,POU3F4,HES5,PROX1,ZEB2,PRDM8,PTPRS,DRD2,FOXP2,E2F1,LDHA
GO: Biological Process	GO:0048562	embryonic organ morphogenesis		1.758e-07	0.0008842	1.735e-05	0.0001579	30	302	IRX5,EYA1,MDFI,FGF9,ALDH1A1,FUZ,LBX1,SOX9,SOX11,GAS1,BMP7,NEUROD1,GNAS,NOTCH1,ZEB1,PAX2,PAX6,HOXA1,HOXA4,HOXA5,HOXA6,HOXB1,HOXC4,HOXD4,COL2A1,POU3F4,ZIC1,OSR1,PROX1,MAFB
GO: Biological Process	GO:0048568	embryonic organ development		1.759e-07	0.0008847	1.735e-05	0.0001579	38	441	IRX5,EYA1,MDFI,FGF9,ALDH1A1,FUZ,LBX1,SOX9,SOX11,NES,GAS1,BMP7,NEUROD1,GNAS,NOTCH1,ZEB1,SOCS3,PAX2,PAX6,PBX1,HOXA1,HOXA4,HOXA5,HOXA6,HOXB1,HOXC4,HOXD4,COL2A1,WNT7B,EGLN1,ID3,POU3F4,ZIC1,OSR1,MAPK1,PROX1,MAFB,SH2B3
GO: Biological Process	GO:0048870	cell motility		1.951e-07	0.0009811	1.851e-05	0.0001685	74	1170	ERBB4,MAPT,SOX8,VAV3,SORBS2,SFRP2,VASH1,APBB1,FUZ,DGKZ,ZSWIM6,SKI,ASCL1,SLIT1,CENPV,ASTN1,NEUROG2,SLC37A4,GIPC1,SOX9,MYH10,DNER,NDN,SST,JMY,GFRA1,KANK1,ROBO3,NOTCH1,DDR1,NTRK2,NR2F1,CORO1A,CELF3,PAX3,PAX6,PADI2,DCLK1,IGSF8,MNX1,PFN2,ONECUT1,HOXA5,HOXB9,VIM,DDIT4,DLL4,FAT3,DPCD,SH3KBP1,POU3F2,POU3F3,IGF1,CTNNA2,MAPK1,NEXN,PROX1,HDAC9,CYP1B1,TUBB2B,SIRPA,DCC,DCX,ZEB2,GAB2,HIST1H2BA,DPYSL3,DRD2,ATN1…
GO: Biological Process	GO:0051674	localization of cell		1.951e-07	0.0009811	1.851e-05	0.0001685	74	1170	ERBB4,MAPT,SOX8,VAV3,SORBS2,SFRP2,VASH1,APBB1,FUZ,DGKZ,ZSWIM6,SKI,ASCL1,SLIT1,CENPV,ASTN1,NEUROG2,SLC37A4,GIPC1,SOX9,MYH10,DNER,NDN,SST,JMY,GFRA1,KANK1,ROBO3,NOTCH1,DDR1,NTRK2,NR2F1,CORO1A,CELF3,PAX3,PAX6,PADI2,DCLK1,IGSF8,MNX1,PFN2,ONECUT1,HOXA5,HOXB9,VIM,DDIT4,DLL4,FAT3,DPCD,SH3KBP1,POU3F2,POU3F3,IGF1,CTNNA2,MAPK1,NEXN,PROX1,HDAC9,CYP1B1,TUBB2B,SIRPA,DCC,DCX,ZEB2,GAB2,HIST1H2BA,DPYSL3,DRD2,ATN1…
GO: Biological Process	GO:0001654	eye development		2.363e-07	0.001189	2.201e-05	0.0002003	32	340	IRX5,SOX8,MEIS2,ALDH1A1,SKI,SIX5,SOX9,SOX11,NES,MYH10,GAS1,PROM1,BMP7,BMPR1B,NEUROD1,ADAMTS18,ZEB1,NTRK2,PAX2,PAX6,FKBP8,VIM,DLL4,FAT3,WNT7B,HES5,PROX1,CYP1B1,MDM1,FOXP2,RORB,GDF11
GO: Biological Process	GO:0045893	positive regulation of transcription, DNA-templated		2.481e-07	0.001247	2.268e-05	0.0002064	76	1221	ERBB4,ESRRG,EYA1,SOX8,PICALM,MEIS2,MEOX1,FGF9,SFRP2,FOS,APBB1,SKI,ASCL1,NEUROG2,ZNF292,SOX4,SOX9,SOX11,SOX12,NPAS3,DDN,BMP7,NEUROD1,TOX3,NHLH1,LHX5,NOTCH1,TCF4,ZEB1,TCF12,CBFA2T3,NR2F1,GRIP1,PSIP1,PAX2,PAX3,PAX6,PBX1,TOX2,PADI2,CDKN1C,RBPJL,ONECUT1,HOXA1,EBF2,HOXA5,HOXB1,HOXB9,IRF8,POU2F2,POU3F2,POU3F3,ZIC1,IGF1,OSR1,MAPK1,HES5,PROX1,DBP,ZEB2,JUND,ZMIZ2,ARNT2,MAMSTR,MAFB,TET3,NAT14,DRD2,RB1,E2F1,…
GO: Biological Process	GO:0021953	central nervous system neuron differentiation		2.551e-07	0.001283	2.291e-05	0.0002085	22	181	ERBB4,LBX1,ASCL1,SLIT1,NEUROG2,SOX4,LHX5,NTRK2,PAX3,PAX6,DCLK1,MNX1,HOXA1,NRXN1,DLL4,POU3F4,HES5,PROX1,DCC,DCX,PRDM8,DRD2
GO: Biological Process	GO:0016477	cell migration		2.855e-07	0.001436	2.519e-05	0.0002292	69	1073	ERBB4,MAPT,SOX8,VAV3,SORBS2,SFRP2,VASH1,APBB1,FUZ,DGKZ,ZSWIM6,ASCL1,SLIT1,CENPV,ASTN1,NEUROG2,SLC37A4,GIPC1,SOX9,MYH10,DNER,NDN,SST,GFRA1,KANK1,ROBO3,NOTCH1,DDR1,NTRK2,NR2F1,CORO1A,PAX3,PAX6,PADI2,DCLK1,MNX1,PFN2,ONECUT1,HOXA5,HOXB9,VIM,DDIT4,DLL4,FAT3,SH3KBP1,POU3F2,POU3F3,IGF1,CTNNA2,MAPK1,NEXN,PROX1,HDAC9,CYP1B1,TUBB2B,SIRPA,DCC,DCX,ZEB2,GAB2,HIST1H2BA,DPYSL3,DRD2,ATN1,L1CAM,LBP,S1PR1,EDNRB,CE…
GO: Biological Process	GO:0070848	response to growth factor		3.282e-07	0.00165	2.846e-05	0.0002589	50	682	ERBB4,ADCY1,ADCY8,MEIS2,SORT1,FBN1,FGF9,FGF12,VAV3,FOS,FUZ,SKI,ARG1,ASCL1,PHLPP2,GIPC1,SOX9,SOX11,GAS1,NDN,BMPR1B,ARHGEF9,NOTCH1,ZEB1,KALRN,NTRK2,KLF10,PAX2,CDKN1C,PDE1B,ONECUT1,COL2A1,DDIT4,DLL4,FEZ1,PRKACA,SKOR1,PRKAR2B,PRKCB,MAPK1,ADAMTSL2,PARD6A,RALGDS,E2F1,E2F5,LIMS1,FGFBP3,LTBP1,LTBP3,SMAD6
GO: Biological Process	GO:0043010	camera-type eye development		3.772e-07	0.001897	3.215e-05	0.0002926	29	296	IRX5,SOX8,ALDH1A1,SKI,SIX5,SOX9,SOX11,NES,MYH10,GAS1,PROM1,BMP7,BMPR1B,NEUROD1,ZEB1,PAX2,PAX6,FKBP8,VIM,DLL4,FAT3,WNT7B,HES5,PROX1,CYP1B1,MDM1,FOXP2,RORB,GDF11
GO: Biological Process	GO:0045935	positive regulation of nucleobase-containing compound metabolic process		5.467e-07	0.002749	4.582e-05	0.000417	85	1448	ERBB4,ESRRG,EYA1,SOX8,ADCY1,PICALM,MEIS2,MEOX1,FGF9,SFRP2,FOS,APBB1,SKI,ASCL1,NEUROG2,ZNF292,SOX4,SOX9,SOX11,SOX12,NPAS3,DDN,BMP7,RUNDC3A,NEUROD1,TOX3,NHLH1,LHX5,GNAS,NOTCH1,TCF4,NPPC,ZEB1,TCF12,NTRK2,CBFA2T3,NR2F1,GRIP1,PSIP1,CELF3,PAK3,PAX2,PAX3,PAX6,PBX1,TOX2,PADI2,CDKN1C,RBPJL,ONECUT1,HOXA1,EBF2,HOXA5,HOXB1,HOXB9,WIZ,IRF8,POU2F2,POU3F2,POU3F3,ZIC1,IGF1,OSR1,MAPK1,HES5,PROX1,CYP1B1,DBP,ZEB2,JU…
GO: Biological Process	GO:0061061	muscle structure development		6.041e-07	0.003038	4.98e-05	0.0004532	43	558	ERBB4,SOX8,SORT1,HEG1,FGF9,TRIM72,BIN1,ANK2,FOS,FHOD3,SKI,LBX1,MEGF10,SOX9,SOX11,MYH10,DNER,CACNA1H,NOTCH1,TAZ,ZEB1,TCF12,PAX3,IGSF8,MNX1,UCHL1,AKAP6,CYP26B1,DLL4,WNT7B,EGLN1,ID3,IGF1,CTNNA2,NEXN,PROX1,HDAC9,MAMSTR,FOXP2,RB1,S1PR1,EDNRB,SMAD6
GO: Biological Process	GO:0051254	positive regulation of RNA metabolic process		8.856e-07	0.004454	7.036e-05	0.0006403	77	1284	ERBB4,ESRRG,EYA1,SOX8,PICALM,MEIS2,MEOX1,FGF9,SFRP2,FOS,APBB1,SKI,ASCL1,NEUROG2,ZNF292,SOX4,SOX9,SOX11,SOX12,NPAS3,DDN,BMP7,NEUROD1,TOX3,NHLH1,LHX5,NOTCH1,TCF4,ZEB1,TCF12,CBFA2T3,NR2F1,GRIP1,PSIP1,CELF3,PAX2,PAX3,PAX6,PBX1,TOX2,PADI2,CDKN1C,RBPJL,ONECUT1,HOXA1,EBF2,HOXA5,HOXB1,HOXB9,IRF8,POU2F2,POU3F2,POU3F3,ZIC1,IGF1,OSR1,MAPK1,HES5,PROX1,DBP,ZEB2,JUND,ZMIZ2,ARNT2,MAMSTR,MAFB,TET3,NAT14,DRD2,RB1…
GO: Biological Process	GO:0071363	cellular response to growth factor stimulus		8.889e-07	0.00447	7.036e-05	0.0006403	48	665	ERBB4,ADCY1,ADCY8,SORT1,FBN1,FGF9,FGF12,VAV3,FOS,FUZ,SKI,ARG1,PHLPP2,GIPC1,SOX9,SOX11,GAS1,NDN,BMPR1B,ARHGEF9,NOTCH1,ZEB1,KALRN,NTRK2,KLF10,PAX2,CDKN1C,PDE1B,ONECUT1,COL2A1,DDIT4,DLL4,FEZ1,PRKACA,SKOR1,PRKAR2B,PRKCB,MAPK1,ADAMTSL2,PARD6A,RALGDS,E2F1,E2F5,LIMS1,FGFBP3,LTBP1,LTBP3,SMAD6
GO: Biological Process	GO:1902680	positive regulation of RNA biosynthetic process		8.955e-07	0.004503	7.036e-05	0.0006403	76	1262	ERBB4,ESRRG,EYA1,SOX8,PICALM,MEIS2,MEOX1,FGF9,SFRP2,FOS,APBB1,SKI,ASCL1,NEUROG2,ZNF292,SOX4,SOX9,SOX11,SOX12,NPAS3,DDN,BMP7,NEUROD1,TOX3,NHLH1,LHX5,NOTCH1,TCF4,ZEB1,TCF12,CBFA2T3,NR2F1,GRIP1,PSIP1,PAX2,PAX3,PAX6,PBX1,TOX2,PADI2,CDKN1C,RBPJL,ONECUT1,HOXA1,EBF2,HOXA5,HOXB1,HOXB9,IRF8,POU2F2,POU3F2,POU3F3,ZIC1,IGF1,OSR1,MAPK1,HES5,PROX1,DBP,ZEB2,JUND,ZMIZ2,ARNT2,MAMSTR,MAFB,TET3,NAT14,DRD2,RB1,E2F1,…
GO: Biological Process	GO:0010001	glial cell differentiation		1.034e-06	0.0052	7.999e-05	0.000728	21	181	HDAC11,SOX8,BIN1,SKI,ASCL1,DLL3,SOX4,SOX9,SOX11,DNER,NOTCH1,NTRK2,PAX2,PAX6,METRN,VIM,MXRA8,POU3F2,IGF1,CSK,HES5
GO: Biological Process	GO:0045165	cell fate commitment		1.1e-06	0.005531	8.38e-05	0.0007626	26	261	ERBB4,EYA1,SOX8,SFRP2,LBX1,ASCL1,DLL3,NEUROG2,SOX9,SOX12,GAS1,NEUROD1,NOTCH1,PAX2,PAX3,PAX6,MNX1,ONECUT1,EBF2,FKBP8,CYP26B1,DLL4,WNT7B,HES5,PROX1,OLIG1
GO: Biological Process	GO:0050808	synapse organization		1.239e-06	0.00623	9.298e-05	0.0008462	21	183	ERBB4,IGSF9,UNC13B,SLIT1,SNCB,PDZRN3,DNER,LRRC4,NTRK2,PCDHB14,PAK3,PALM,NRXN3,NRXN1,WNT7B,NCAN,CTNNA2,SPOCK2,PTPRD,DRD2,SEZ6L2
GO: Biological Process	GO:0031328	positive regulation of cellular biosynthetic process		1.266e-06	0.006367	9.364e-05	0.0008521	88	1547	ERBB4,ESRRG,EYA1,SOX8,ADCY1,PICALM,MEIS2,MEOX1,FGF9,SFRP2,FOS,APBB1,SKI,PAIP1,ASCL1,NEUROG2,ZNF292,SOX4,SOX9,SOX11,SOX12,NPAS3,DDN,BMP7,RUNDC3A,NEUROD1,TOX3,NHLH1,LHX5,GNAS,NOTCH1,TCF4,NPPC,ZEB1,TCF12,NTRK2,CBFA2T3,NR2F1,GRIP1,PSIP1,PAK3,PAX2,PAX3,PAX6,PBX1,TOX2,PADI2,CDKN1C,RBPJL,ONECUT1,HOXA1,EBF2,HOXA5,HOXB1,HOXB9,WIZ,MID1IP1,IRF8,POU2F2,POU3F2,POU3F3,ZIC1,IGF1,OSR1,MAPK1,HES5,PROX1,CYP1B1,DBP…
GO: Biological Process	GO:0021700	developmental maturation		1.319e-06	0.006633	9.614e-05	0.0008749	25	247	ERBB4,IRX5,SOX8,PICALM,ASCL1,NEUROG2,NOTCH1,NPPC,NPR2,PALM,PAX2,CDC25B,CDKN1C,HOXA5,NRXN3,NRXN1,POU2F2,IGF1,PRKACA,HES5,RB1,SEZ6L2,S1PR1,EDNRB,GDF11
GO: Biological Process	GO:0030278	regulation of ossification		1.355e-06	0.006812	9.731e-05	0.0008856	21	184	SFRP2,SKI,SOX9,SOX11,BMP7,BMPR1B,GNAS,NOTCH1,NPPC,PBX1,DHRS3,WNT7B,ID3,IGF1,PRKACA,OSR1,RASSF2,JUND,S1PR1,RORB,LTBP3
GO: Biological Process	GO:0051173	positive regulation of nitrogen compound metabolic process		1.495e-06	0.007518	0.0001059	0.0009636	85	1484	ERBB4,ESRRG,EYA1,SOX8,ADCY1,PICALM,MEIS2,MEOX1,FGF9,SFRP2,FOS,APBB1,SKI,ASCL1,NEUROG2,ZNF292,SOX4,SOX9,SOX11,SOX12,NPAS3,DDN,BMP7,RUNDC3A,NEUROD1,TOX3,NHLH1,LHX5,GNAS,NOTCH1,TCF4,NPPC,ZEB1,TCF12,NTRK2,CBFA2T3,NR2F1,GRIP1,PSIP1,CELF3,PAK3,PAX2,PAX3,PAX6,PBX1,TOX2,PADI2,CDKN1C,RBPJL,ONECUT1,HOXA1,EBF2,HOXA5,HOXB1,HOXB9,WIZ,IRF8,POU2F2,POU3F2,POU3F3,ZIC1,IGF1,OSR1,MAPK1,HES5,PROX1,CYP1B1,DBP,ZEB2,JU…
GO: Biological Process	GO:0007163	establishment or maintenance of cell polarity		1.871e-06	0.009408	0.0001307	0.001189	18	143	EYA1,MOS,STK25,PRICKLE2,BRSK1,FRMD4B,KANK1,BRSK2,PAX6,WNT7B,FBF1,IGF1,SNAP91,PARD6A,DLG3,ATN1,LIMS1,LLGL1
GO: Biological Process	GO:0050678	regulation of epithelial cell proliferation		1.942e-06	0.009766	0.0001338	0.001217	26	269	ERBB4,EYA1,FGF9,SFRP2,VASH1,ARG1,SOX9,SOX11,GAS1,CCND1,NOTCH1,KIF3A,CCND2,PAX2,PAX6,CDKN1C,NRARP,HOXA5,IGF1,OSR1,PROX1,FOXP2,RB1,EDNRB,LIMS1,VASH2
GO: Biological Process	GO:0072080	nephron tubule development		2.171e-06	0.01092	0.0001475	0.001342	10	45	SOX8,SOX9,PROM1,NOTCH1,PAX2,WNT7B,POU3F3,IRX1,OSR1,HES5
GO: Biological Process	GO:0010557	positive regulation of macromolecule biosynthetic process		2.639e-06	0.01327	0.000177	0.001611	82	1436	ERBB4,ESRRG,EYA1,SOX8,PICALM,MEIS2,MEOX1,FGF9,SFRP2,FOS,APBB1,SKI,PAIP1,ASCL1,NEUROG2,ZNF292,SOX4,SOX9,SOX11,SOX12,NPAS3,DDN,BMP7,NEUROD1,TOX3,NHLH1,LHX5,NOTCH1,TCF4,ZEB1,TCF12,CBFA2T3,NR2F1,GRIP1,PSIP1,PAK3,PAX2,PAX3,PAX6,PBX1,TOX2,PADI2,CDKN1C,RBPJL,ONECUT1,HOXA1,EBF2,HOXA5,HOXB1,HOXB9,WIZ,IRF8,POU2F2,POU3F2,POU3F3,ZIC1,IGF1,OSR1,MAPK1,HES5,PROX1,CYP1B1,DBP,PPP1R3G,ZEB2,JUND,ZMIZ2,ARNT2,MAMSTR,…
GO: Biological Process	GO:0009891	positive regulation of biosynthetic process		2.85e-06	0.01434	0.0001886	0.001716	88	1578	ERBB4,ESRRG,EYA1,SOX8,ADCY1,PICALM,MEIS2,MEOX1,FGF9,SFRP2,FOS,APBB1,SKI,PAIP1,ASCL1,NEUROG2,ZNF292,SOX4,SOX9,SOX11,SOX12,NPAS3,DDN,BMP7,RUNDC3A,NEUROD1,TOX3,NHLH1,LHX5,GNAS,NOTCH1,TCF4,NPPC,ZEB1,TCF12,NTRK2,CBFA2T3,NR2F1,GRIP1,PSIP1,PAK3,PAX2,PAX3,PAX6,PBX1,TOX2,PADI2,CDKN1C,RBPJL,ONECUT1,HOXA1,EBF2,HOXA5,HOXB1,HOXB9,WIZ,MID1IP1,IRF8,POU2F2,POU3F2,POU3F3,ZIC1,IGF1,OSR1,MAPK1,HES5,PROX1,CYP1B1,DBP…
GO: Biological Process	GO:0009888	tissue development		3.143e-06	0.0158	0.0002052	0.001868	97	1794	ERBB4,IRX5,MATK,RPS7,EYA1,SOX8,MEOX1,HEG1,SATB1,MLLT3,FGF9,ALDH1A1,SFRP2,FOS,FUZ,FHOD3,SKI,LBX1,ASCL1,DLL3,AACS,MEGF10,SOX4,SOX9,SOX11,MYH10,EXPH5,GAS1,DNER,CCND1,PROM1,BMP7,BMPR1B,NEUROD1,GNAS,NOTCH1,TAZ,GPI,DDR1,NPPC,ZEB1,SOCS3,KIF3A,KLF10,PAX2,PAX3,PAX6,PBX1,IGSF8,MNX1,ONECUT1,NRARP,EBF2,HOXA5,CRELD1,HOXC4,HSBP1,FKBP8,CNN3,COL2A1,AKAP6,VIM,CYP26B1,DLL4,FAT3,WNT7B,EGLN1,ID3,POU3F2,POU3F3,IRX1,C…
GO: Biological Process	GO:0072079	nephron tubule formation		3.675e-06	0.01848	0.0002343	0.002132	6	14	SOX8,SOX9,PAX2,IRX1,OSR1,HES5
GO: Biological Process	GO:0051094	positive regulation of developmental process		3.681e-06	0.01851	0.0002343	0.002132	58	911	ERBB4,MAPT,SOX8,FGF9,STK25,BIN1,SFRP2,FOS,FUZ,ASCL1,DLL3,NEUROG2,SOX9,SOX11,MAPK8IP3,PROM1,NEFL,BMP7,BMPR1B,NEUROD1,GNAS,NOTCH1,TCF4,NPPC,ZEB1,TCF12,NTRK2,SOCS3,KLF10,PAK3,PALM,PAX2,PAX6,FNDC5,HOXA5,NRXN3,METRN,NRXN1,AKAP6,VIM,CYP26B1,WNT7B,IGF1,FEZ1,OSR1,PRKCB,CTNNA2,PROX1,HDAC9,CYP1B1,ZEB2,JUND,PTPRD,MAMSTR,DRD2,RB1,VASH2,LTBP3
GO: Biological Process	GO:0060429	epithelium development		3.895e-06	0.01959	0.0002449	0.002228	67	1110	ERBB4,RPS7,EYA1,SOX8,MEOX1,HEG1,SATB1,MLLT3,ALDH1A1,SFRP2,FUZ,SKI,LBX1,ASCL1,DLL3,SOX4,SOX9,SOX11,EXPH5,GAS1,CCND1,PROM1,BMP7,NEUROD1,GNAS,NOTCH1,DDR1,ZEB1,SOCS3,KIF3A,PAX2,PAX3,PAX6,PBX1,MNX1,ONECUT1,NRARP,HOXA5,FKBP8,CNN3,COL2A1,VIM,CYP26B1,DLL4,WNT7B,ID3,POU3F2,POU3F3,IRX1,CRABP2,PPL,FOXP4,IGF1,PRKACA,OSR1,CST6,MAPK1,HES5,PROX1,ZEB2,DLG3,KRT6B,FOXP2,S1PR1,EDNRB,GDF11,SMAD6
GO: Biological Process	GO:0072234	metanephric nephron tubule development		4.005e-06	0.02014	0.0002456	0.002235	7	21	SOX8,SOX9,PAX2,WNT7B,POU3F3,OSR1,HES5
GO: Biological Process	GO:0072243	metanephric nephron epithelium development		4.005e-06	0.02014	0.0002456	0.002235	7	21	SOX8,SOX9,PAX2,WNT7B,POU3F3,OSR1,HES5
GO: Biological Process	GO:0061326	renal tubule development		4.058e-06	0.02041	0.0002459	0.002238	10	48	SOX8,SOX9,PROM1,NOTCH1,PAX2,WNT7B,POU3F3,IRX1,OSR1,HES5
GO: Biological Process	GO:0050679	positive regulation of epithelial cell proliferation		4.52e-06	0.02273	0.0002706	0.002463	18	152	ERBB4,EYA1,FGF9,ARG1,SOX9,SOX11,GAS1,CCND1,NOTCH1,KIF3A,CCND2,PAX2,NRARP,IGF1,OSR1,PROX1,FOXP2,VASH2
GO: Biological Process	GO:0043583	ear development		4.732e-06	0.02379	0.0002799	0.002548	22	215	EYA1,FGF9,GABRB2,SOX9,GAS1,NEUROD1,NOTCH1,DDR1,ZEB1,KIF3A,PAX2,HLA-A,HOXA1,COL2A1,DFNB31,POU3F4,ZIC1,IGF1,OSR1,HES5,PROX1,MAFB
GO: Biological Process	GO:0072089	stem cell proliferation		5.345e-06	0.02688	0.0003126	0.002844	17	139	FGF9,SFRP2,ASCL1,SOX9,SOX11,NES,GAS1,BMP7,DAGLA,NOTCH1,ZEB1,PAX6,WNT7B,OSR1,DRD2,FOXP2,LTBP3
GO: Biological Process	GO:0042063	gliogenesis		5.926e-06	0.0298	0.0003412	0.003105	22	218	HDAC11,SOX8,BIN1,SKI,ASCL1,DLL3,SOX4,SOX9,SOX11,DNER,NDN,NOTCH1,NTRK2,PAX2,PAX6,METRN,VIM,MXRA8,POU3F2,IGF1,CSK,HES5
GO: Biological Process	GO:0045597	positive regulation of cell differentiation		5.97e-06	0.03002	0.0003412	0.003105	46	671	MAPT,SOX8,STK25,BIN1,SFRP2,FOS,ASCL1,DLL3,NEUROG2,SOX9,SOX11,MAPK8IP3,PROM1,NEFL,BMP7,BMPR1B,NEUROD1,GNAS,NOTCH1,TCF4,NPPC,ZEB1,TCF12,NTRK2,SOCS3,KLF10,PAX2,PAX6,FNDC5,HOXA5,METRN,AKAP6,VIM,CYP26B1,WNT7B,IGF1,FEZ1,CTNNA2,PROX1,ZEB2,JUND,PTPRD,MAMSTR,DRD2,RB1,LTBP3
GO: Biological Process	GO:0045667	regulation of osteoblast differentiation		6.198e-06	0.03117	0.0003502	0.003187	15	112	SFRP2,SKI,SOX11,BMP7,BMPR1B,GNAS,NOTCH1,NPPC,WNT7B,ID3,IGF1,PRKACA,RASSF2,JUND,RORB
GO: Biological Process	GO:0023061	signal release		6.475e-06	0.03256	0.0003618	0.003293	33	415	SYN3,SMPD3,NR0B2,DOC2A,UNC13B,SCG5,CADPS,PDE8B,AACS,BRSK1,SOX4,SOX11,ILDR2,NEUROD1,SYT1,NNAT,GNAS,CAMK2A,NTRK2,PCLO,BRSK2,GRIK5,PAX6,PFKM,PFN2,NRXN3,NRXN1,PRKACA,PRKAR2B,INHA,SNAP91,DRD2,MIDN
GO: Biological Process	GO:0048593	camera-type eye morphogenesis		6.925e-06	0.03483	0.0003827	0.003483	15	113	IRX5,SOX8,ALDH1A1,SKI,SOX9,SOX11,PROM1,BMP7,ZEB1,PAX2,PAX6,FAT3,PROX1,RORB,GDF11
GO: Biological Process	GO:0007411	axon guidance		8.647e-06	0.04349	0.0004676	0.004255	31	383	UNC5A,ANK2,APBB1,DPYSL4,SLIT1,NEUROG2,MYH10,GAS1,GFRA1,MAPK8IP3,BMP7,BMPR1B,CACNA1H,ROBO3,CACNB3,PAX6,MNX1,HOXA1,NRXN3,NRXN1,COL2A1,CRMP1,FEZ1,NCAN,MAPK1,DCC,DCX,DLG3,KIF5C,DPYSL3,L1CAM
GO: Biological Process	GO:0097485	neuron projection guidance		8.647e-06	0.04349	0.0004676	0.004255	31	383	UNC5A,ANK2,APBB1,DPYSL4,SLIT1,NEUROG2,MYH10,GAS1,GFRA1,MAPK8IP3,BMP7,BMPR1B,CACNA1H,ROBO3,CACNB3,PAX6,MNX1,HOXA1,NRXN3,NRXN1,COL2A1,CRMP1,FEZ1,NCAN,MAPK1,DCC,DCX,DLG3,KIF5C,DPYSL3,L1CAM
GO: Biological Process	GO:0021537	telencephalon development		8.855e-06	0.04453	0.0004737	0.004311	21	207	ERBB4,SKI,SLC1A2,ASCL1,SLIT1,MYH10,NEUROD1,LHX5,NTRK2,NR2F1,PAX6,DPCD,POU3F2,POU3F3,HES5,PROX1,ZEB2,PRDM8,PTPRS,DRD2,FOXP2
GO: Biological Process	GO:1902679	negative regulation of RNA biosynthetic process		9.163e-06	0.04608	0.000485	0.004414	61	1005	NR2F6,MDFI,SOX8,MEIS2,SATB1,FGF9,ZNF282,NR0B2,SFRP2,SKI,BHLHE40,ASCL1,TAGLN3,SOX9,SOX11,CCND1,BCL7A,CIC,BMP7,NOTCH1,TCF4,ZEB1,MID2,WWP2,NR2F1,KLF10,CBX6,PAX2,PAX3,PAX6,CDKN1C,NRARP,HSBP1,HCFC2,PLK3,DLL4,IRF8,ID3,POU3F3,FOXP4,OSR1,PKIA,SKOR1,ST18,HES5,PROX1,HDAC9,ZEB2,PRDM8,ATN1,FOXP2,RB1,E2F1,EDNRB,NDUFA13,LIMS1,YAF2,TRIM62,PRDM13,ELF2,RORB
GO: Biological Process	GO:0045665	negative regulation of neuron differentiation		9.658e-06	0.04857	0.000506	0.004604	11	64	SOX8,APBB1,LBX1,ASCL1,SOX9,BMP7,NOTCH1,PAX6,PBX1,HES5,GDF11
GO: Biological Process	GO:0000122	negative regulation of transcription from RNA polymerase II promoter		1.01e-05	0.05081	0.0005238	0.004767	45	664	NR2F6,MDFI,MEIS2,SATB1,FGF9,NR0B2,SKI,BHLHE40,TAGLN3,SOX11,CCND1,CIC,NOTCH1,TCF4,ZEB1,WWP2,NR2F1,KLF10,CBX6,PAX2,PAX3,PAX6,CDKN1C,NRARP,HSBP1,HCFC2,PLK3,DLL4,IRF8,ID3,POU3F3,FOXP4,OSR1,PKIA,SKOR1,ST18,HES5,PROX1,HDAC9,ZEB2,ATN1,RB1,E2F1,EDNRB,PRDM13
GO: Biological Process	GO:0030902	hindbrain development		1.039e-05	0.05226	0.0005274	0.004799	17	146	ASCL1,MYH10,GAS1,SSTR2,NEUROD1,LHX5,PAX6,HOXA1,HOXB1,NRXN1,IGF1,CTNNA2,PROX1,PTPRS,MAFB,FOXP2,SEZ6L2
GO: Biological Process	GO:0042692	muscle cell differentiation		1.041e-05	0.05235	0.0005274	0.004799	28	331	SOX8,SORT1,BIN1,ANK2,FHOD3,SKI,MEGF10,SOX9,MYH10,DNER,CACNA1H,NOTCH1,ZEB1,PAX3,UCHL1,AKAP6,CYP26B1,WNT7B,ID3,IGF1,CTNNA2,NEXN,PROX1,HDAC9,MAMSTR,RB1,EDNRB,SMAD6
GO: Biological Process	GO:0007517	muscle organ development		1.049e-05	0.05274	0.0005274	0.004799	30	368	ERBB4,SOX8,HEG1,FGF9,TRIM72,FOS,SKI,LBX1,MEGF10,SOX9,SOX11,DNER,CACNA1H,NOTCH1,TAZ,TCF12,PAX3,IGSF8,MNX1,AKAP6,CYP26B1,DLL4,EGLN1,ID3,IGF1,PROX1,HDAC9,FOXP2,RB1,S1PR1
GO: Biological Process	GO:0045944	positive regulation of transcription from RNA polymerase II promoter		1.073e-05	0.05396	0.0005323	0.004844	57	922	ESRRG,EYA1,SOX8,MEIS2,MEOX1,SFRP2,FOS,APBB1,SKI,ASCL1,NEUROG2,ZNF292,SOX4,SOX9,SOX11,SOX12,DDN,BMP7,NEUROD1,NHLH1,NOTCH1,TCF4,ZEB1,TCF12,CBFA2T3,NR2F1,PSIP1,PAX2,PAX3,PAX6,PBX1,TOX2,ONECUT1,HOXA1,EBF2,HOXA5,HOXB1,HOXB9,POU3F2,POU3F3,IGF1,OSR1,HES5,PROX1,DBP,ZEB2,JUND,ZMIZ2,ARNT2,MAMSTR,MAFB,TET3,DRD2,RB1,E2F1,E2F5,S1PR1
GO: Biological Process	GO:0045934	negative regulation of nucleobase-containing compound metabolic process		1.084e-05	0.05449	0.0005323	0.004844	67	1145	NR2F6,MDFI,SOX8,MEIS2,SATB1,FGF9,ZNF282,NR0B2,SFRP2,SKI,BHLHE40,ASCL1,TAGLN3,SOX9,SOX11,CCND1,BCL7A,CIC,BMP7,NOTCH1,TCF4,NPPC,NPR3,ZEB1,MID2,WWP2,NR2F1,KLF10,CBX6,PALM,PAX2,PAX3,PAX6,CDKN1C,NRARP,HSBP1,HCFC2,PLK3,AKAP6,DLL4,EGLN1,IRF8,ID3,POU3F3,FOXP4,OSR1,PKIA,SKOR1,ST18,HES5,PROX1,HDAC9,ZEB2,PRDM8,DRD2,ATN1,FOXP2,RB1,E2F1,EDNRB,NDUFA13,LIMS1,YAF2,TRIM62,PRDM13,ELF2,RORB
GO: Biological Process	GO:0072170	metanephric tubule development		1.09e-05	0.05482	0.0005323	0.004844	7	24	SOX8,SOX9,PAX2,WNT7B,POU3F3,OSR1,HES5
GO: Biological Process	GO:0016331	morphogenesis of embryonic epithelium		1.109e-05	0.05576	0.0005362	0.004879	18	162	RPS7,SOX8,ALDH1A1,SFRP2,FUZ,SKI,SOX4,SOX9,SOX11,BMP7,PAX2,PAX3,WNT7B,IRX1,PRKACA,OSR1,HES5,ZEB2
GO: Biological Process	GO:0050673	epithelial cell proliferation		1.246e-05	0.06267	0.0005969	0.005432	27	316	ERBB4,EYA1,FGF9,SFRP2,VASH1,ARG1,SOX9,SOX11,GAS1,CCND1,NOTCH1,KIF3A,CCND2,PAX2,PAX6,CDKN1C,NRARP,HOXA5,IGF1,OSR1,MAPK1,PROX1,FOXP2,RB1,EDNRB,LIMS1,VASH2
GO: Biological Process	GO:0060041	retina development in camera-type eye		1.367e-05	0.06875	0.0006486	0.005902	16	134	IRX5,SOX8,SKI,SOX9,MYH10,PROM1,BMPR1B,NEUROD1,PAX2,PAX6,DLL4,FAT3,PROX1,CYP1B1,MDM1,RORB
GO: Biological Process	GO:0007379	segment specification		1.387e-05	0.06976	0.0006519	0.005933	6	17	MEOX1,MLLT3,IRX1,OSR1,HES5,MAFB
GO: Biological Process	GO:0051093	negative regulation of developmental process		1.466e-05	0.07374	0.0006828	0.006214	47	716	MBP,SOX8,MEIS2,SFRP2,VASH1,APBB1,FUZ,SKI,LBX1,ASCL1,SLIT1,DLL3,SOX4,SOX9,SOX11,CCND1,BMP7,KANK1,NOTCH1,NPPC,NPR2,ZEB1,KLF10,PAX2,PAX6,PBX1,NRARP,HOXA5,DLL4,FAT3,WNT7B,ID3,CPE,FOXP4,IQCB1,OSR1,MAPK1,HES5,PROX1,HDAC9,INHA,DCC,MAFB,EDNRB,RORB,LTBP3,GDF11
GO: Biological Process	GO:0071495	cellular response to endogenous stimulus		1.633e-05	0.08214	0.0007536	0.006858	60	1002	NR2F6,ERBB4,ESRRG,ADCY1,ADCY8,SORT1,FBN1,FGF9,FGF12,FBXO32,NR0B2,FOS,FUZ,SKI,ARG1,AACS,PHLPP2,GABRB2,GIPC1,SOX9,SOX11,SST,SSTR2,BMP7,BMPR1B,KANK1,CACNA1H,GNAS,GNG3,NOTCH1,ZEB1,SOCS3,NR2F1,KLF10,PAX2,CDKN1C,PDE1B,ONECUT1,COL2A1,AKAP6,DLL4,CSK,ATP6V0E2,PRKACA,SKOR1,PRKAR2B,PRKCB,APPL1,MAPK1,ADAMTSL2,HDAC9,PARD6A,E2F1,E2F5,LIMS1,FGFBP3,RORB,LTBP1,LTBP3,SMAD6
GO: Biological Process	GO:0021915	neural tube development		1.686e-05	0.08481	0.000771	0.007016	18	167	RPS7,SFRP2,FUZ,SKI,SOX4,SOX11,GAS1,NOTCH1,KIF3A,PAX2,PAX3,PAX6,MNX1,FKBP8,PRKACA,HES5,PROX1,ZEB2
GO: Biological Process	GO:0042127	regulation of cell proliferation		1.71e-05	0.08601	0.0007749	0.007052	79	1439	ERBB4,MATK,EYA1,SOX8,FGF9,VAV3,SFRP2,VASH1,FUZ,SKI,ARG1,LBX1,ASCL1,SIX5,SOX4,SOX9,SOX11,NES,GAS1,BCHE,CCND1,NDN,SST,SSTR2,NDUFS4,BMP7,LHX5,SKAP2,NOTCH1,DDR1,NPPC,NPR3,ZEB1,NTRK2,KIF3A,ZNF503,TFRC,CCND2,CORO1A,KLF10,PAX2,PAX3,PAX6,PBX1,CDC25B,CDKN1C,NRARP,HOXA5,VIM,DLL4,WNT7B,PTGES,TP53I11,POU3F2,POU3F3,IGF1,CSK,OSR1,MAPK1,HES5,PROX1,CYP1B1,ROMO1,INHA,GAB2,ARNT2,DLG3,DRD2,FOXP2,RB1,E2F1,S1PR1,EDNR…
GO: Biological Process	GO:2000179	positive regulation of neural precursor cell proliferation		1.755e-05	0.08827	0.0007881	0.007172	9	45	ASCL1,NES,LHX5,NOTCH1,PAX6,DLL4,IGF1,PROX1,DRD2
GO: Biological Process	GO:0045892	negative regulation of transcription, DNA-templated		1.91e-05	0.09607	0.0008502	0.007737	59	985	NR2F6,MDFI,SOX8,MEIS2,SATB1,FGF9,ZNF282,NR0B2,SFRP2,SKI,BHLHE40,ASCL1,TAGLN3,SOX9,SOX11,CCND1,BCL7A,CIC,BMP7,NOTCH1,TCF4,ZEB1,WWP2,NR2F1,KLF10,CBX6,PAX2,PAX3,PAX6,CDKN1C,NRARP,HSBP1,HCFC2,PLK3,DLL4,IRF8,ID3,POU3F3,FOXP4,OSR1,PKIA,SKOR1,ST18,HES5,PROX1,HDAC9,ZEB2,PRDM8,ATN1,FOXP2,RB1,E2F1,EDNRB,NDUFA13,LIMS1,YAF2,PRDM13,ELF2,RORB
GO: Biological Process	GO:0051172	negative regulation of nitrogen compound metabolic process		2.045e-05	0.1029	0.0009023	0.008211	67	1168	NR2F6,MDFI,SOX8,MEIS2,SATB1,FGF9,ZNF282,NR0B2,SFRP2,SKI,BHLHE40,ASCL1,TAGLN3,SOX9,SOX11,CCND1,BCL7A,CIC,BMP7,NOTCH1,TCF4,NPPC,NPR3,ZEB1,MID2,WWP2,NR2F1,KLF10,CBX6,PALM,PAX2,PAX3,PAX6,CDKN1C,NRARP,HSBP1,HCFC2,PLK3,AKAP6,DLL4,EGLN1,IRF8,ID3,POU3F3,FOXP4,OSR1,PKIA,SKOR1,ST18,HES5,PROX1,HDAC9,ZEB2,PRDM8,DRD2,ATN1,FOXP2,RB1,E2F1,EDNRB,NDUFA13,LIMS1,YAF2,TRIM62,PRDM13,ELF2,RORB
GO: Biological Process	GO:0009719	response to endogenous stimulus		2.103e-05	0.1058	0.0009198	0.00837	78	1424	NR2F6,ERBB4,ESRRG,ADCY1,ADCY8,SORT1,ADRA1B,FBN1,MGST1,FGF9,FGF12,FBXO32,NR0B2,FOS,FUZ,SKI,SLC1A2,ARG1,ASCL1,AACS,PHLPP2,GABRB2,GIPC1,SOX9,SOX11,BCHE,CCND1,SST,SSTR2,NDUFS4,BMP7,BMPR1B,KANK1,CACNA1H,GNAS,GNG3,NOTCH1,ZEB1,SOCS3,NR2F1,KLF10,PAX2,TOX2,CDKN1C,PDE1B,ONECUT1,CHRNA5,HOMER2,COL2A1,AKAP6,DLL4,WNT7B,CSK,ATP6V0E2,PRKACA,SKOR1,PRKAR2B,PRKCB,APPL1,MAPK1,ADAMTSL2,CYC1,HDAC9,DCC,PRDM2,JUND,PARD6…
GO: Biological Process	GO:0061351	neural precursor cell proliferation		2.173e-05	0.1093	0.0009421	0.008574	16	139	ASCL1,NES,LHX5,DAGLA,NOTCH1,ZNF503,PAX6,DLL4,WNT7B,POU3F2,POU3F3,IGF1,PROX1,ZEB2,DRD2,LIMS1
GO: Biological Process	GO:0001656	metanephros development		2.264e-05	0.1139	0.0009733	0.008858	13	96	EYA1,SOX8,FBN1,SOX9,BMP7,PAX2,WNT7B,ID3,POU3F3,IRX1,OSR1,HES5,GDF11
GO: Biological Process	GO:0048592	eye morphogenesis		2.292e-05	0.1153	0.0009769	0.00889	17	155	IRX5,SOX8,ALDH1A1,SKI,SOX9,SOX11,GAS1,PROM1,BMP7,ZEB1,NTRK2,PAX2,PAX6,FAT3,PROX1,RORB,GDF11
GO: Biological Process	GO:0051253	negative regulation of RNA metabolic process		2.494e-05	0.1254	0.001054	0.009588	61	1039	NR2F6,MDFI,SOX8,MEIS2,SATB1,FGF9,ZNF282,NR0B2,SFRP2,SKI,BHLHE40,ASCL1,TAGLN3,SOX9,SOX11,CCND1,BCL7A,CIC,BMP7,NOTCH1,TCF4,ZEB1,MID2,WWP2,NR2F1,KLF10,CBX6,PAX2,PAX3,PAX6,CDKN1C,NRARP,HSBP1,HCFC2,PLK3,DLL4,IRF8,ID3,POU3F3,FOXP4,OSR1,PKIA,SKOR1,ST18,HES5,PROX1,HDAC9,ZEB2,PRDM8,ATN1,FOXP2,RB1,E2F1,EDNRB,NDUFA13,LIMS1,YAF2,TRIM62,PRDM13,ELF2,RORB
GO: Biological Process	GO:0060341	regulation of cellular localization		2.514e-05	0.1264	0.001054	0.009588	58	972	ERBB4,MAPT,APC2,MDFI,NR0B2,DOC2A,SFRP2,ANK2,SCG5,APBB1,CADPS,PDE8B,AACS,SOX4,SOX11,EXPH5,GAS1,BMP7,KANK1,NEUROD1,GLRA1,SYT1,CACNA1H,NNAT,GNAS,NOTCH1,CAMK2A,NTRK2,PCLO,BRSK2,GRIK5,PAX6,PFKM,PFN2,NRXN1,PLK3,AKAP6,CABP1,ZIC1,CLIP3,IGF1,CSK,PRKACA,PKIA,PRKAR2B,PRKCB,APPL1,MAPK1,PINK1,RAB33B,INHA,GAB2,PARD6A,DRD2,RB1,E2F1,MIDN,GOLPH3L
GO: Biological Process	GO:0001709	cell fate determination		2.54e-05	0.1277	0.001055	0.009605	9	47	LBX1,ASCL1,DLL3,PAX2,PAX6,EBF2,CYP26B1,HES5,PROX1
GO: Biological Process	GO:0048839	inner ear development		2.666e-05	0.1341	0.001099	0.01	19	189	EYA1,FGF9,GABRB2,SOX9,NEUROD1,NOTCH1,ZEB1,KIF3A,PAX2,HLA-A,HOXA1,COL2A1,DFNB31,POU3F4,ZIC1,IGF1,HES5,PROX1,MAFB
GO: Biological Process	GO:0045596	negative regulation of cell differentiation		3.083e-05	0.155	0.00126	0.01147	39	569	MBP,SOX8,MEIS2,SFRP2,APBB1,FUZ,SKI,LBX1,ASCL1,SLIT1,DLL3,SOX4,SOX9,SOX11,CCND1,BMP7,KANK1,NOTCH1,ZEB1,KLF10,PAX2,PAX6,PBX1,NRARP,HOXA5,WNT7B,ID3,FOXP4,IQCB1,OSR1,MAPK1,HES5,PROX1,INHA,DCC,MAFB,RORB,LTBP3,GDF11
GO: Biological Process	GO:0072207	metanephric epithelium development		3.311e-05	0.1665	0.001343	0.01222	7	28	SOX8,SOX9,PAX2,WNT7B,POU3F3,OSR1,HES5
GO: Biological Process	GO:0044708	single-organism behavior		3.428e-05	0.1724	0.001379	0.01255	31	411	MAPT,STRBP,ADCY1,ADCY8,ADRA1B,FGF12,UNC79,FOS,APBB1,SLC1A2,PDE8B,BCHE,GLRA1,GPI,NTRK2,RNF180,PDE1B,CHRNA5,HOXA1,NRXN3,NRXN1,UCHL1,HOMER2,ZIC1,IGF1,PRKAR2B,CTNND2,DRD2,FOXP2,SEZ6L2,FOSL1
GO: Biological Process	GO:0007167	enzyme linked receptor protein signaling pathway		3.455e-05	0.1738	0.001379	0.01255	60	1028	ERBB4,ADCY1,ADCY8,SORT1,FBN1,FGF9,FGF12,VAV3,SFRP2,FOS,FUZ,SKI,PHLPP2,GIPC1,SOX9,SOX11,NDN,GFRA1,BMP7,BMPR1B,KANK1,ARHGEF9,NOTCH1,DDR1,NPPC,NPR2,ZEB1,KALRN,NTRK2,SOCS3,KLF10,CDKN1C,PDE1B,PDAP1,ONECUT1,FKBP8,VIM,DDIT4,SH3KBP1,IGF1,CSK,ATP6V0E2,PRKACA,SKOR1,PRKAR2B,PRKCB,APPL1,MAPK1,HES5,ADAMTSL2,RASSF2,GAB2,PTPRD,PARD6A,RALGDS,E2F5,FGFBP3,LTBP1,LTBP3,SMAD6
GO: Biological Process	GO:0035148	tube formation		3.677e-05	0.1849	0.001456	0.01325	16	145	RPS7,SOX8,SFRP2,FUZ,SKI,SOX4,SOX9,SOX11,NOTCH1,PAX2,PAX3,IRX1,PRKACA,OSR1,HES5,ZEB2
GO: Biological Process	GO:0060537	muscle tissue development		3.707e-05	0.1864	0.001456	0.01325	29	374	ERBB4,EYA1,SOX8,HEG1,FGF9,FOS,FHOD3,SKI,MEGF10,SOX9,SOX11,MYH10,DNER,NOTCH1,TAZ,PAX3,IGSF8,AKAP6,CYP26B1,DLL4,EGLN1,ID3,OSR1,NEXN,PROX1,HDAC9,FOXP2,RB1,S1PR1
GO: Biological Process	GO:0010817	regulation of hormone levels		4.013e-05	0.2018	0.001565	0.01424	35	494	SOX8,ALDH1A1,SMPD3,NR0B2,SCG5,RDH16,PDE8B,AACS,SOX4,SOX11,ILDR2,BMPR1B,NEUROD1,CACNA1H,NNAT,GNAS,PCLO,BRSK2,PAX6,CEL,DHRS3,PFKM,NRXN1,CYP26B1,CPE,CRABP2,IGF1,PRKACA,PRKAR2B,CYP1B1,INHA,SLCO4A1,HSD17B8,DRD2,MIDN
GO: Biological Process	GO:0014706	striated muscle tissue development		4.11e-05	0.2067	0.00159	0.01447	28	357	ERBB4,EYA1,SOX8,HEG1,FGF9,FOS,FHOD3,SKI,MEGF10,SOX9,SOX11,MYH10,DNER,NOTCH1,TAZ,PAX3,IGSF8,AKAP6,CYP26B1,DLL4,EGLN1,ID3,NEXN,PROX1,HDAC9,FOXP2,RB1,S1PR1
GO: Biological Process	GO:0022037	metencephalon development		4.352e-05	0.2189	0.001659	0.0151	13	102	ASCL1,MYH10,GAS1,SSTR2,NEUROD1,LHX5,HOXA1,HOXB1,NRXN1,PROX1,PTPRS,FOXP2,SEZ6L2
GO: Biological Process	GO:0055001	muscle cell development		4.388e-05	0.2207	0.001659	0.0151	17	163	SOX8,ANK2,FHOD3,SKI,MEGF10,SOX9,MYH10,DNER,NOTCH1,UCHL1,AKAP6,ID3,IGF1,NEXN,PROX1,HDAC9,SMAD6
GO: Biological Process	GO:0007507	heart development		4.389e-05	0.2207	0.001659	0.0151	34	476	ERBB4,EYA1,ADRA1B,HEG1,FBN1,FGF9,FGF12,SFRP2,ANK2,FHOD3,LBX1,SOX4,SOX9,SOX11,MYH10,NOTCH1,TAZ,KIF3A,PAX3,DHRS3,CRELD1,COL2A1,AKAP6,DLL4,EGLN1,ID3,CPE,FOXP4,OSR1,NEXN,PROX1,HDAC9,S1PR1,SMAD6
GO: Biological Process	GO:0072358	cardiovascular system development		4.831e-05	0.2429	0.001799	0.01638	54	905	ERBB4,EYA1,ADRA1B,HEG1,FBN1,FGF9,FGF12,VAV3,SFRP2,ANK2,VASH1,FHOD3,LBX1,SOX4,SOX9,SOX11,MYH10,BMP7,NOTCH1,TAZ,GPI,NTRK2,SOCS3,KIF3A,PAX3,PAX6,DHRS3,HOXA1,NRARP,HOXA5,CRELD1,NRXN3,NRXN1,COL2A1,AKAP6,DLL4,WNT7B,EGLN1,ID3,CPE,FOXP4,IGF1,OSR1,PRKCB,MAPK1,NEXN,PROX1,HDAC9,CYP1B1,ITGB8,S1PR1,FOSL1,VASH2,SMAD6
GO: Biological Process	GO:0072359	circulatory system development		4.831e-05	0.2429	0.001799	0.01638	54	905	ERBB4,EYA1,ADRA1B,HEG1,FBN1,FGF9,FGF12,VAV3,SFRP2,ANK2,VASH1,FHOD3,LBX1,SOX4,SOX9,SOX11,MYH10,BMP7,NOTCH1,TAZ,GPI,NTRK2,SOCS3,KIF3A,PAX3,PAX6,DHRS3,HOXA1,NRARP,HOXA5,CRELD1,NRXN3,NRXN1,COL2A1,AKAP6,DLL4,WNT7B,EGLN1,ID3,CPE,FOXP4,IGF1,OSR1,PRKCB,MAPK1,NEXN,PROX1,HDAC9,CYP1B1,ITGB8,S1PR1,FOSL1,VASH2,SMAD6
GO: Biological Process	GO:0001838	embryonic epithelial tube formation		4.956e-05	0.2493	0.001833	0.01668	15	133	RPS7,SOX8,SFRP2,FUZ,SKI,SOX4,SOX9,SOX11,PAX2,PAX3,IRX1,PRKACA,OSR1,HES5,ZEB2
GO: Biological Process	GO:0048596	embryonic camera-type eye morphogenesis		5.365e-05	0.2698	0.001952	0.01776	7	30	ALDH1A1,SOX11,BMP7,ZEB1,PAX2,PAX6,PROX1
GO: Biological Process	GO:0072175	epithelial tube formation		5.409e-05	0.272	0.001952	0.01776	15	134	RPS7,SOX8,SFRP2,FUZ,SKI,SOX4,SOX9,SOX11,PAX2,PAX3,IRX1,PRKACA,OSR1,HES5,ZEB2
GO: Biological Process	GO:0072078	nephron tubule morphogenesis		5.412e-05	0.2721	0.001952	0.01776	6	21	SOX8,SOX9,PAX2,IRX1,OSR1,HES5
GO: Biological Process	GO:0031016	pancreas development		5.433e-05	0.2732	0.001952	0.01776	12	90	MEIS2,SOX4,SOX9,ILDR2,NEUROD1,PAX2,PAX6,MNX1,ONECUT1,IGF1,PROX1,GDF11
GO: Biological Process	GO:0051128	regulation of cellular component organization		5.898e-05	0.2966	0.002104	0.01914	89	1733	MAPT,MBP,PICALM,MID1,IGSF9,LRRC7,ALDOA,MOS,STK25,BIN1,SFRP2,SGIP1,PPM1E,APBB1,FUZ,FHOD3,SKI,SLIT1,CENPV,SOX9,NES,MYH10,GAS1,NDN,LRRC4,JMY,NEFL,BMP7,KANK1,SYT1,NOTCH1,DDR1,KALRN,HAP1,NTRK2,GRIK5,NR2F1,KIF3A,TFRC,CORO1A,PAK3,PALM,PAX2,PAX6,PADI2,SYNPO,PFN2,IGFBPL1,NRXN3,MID1IP1,METRN,NRXN1,AKAP6,PAPPA2,VIM,FAT3,SH3KBP1,IRF8,POU3F2,NSMCE2,CLIP3,IGF1,CSK,FEZ1,NCAN,PRKACA,STON2,FMN2,APPL1,CTNNA2,MAPK1…
GO: Biological Process	GO:0009890	negative regulation of biosynthetic process		6.031e-05	0.3033	0.002133	0.01941	68	1233	NR2F6,MDFI,SOX8,MEIS2,SATB1,FGF9,ZNF282,NR0B2,SFRP2,APBB1,SKI,BHLHE40,ASCL1,PDE8B,TAGLN3,SOX9,SOX11,CCND1,BCL7A,CIC,BMP7,NOTCH1,TCF4,NPR3,ZEB1,MID2,WWP2,NR2F1,KLF10,CBX6,PALM,PAX2,PAX3,PAX6,CDKN1C,NRARP,HSBP1,HCFC2,PLK3,AKAP6,DLL4,IRF8,ID3,POU3F3,FOXP4,OSR1,PKIA,SKOR1,ST18,HES5,PROX1,HDAC9,INHA,ZEB2,PRDM8,DRD2,ATN1,FOXP2,RB1,E2F1,EDNRB,NDUFA13,LIMS1,YAF2,TRIM62,PRDM13,ELF2,RORB
GO: Biological Process	GO:0035239	tube morphogenesis		6.065e-05	0.305	0.002133	0.01941	28	365	RPS7,EYA1,SOX8,SFRP2,FUZ,SKI,LBX1,SOX4,SOX9,SOX11,BMP7,NOTCH1,DDR1,ZEB1,PAX2,PAX3,PBX1,HOXA1,NRARP,HOXA5,DLL4,WNT7B,IRX1,IGF1,PRKACA,OSR1,HES5,ZEB2
GO: Biological Process	GO:0031327	negative regulation of cellular biosynthetic process		6.385e-05	0.3211	0.00223	0.02029	67	1212	NR2F6,MDFI,SOX8,MEIS2,SATB1,FGF9,ZNF282,NR0B2,SFRP2,SKI,BHLHE40,ASCL1,PDE8B,TAGLN3,SOX9,SOX11,CCND1,BCL7A,CIC,BMP7,NOTCH1,TCF4,NPR3,ZEB1,MID2,WWP2,NR2F1,KLF10,CBX6,PALM,PAX2,PAX3,PAX6,CDKN1C,NRARP,HSBP1,HCFC2,PLK3,AKAP6,DLL4,IRF8,ID3,POU3F3,FOXP4,OSR1,PKIA,SKOR1,ST18,HES5,PROX1,HDAC9,INHA,ZEB2,PRDM8,DRD2,ATN1,FOXP2,RB1,E2F1,EDNRB,NDUFA13,LIMS1,YAF2,TRIM62,PRDM13,ELF2,RORB
GO: Biological Process	GO:0008283	cell proliferation		6.818e-05	0.3429	0.002365	0.02152	95	1887	ERBB4,MATK,EYA1,SOX8,PICALM,ADRA1B,SATB1,FGF9,VAV3,BIN1,SFRP2,VASH1,FUZ,SKI,ARG1,LBX1,ASCL1,SIX5,MEGF10,SOX4,SOX9,SOX11,NES,MYH10,GAS1,BCHE,CCND1,NDN,SST,SSTR2,NDUFS4,BMP7,LHX5,MAPRE2,SKAP2,DAGLA,NOTCH1,DDR1,NPPC,NPR3,ZEB1,NTRK2,CBFA2T3,KIF3A,ZNF503,TFRC,CCND2,CORO1A,KLF10,PAX2,PAX3,PAX6,PBX1,CDC25B,IGSF8,CDKN1C,PDAP1,NRARP,HOXA5,PIM1,UCHL1,VIM,DDIT4,DLL4,WNT7B,PTGES,TP53I11,POU3F2,POU3F3,IGF1,CS…
GO: Biological Process	GO:0090103	cochlea morphogenesis		7.227e-05	0.3634	0.002489	0.02265	6	22	EYA1,SOX9,ZEB1,PAX2,HOXA1,POU3F4
GO: Biological Process	GO:1901700	response to oxygen-containing compound		7.785e-05	0.3915	0.002663	0.02424	71	1314	ADCY1,ADCY8,SORT1,ADRA1B,MGST1,FGF9,ALDH1A1,FBXO32,UNC79,NR0B2,FOS,SLC1A2,ARG1,ASCL1,AACS,SOX4,SOX9,ILDR2,CMPK2,BCHE,CCND1,SST,SSTR2,NDUFS4,BMP7,KANK1,NEUROD1,NNAT,GNAS,GNG3,NOTCH1,CA3,NPPC,NPTX1,ZEB1,SOCS3,BRSK2,GRIK5,KLF10,PAX2,NRXN1,PLK3,HOMER2,AKAP6,CYP26B1,WNT7B,EGLN1,PTGES,IRF8,CSK,ATP6V0E2,PRKACA,OSR1,PRKAR2B,PRKCB,APPL1,MAPK1,CYC1,HDAC9,CYP1B1,ROMO1,PRDM2,JUND,ARNT2,PLSCR3,DRD2,E2F1,LBP,E…
GO: Biological Process	GO:0001505	regulation of neurotransmitter levels		8.03e-05	0.4038	0.002728	0.02483	17	171	SYN3,DOC2A,UNC13B,CADPS,BRSK1,SYT1,DAGLA,CAMK2A,NTRK2,PCLO,GRIK5,PDE1B,PFN2,NRXN3,NRXN1,SNAP91,DRD2
GO: Biological Process	GO:0046903	secretion		8.169e-05	0.4108	0.002753	0.02505	58	1014	ERBB4,SYN3,SMPD3,ALDOA,NR0B2,DOC2A,UNC13B,TRIM72,SCG5,APBB1,HABP4,CADPS,PDE8B,AACS,BRSK1,GIPC1,SOX4,SOX11,ILDR2,MYH10,EXPH5,CCND1,NEUROD1,GLRA1,SYT1,CACNA1H,NNAT,GNAS,NOTCH1,DDR1,NPR3,CAMK2A,NTRK2,PCLO,BRSK2,GRIK5,PAX6,CEL,PFKM,PFN2,NRXN3,NRXN1,POU2F2,IGF1,PRKACA,PRKAR2B,PRKCB,PINK1,INHA,SCRN1,GAB2,SNAP91,DRD2,EDNRB,MIDN,LLGL1,CELSR2,GOLPH3L
GO: Biological Process	GO:0035107	appendage morphogenesis		8.265e-05	0.4156	0.002753	0.02505	16	155	FGF9,SFRP2,SKI,SOX4,SOX9,SOX11,GAS1,BMP7,BMPR1B,GNAS,NOTCH1,PBX1,COL2A1,CYP26B1,CRABP2,OSR1
GO: Biological Process	GO:0035108	limb morphogenesis		8.265e-05	0.4156	0.002753	0.02505	16	155	FGF9,SFRP2,SKI,SOX4,SOX9,SOX11,GAS1,BMP7,BMPR1B,GNAS,NOTCH1,PBX1,COL2A1,CYP26B1,CRABP2,OSR1
GO: Biological Process	GO:0072282	metanephric nephron tubule morphogenesis		8.443e-05	0.4246	0.002793	0.02542	4	8	SOX8,SOX9,PAX2,HES5
GO: Biological Process	GO:0007269	neurotransmitter secretion		8.666e-05	0.4358	0.002849	0.02592	14	124	SYN3,DOC2A,UNC13B,CADPS,BRSK1,SYT1,CAMK2A,NTRK2,PCLO,GRIK5,PFN2,NRXN3,NRXN1,SNAP91
GO: Biological Process	GO:0060428	lung epithelium development		8.896e-05	0.4474	0.002886	0.02627	8	43	EYA1,ASCL1,SOX9,HOXA5,WNT7B,FOXP4,IGF1,FOXP2
GO: Biological Process	GO:0031076	embryonic camera-type eye development		8.896e-05	0.4474	0.002886	0.02627	8	43	ALDH1A1,SOX11,NES,BMP7,ZEB1,PAX2,PAX6,PROX1
GO: Biological Process	GO:0035282	segmentation		9.286e-05	0.467	0.002983	0.02714	12	95	MEOX1,MLLT3,SFRP2,DLL3,NOTCH1,PAX3,NRARP,IRX1,OSR1,HES5,ZEB2,MAFB
GO: Biological Process	GO:0008284	positive regulation of cell proliferation		9.312e-05	0.4683	0.002983	0.02714	49	816	ERBB4,MATK,EYA1,SOX8,FGF9,VAV3,SFRP2,ARG1,ASCL1,SOX4,SOX9,SOX11,NES,GAS1,CCND1,NDUFS4,LHX5,NOTCH1,NTRK2,KIF3A,CCND2,CORO1A,PAX2,PAX3,PAX6,PBX1,CDC25B,NRARP,VIM,DLL4,WNT7B,POU3F2,POU3F3,IGF1,OSR1,MAPK1,HES5,PROX1,ROMO1,GAB2,ARNT2,DRD2,FOXP2,E2F1,S1PR1,EDNRB,FOSL1,VASH2,LTBP3
GO: Biological Process	GO:0060541	respiratory system development		0.0001011	0.5084	0.003198	0.0291	20	226	EYA1,HEG1,FGF9,SKI,ARG1,ASCL1,SOX9,SOX11,CIC,MAPK8IP3,NOTCH1,MNX1,HOXA5,WNT7B,FOXP4,IGF1,PROX1,FOXP2,LTBP3,STK40
GO: Biological Process	GO:0071560	cellular response to transforming growth factor beta stimulus		0.0001011	0.5084	0.003198	0.0291	20	226	FBN1,FOS,SKI,ARG1,GIPC1,SOX9,SOX11,BMPR1B,ZEB1,KLF10,CDKN1C,ONECUT1,SKOR1,ADAMTSL2,PARD6A,E2F5,LIMS1,LTBP1,LTBP3,SMAD6
GO: Biological Process	GO:0021781	glial cell fate commitment		0.0001031	0.5186	0.003241	0.0295	5	15	SOX8,ASCL1,SOX9,PAX6,HES5
GO: Biological Process	GO:0071559	response to transforming growth factor beta		0.0001074	0.5402	0.003327	0.03028	20	227	FBN1,FOS,SKI,ARG1,GIPC1,SOX9,SOX11,BMPR1B,ZEB1,KLF10,CDKN1C,ONECUT1,SKOR1,ADAMTSL2,PARD6A,E2F5,LIMS1,LTBP1,LTBP3,SMAD6
GO: Biological Process	GO:0048708	astrocyte differentiation		0.0001074	0.5402	0.003327	0.03028	9	56	SOX8,BIN1,DLL3,SOX9,NOTCH1,PAX6,VIM,POU3F2,HES5
GO: Biological Process	GO:0051656	establishment of organelle localization		0.0001078	0.5423	0.003327	0.03028	21	245	MAPT,EYA1,PICALM,MOS,DOC2A,UNC13B,CADPS,SLIT1,KIF13A,MYH10,SYT1,HAP1,PCLO,GRIK5,KIF3A,PAX6,PFN2,FEZ1,STON2,FMN2,RB1
GO: Biological Process	GO:0007612	learning		0.0001124	0.5651	0.003446	0.03136	14	127	ADRA1B,FOS,APBB1,PDE8B,BCHE,NTRK2,PDE1B,NRXN3,NRXN1,PRKAR2B,CTNND2,DRD2,FOXP2,FOSL1
GO: Biological Process	GO:0071310	cellular response to organic substance		0.0001154	0.5803	0.003517	0.032	92	1840	NR2F6,ERBB4,ESRRG,ADCY1,ADCY8,SORT1,FBN1,FGF9,FGF12,VAV3,FBXO32,NR0B2,FOS,FUZ,SKI,ARG1,AACS,PHLPP2,GABRB2,GIPC1,SOX4,SOX9,SOX11,GAS1,CMPK2,CCND1,NDN,SST,SSTR2,BMP7,BMPR1B,KANK1,NEUROD1,ARHGEF9,CACNA1H,GNAS,GNG3,NOTCH1,NPR2,NPTX1,ZEB1,KALRN,CAMK2A,NTRK2,SOCS3,BRSK2,GRIK5,NR2F1,CORO1A,KLF10,PAX2,PADI2,CDKN1C,PDE1B,HLA-A,ONECUT1,NRXN1,COL2A1,AKAP6,DDIT4,CYP26B1,DLL4,WNT7B,IRF8,POU3F2,CSK,FEZ1,ATP6V0…
GO: Biological Process	GO:0002009	morphogenesis of an epithelium		0.0001197	0.602	0.003626	0.033	32	460	RPS7,EYA1,SOX8,MLLT3,ALDH1A1,SFRP2,FUZ,SKI,LBX1,SOX4,SOX9,SOX11,BMP7,NOTCH1,DDR1,SOCS3,PAX2,PAX3,PBX1,NRARP,HOXA5,DLL4,WNT7B,IRX1,IGF1,PRKACA,OSR1,HES5,PROX1,ZEB2,DLG3,KRT6B
GO: Biological Process	GO:0060993	kidney morphogenesis		0.0001237	0.6223	0.003726	0.03391	9	57	SOX8,SOX4,SOX9,BMP7,PAX2,WNT7B,IRX1,OSR1,HES5
GO: Biological Process	GO:0010629	negative regulation of gene expression		0.0001257	0.6322	0.003763	0.03424	62	1123	NR2F6,MDFI,SOX8,PICALM,MEIS2,SATB1,FGF9,ZNF282,NR0B2,SFRP2,SKI,BHLHE40,ASCL1,TAGLN3,SOX9,SOX11,CCND1,BCL7A,CIC,BMP7,NOTCH1,TCF4,TDRKH,ZEB1,WWP2,NR2F1,ZNF503,KLF10,CBX6,PAX2,PAX3,PAX6,CDKN1C,NRARP,HSBP1,HCFC2,PLK3,DLL4,IRF8,ID3,POU3F3,FOXP4,OSR1,PKIA,SKOR1,ST18,HES5,PROX1,HDAC9,ZEB2,PRDM8,ATN1,FOXP2,RB1,E2F1,EDNRB,NDUFA13,LIMS1,YAF2,PRDM13,ELF2,RORB
GO: Biological Process	GO:0060485	mesenchyme development		0.0001267	0.6372	0.003771	0.03431	19	212	ERBB4,SOX8,FGF9,SFRP2,FUZ,DLL3,SOX9,SOX11,BMP7,NOTCH1,PAX2,PAX3,PAX6,HOXA5,CRELD1,WNT7B,OSR1,ZEB2,EDNRB
GO: Biological Process	GO:0072073	kidney epithelium development		0.0001441	0.7246	0.004262	0.03879	15	146	EYA1,SOX8,SOX9,PROM1,BMP7,NOTCH1,PAX2,PBX1,WNT7B,POU3F3,IRX1,OSR1,HES5,GDF11,SMAD6
GO: Biological Process	GO:0003407	neural retina development		0.0001463	0.7357	0.004273	0.03888	8	46	IRX5,SOX8,SOX9,PROM1,NEUROD1,DLL4,FAT3,RORB
GO: Biological Process	GO:0021546	rhombomere development		0.0001479	0.7436	0.004273	0.03888	4	9	PAX6,HOXA1,HOXB1,MAFB
GO: Biological Process	GO:0061004	pattern specification involved in kidney development		0.0001479	0.7436	0.004273	0.03888	4	9	PAX2,IRX1,OSR1,HES5
GO: Biological Process	GO:0072048	renal system pattern specification		0.0001479	0.7436	0.004273	0.03888	4	9	PAX2,IRX1,OSR1,HES5
GO: Biological Process	GO:0008285	negative regulation of cell proliferation		0.0001487	0.7477	0.004273	0.03888	40	634	ERBB4,SFRP2,VASH1,FUZ,SKI,LBX1,SIX5,SOX4,SOX9,SOX11,GAS1,BCHE,NDN,SST,SSTR2,BMP7,SKAP2,NOTCH1,DDR1,NPPC,NPR3,ZEB1,ZNF503,KLF10,PAX6,CDKN1C,DLL4,PTGES,TP53I11,IGF1,CSK,PROX1,CYP1B1,DLG3,DRD2,RB1,FOSL1,LIMS1,GDF11,SMAD6
GO: Biological Process	GO:0051640	organelle localization		0.0001504	0.7563	0.004292	0.03906	24	307	MAPT,EYA1,PICALM,MOS,STK25,DOC2A,UNC13B,CADPS,SLIT1,KIF13A,MYH10,SYT1,HAP1,PCLO,GRIK5,KIF3A,PAX6,PFN2,NRXN1,FEZ1,STON2,FMN2,RB1,NIN
GO: Biological Process	GO:0048048	embryonic eye morphogenesis		0.0001528	0.7684	0.004292	0.03906	7	35	ALDH1A1,SOX11,BMP7,ZEB1,PAX2,PAX6,PROX1
GO: Biological Process	GO:0046533	negative regulation of photoreceptor cell differentiation		0.0001545	0.7768	0.004292	0.03906	3	4	SOX8,SOX9,NOTCH1
GO: Biological Process	GO:0072289	metanephric nephron tubule formation		0.0001545	0.7768	0.004292	0.03906	3	4	SOX8,SOX9,PAX2
GO: Biological Process	GO:0021571	rhombomere 5 development		0.0001545	0.7768	0.004292	0.03906	3	4	HOXA1,HOXB1,MAFB
GO: Biological Process	GO:0072197	ureter morphogenesis		0.0001545	0.7768	0.004292	0.03906	3	4	SOX8,SOX9,PAX2
GO: Biological Process	GO:0072009	nephron epithelium development		0.0001594	0.8017	0.004405	0.04008	10	72	SOX8,SOX9,PROM1,NOTCH1,PAX2,WNT7B,POU3F3,IRX1,OSR1,HES5
GO: Biological Process	GO:0030324	lung development		0.0001686	0.8478	0.004633	0.04216	18	199	EYA1,HEG1,FGF9,ARG1,ASCL1,SOX9,SOX11,CIC,MAPK8IP3,NOTCH1,HOXA5,WNT7B,FOXP4,IGF1,PROX1,FOXP2,LTBP3,STK40
GO: Biological Process	GO:0061448	connective tissue development		0.0001718	0.8639	0.004695	0.04273	20	235	SOX8,FGF9,SFRP2,AACS,SOX9,BMP7,BMPR1B,GNAS,NOTCH1,NPPC,ZEB1,EBF2,HOXA5,HOXC4,COL2A1,WNT7B,IGF1,OSR1,HES5,LTBP3
GO: Biological Process	GO:0060562	epithelial tube morphogenesis		0.000176	0.8853	0.004781	0.04351	26	349	RPS7,EYA1,SOX8,SFRP2,FUZ,SKI,LBX1,SOX4,SOX9,SOX11,BMP7,NOTCH1,DDR1,PAX2,PAX3,PBX1,NRARP,HOXA5,DLL4,WNT7B,IRX1,IGF1,PRKACA,OSR1,HES5,ZEB2
GO: Biological Process	GO:0006935	chemotaxis		0.0001768	0.8892	0.004781	0.04351	41	661	UNC5A,VAV3,ANK2,APBB1,DPYSL4,SLIT1,NEUROG2,SLC37A4,MYH10,GAS1,GFRA1,MAPK8IP3,BMP7,BMPR1B,CACNA1H,ROBO3,NOTCH1,CACNB3,CORO1A,PAX6,PADI2,MNX1,HOXA1,HOXB9,NRXN3,NRXN1,COL2A1,CRMP1,FEZ1,NCAN,MAPK1,DCC,DCX,DLG3,KIF5C,DPYSL3,L1CAM,LBP,S1PR1,EDNRB,FOSL1
GO: Biological Process	GO:0010558	negative regulation of macromolecule biosynthetic process		0.0001789	0.8998	0.004812	0.04379	63	1161	NR2F6,MDFI,SOX8,MEIS2,SATB1,FGF9,ZNF282,NR0B2,SFRP2,APBB1,SKI,BHLHE40,ASCL1,TAGLN3,SOX9,SOX11,CCND1,BCL7A,CIC,BMP7,NOTCH1,TCF4,ZEB1,MID2,WWP2,NR2F1,KLF10,CBX6,PAX2,PAX3,PAX6,CDKN1C,NRARP,HSBP1,HCFC2,PLK3,DLL4,IRF8,ID3,POU3F3,FOXP4,OSR1,PKIA,SKOR1,ST18,HES5,PROX1,HDAC9,INHA,ZEB2,PRDM8,ATN1,FOXP2,RB1,E2F1,EDNRB,NDUFA13,LIMS1,YAF2,TRIM62,PRDM13,ELF2,RORB
GO: Biological Process	GO:0042330	taxis		0.0001825	0.918	0.004883	0.04443	41	662	UNC5A,VAV3,ANK2,APBB1,DPYSL4,SLIT1,NEUROG2,SLC37A4,MYH10,GAS1,GFRA1,MAPK8IP3,BMP7,BMPR1B,CACNA1H,ROBO3,NOTCH1,CACNB3,CORO1A,PAX6,PADI2,MNX1,HOXA1,HOXB9,NRXN3,NRXN1,COL2A1,CRMP1,FEZ1,NCAN,MAPK1,DCC,DCX,DLG3,KIF5C,DPYSL3,L1CAM,LBP,S1PR1,EDNRB,FOSL1
GO: Biological Process	GO:0061333	renal tubule morphogenesis		0.0001985	0.9982	0.005282	0.04806	6	26	SOX8,SOX9,PAX2,IRX1,OSR1,HES5
GO: Biological Process	GO:0060627	regulation of vesicle-mediated transport		0.0002013	1.013	0.005304	0.04827	24	313	PICALM,DOC2A,BIN1,SGIP1,CADPS,EXPH5,GAS1,GLRA1,SYT1,CACNA1H,NOTCH1,PCLO,GRIK5,KIF3A,PFN2,CLIP3,CSK,STON2,MAPK1,RAB33B,SIRPA,GAB2,SNAP91,DRD2
GO: Biological Process	GO:0007610	behavior		0.0002014	1.013	0.005304	0.04827	42	687	MAPT,STRBP,ADCY1,ADCY8,ADRA1B,FGF12,UNC79,SGIP1,FOS,APBA2,APBB1,SLC1A2,PDE8B,SLIT1,ASTN1,NPAS3,BCHE,GLRA1,NOTCH1,NOVA1,GPI,NTRK2,RNF180,PADI2,PDE1B,CHRNA5,HOXA1,NRXN3,NRXN1,UCHL1,HOMER2,ZIC1,IGF1,PRKAR2B,CTNND2,NAV2,DRD2,FOXP2,LBP,SEZ6L2,S1PR1,FOSL1
GO: Biological Process	GO:0021879	forebrain neuron differentiation		0.0002113	1.063	0.005535	0.05037	9	61	ERBB4,ASCL1,SLIT1,LHX5,PAX6,POU3F4,HES5,PROX1,DRD2
GO: Biological Process	GO:0030323	respiratory tube development		0.0002161	1.087	0.00563	0.05124	18	203	EYA1,HEG1,FGF9,ARG1,ASCL1,SOX9,SOX11,CIC,MAPK8IP3,NOTCH1,HOXA5,WNT7B,FOXP4,IGF1,PROX1,FOXP2,LTBP3,STK40
GO: Biological Process	GO:0032940	secretion by cell		0.0002174	1.093	0.005635	0.05128	51	891	SYN3,SMPD3,ALDOA,NR0B2,DOC2A,UNC13B,TRIM72,SCG5,APBB1,HABP4,CADPS,PDE8B,AACS,BRSK1,GIPC1,SOX4,SOX11,ILDR2,MYH10,EXPH5,NEUROD1,GLRA1,SYT1,CACNA1H,NNAT,GNAS,NOTCH1,CAMK2A,NTRK2,PCLO,BRSK2,GRIK5,PAX6,PFKM,PFN2,NRXN3,NRXN1,POU2F2,IGF1,PRKACA,PRKAR2B,PRKCB,PINK1,INHA,SCRN1,GAB2,SNAP91,DRD2,MIDN,LLGL1,GOLPH3L
GO: Biological Process	GO:0090102	cochlea development		0.0002205	1.109	0.005658	0.05148	7	37	EYA1,GABRB2,SOX9,ZEB1,PAX2,HOXA1,POU3F4
GO: Biological Process	GO:0071377	cellular response to glucagon stimulus		0.0002205	1.109	0.005658	0.05148	7	37	ADCY1,ADCY8,ARG1,GNAS,GNG3,PRKACA,PRKAR2B
GO: Biological Process	GO:0048663	neuron fate commitment		0.0002249	1.131	0.00574	0.05224	10	75	EYA1,LBX1,ASCL1,NOTCH1,PAX3,PAX6,MNX1,DLL4,HES5,OLIG1
GO: Biological Process	GO:0048483	autonomic nervous system development		0.0002311	1.162	0.005818	0.05295	8	49	SOX8,ASCL1,SOX4,SOX11,HOXA1,HOXB1,NAV2,EDNRB
GO: Biological Process	GO:0033762	response to glucagon		0.0002311	1.162	0.005818	0.05295	8	49	ADCY1,ADCY8,ARG1,GNAS,GNG3,PRKACA,PRKAR2B,CYC1
GO: Biological Process	GO:0001503	ossification		0.0002314	1.164	0.005818	0.05295	27	375	SOX8,SORT1,FGF9,SFRP2,SKI,SOX9,SOX11,BMP7,BMPR1B,GNAS,NOTCH1,NPPC,NPR2,KLF10,PBX1,DHRS3,COL2A1,WNT7B,ID3,IGF1,PRKACA,OSR1,RASSF2,JUND,S1PR1,RORB,LTBP3
GO: Biological Process	GO:0048646	anatomical structure formation involved in morphogenesis		0.0002356	1.185	0.005895	0.05365	56	1009	RPS7,EYA1,SOX8,MEOX1,FGF9,VAV3,ALDH1A1,SFRP2,ANK2,VASH1,FUZ,FHOD3,SKI,DLL3,SOX4,SOX9,SOX11,MYH10,PROM1,BMP7,CACNA1H,LHX5,GNAS,NOTCH1,GPI,KIF3A,PAX2,PAX3,ONECUT1,HOXA1,NRARP,HOXA5,HOXB1,NRXN3,NRXN1,HSBP1,TTC30B,COL2A1,DLL4,FAT3,WNT7B,EGLN1,FBF1,IRX1,IQCB1,PRKACA,OSR1,PRKCB,HES5,PROX1,HDAC9,CYP1B1,ZEB2,S1PR1,CELSR2,VASH2
GO: Biological Process	GO:0060538	skeletal muscle organ development		0.0002387	1.2	0.00594	0.05406	17	187	SOX8,FOS,SKI,MEGF10,SOX9,SOX11,DNER,NOTCH1,TAZ,PAX3,IGSF8,MNX1,CYP26B1,ID3,HDAC9,FOXP2,RB1
GO: Biological Process	GO:0060174	limb bud formation		0.0002398	1.206	0.00594	0.05406	4	10	SOX4,SOX9,SOX11,COL2A1
GO: Biological Process	GO:0030534	adult behavior		0.000242	1.217	0.005967	0.0543	15	153	MAPT,ADRA1B,FGF12,UNC79,SLC1A2,GLRA1,RNF180,CHRNA5,NRXN3,NRXN1,UCHL1,HOMER2,ZIC1,DRD2,SEZ6L2
GO: Biological Process	GO:0014902	myotube differentiation		0.0002434	1.224	0.005971	0.05433	12	105	SOX8,SORT1,SKI,SOX9,DNER,CACNA1H,NOTCH1,CYP26B1,ID3,IGF1,HDAC9,MAMSTR
GO: Biological Process	GO:0045669	positive regulation of osteoblast differentiation		0.0002715	1.365	0.006627	0.06031	9	63	SFRP2,SOX11,BMP7,BMPR1B,GNAS,NPPC,WNT7B,IGF1,JUND
GO: Biological Process	GO:0051146	striated muscle cell differentiation		0.0002828	1.422	0.00687	0.06252	20	244	SOX8,SORT1,FHOD3,SKI,SOX9,MYH10,DNER,CACNA1H,NOTCH1,PAX3,UCHL1,AKAP6,CYP26B1,ID3,IGF1,NEXN,PROX1,HDAC9,MAMSTR,RB1
GO: Biological Process	GO:0001763	morphogenesis of a branching structure		0.0002894	1.455	0.006996	0.06367	19	226	EYA1,SOX8,SFRP2,SOX9,BMP7,NOTCH1,DDR1,SOCS3,PAX2,PBX1,NRARP,HOXA5,DLL4,WNT7B,CPE,IGF1,CTNND2,PROX1,DRD2
GO: Biological Process	GO:0045666	positive regulation of neuron differentiation		0.0002946	1.482	0.007077	0.06441	11	92	ASCL1,NEUROG2,SOX11,MAPK8IP3,BMP7,NEUROD1,TCF4,ZEB1,TCF12,FEZ1,PROX1
GO: Biological Process	GO:0048736	appendage development		0.0002969	1.493	0.007077	0.06441	16	173	FGF9,SFRP2,SKI,SOX4,SOX9,SOX11,GAS1,BMP7,BMPR1B,GNAS,NOTCH1,PBX1,COL2A1,CYP26B1,CRABP2,OSR1
GO: Biological Process	GO:0060173	limb development		0.0002969	1.493	0.007077	0.06441	16	173	FGF9,SFRP2,SKI,SOX4,SOX9,SOX11,GAS1,BMP7,BMPR1B,GNAS,NOTCH1,PBX1,COL2A1,CYP26B1,CRABP2,OSR1
GO: Biological Process	GO:0072028	nephron morphogenesis		0.0003105	1.562	0.007354	0.06693	7	39	SOX8,SOX9,BMP7,PAX2,IRX1,OSR1,HES5
GO: Biological Process	GO:2000177	regulation of neural precursor cell proliferation		0.0003115	1.566	0.007354	0.06693	10	78	ASCL1,NES,LHX5,NOTCH1,PAX6,DLL4,IGF1,PROX1,DRD2,LIMS1
GO: Biological Process	GO:0048729	tissue morphogenesis		0.0003304	1.662	0.007764	0.07066	36	572	RPS7,EYA1,SOX8,HEG1,MLLT3,ALDH1A1,SFRP2,FUZ,SKI,LBX1,SOX4,SOX9,SOX11,BMP7,NOTCH1,GPI,DDR1,SOCS3,PAX2,PAX3,PBX1,NRARP,HOXA5,DLL4,WNT7B,EGLN1,IRX1,IGF1,PRKACA,OSR1,HES5,PROX1,ZEB2,DLG3,KRT6B,S1PR1
GO: Biological Process	GO:0048863	stem cell differentiation		0.0003355	1.687	0.007848	0.07141	24	324	ERBB4,SOX8,SFRP2,FUZ,SKI,ASCL1,SOX4,SOX9,SOX11,BCHE,BMP7,NOTCH1,KLF10,PAX2,PAX3,PAX6,HOXD4,WNT7B,OSR1,HES5,PROX1,ZEB2,EDNRB,LTBP3
GO: Biological Process	GO:0048469	cell maturation		0.0003432	1.726	0.007991	0.07272	15	158	IRX5,SOX8,ASCL1,NEUROG2,NPPC,NPR2,CDC25B,CDKN1C,HOXA5,POU2F2,PRKACA,HES5,RB1,EDNRB,GDF11
GO: Biological Process	GO:0009953	dorsal/ventral pattern formation		0.0003454	1.737	0.008004	0.07284	12	109	MDFI,FUZ,ASCL1,GAS1,BMPR1B,KIF3A,PAX6,MNX1,FKBP8,DLL4,PRKACA,SMAD6
GO: Biological Process	GO:0001822	kidney development		0.000352	1.77	0.008121	0.0739	21	267	EYA1,SOX8,FBN1,SOX4,SOX9,SOX11,PROM1,BMP7,NOTCH1,KIF3A,PAX2,PBX1,WNT7B,ID3,POU3F3,IRX1,OSR1,HES5,PROX1,GDF11,SMAD6
GO: Biological Process	GO:0060074	synapse maturation		0.0003565	1.793	0.008186	0.0745	5	19	ERBB4,PALM,NRXN3,NRXN1,SEZ6L2
GO: Biological Process	GO:0072173	metanephric tubule morphogenesis		0.0003667	1.844	0.008269	0.07525	4	11	SOX8,SOX9,PAX2,HES5
GO: Biological Process	GO:0007638	mechanosensory behavior		0.0003667	1.844	0.008269	0.07525	4	11	STRBP,NRXN1,DRD2,FOXP2
GO: Biological Process	GO:0072070	loop of Henle development		0.0003667	1.844	0.008269	0.07525	4	11	WNT7B,POU3F3,IRX1,HES5
GO: Biological Process	GO:2001054	negative regulation of mesenchymal cell apoptotic process		0.0003667	1.844	0.008269	0.07525	4	11	SOX9,BMP7,PAX2,POU3F4
GO: Biological Process	GO:0051447	negative regulation of meiotic cell cycle		0.0003762	1.892	0.00835	0.07599	3	5	NPPC,NPR2,PRKACA
GO: Biological Process	GO:0072081	specification of nephron tubule identity		0.0003762	1.892	0.00835	0.07599	3	5	IRX1,OSR1,HES5
GO: Biological Process	GO:0072047	proximal/distal pattern formation involved in nephron development		0.0003762	1.892	0.00835	0.07599	3	5	IRX1,OSR1,HES5
GO: Biological Process	GO:0042471	ear morphogenesis		0.0003769	1.895	0.00835	0.07599	13	126	EYA1,FGF9,SOX9,GAS1,ZEB1,PAX2,HOXA1,COL2A1,POU3F4,ZIC1,OSR1,PROX1,MAFB
GO: Biological Process	GO:0048709	oligodendrocyte differentiation		0.0003835	1.928	0.008458	0.07697	10	80	HDAC11,SOX8,ASCL1,SOX9,SOX11,NOTCH1,NTRK2,PAX6,CSK,HES5
GO: Biological Process	GO:0048857	neural nucleus development		0.0003877	1.95	0.008515	0.07749	9	66	MBP,FGF9,ASCL1,INA,PADI2,HOXA1,HOXB1,FOXP2,LDHA
GO: Biological Process	GO:0007179	transforming growth factor beta receptor signaling pathway		0.0003906	1.964	0.008541	0.07772	17	195	FBN1,FOS,SKI,GIPC1,SOX11,BMPR1B,ZEB1,KLF10,CDKN1C,ONECUT1,SKOR1,ADAMTSL2,PARD6A,E2F5,LTBP1,LTBP3,SMAD6
GO: Biological Process	GO:0050890	cognition		0.0004083	2.053	0.008889	0.0809	20	251	ADCY1,ADCY8,ADRA1B,FOS,APBB1,PDE8B,BCHE,GNAS,GPI,NTRK2,PDE1B,HOXA1,NRXN3,NRXN1,IGF1,PRKAR2B,CTNND2,DRD2,FOXP2,FOSL1
GO: Biological Process	GO:0002065	columnar/cuboidal epithelial cell differentiation		0.0004276	2.15	0.009268	0.08434	11	96	ASCL1,SOX4,SOX11,NEUROD1,NOTCH1,PAX6,HOXA5,FOXP4,PROX1,ZEB2,EDNRB
GO: Biological Process	GO:2000648	positive regulation of stem cell proliferation		0.0004346	2.185	0.009379	0.08535	9	67	FGF9,SOX9,SOX11,GAS1,NOTCH1,PAX6,DRD2,FOXP2,LTBP3
GO: Biological Process	GO:0046058	cAMP metabolic process		0.0004512	2.269	0.009696	0.08824	14	145	ADCY1,ADCY8,PDE8B,GNAS,NPPC,NPR3,NTRK2,PALM,PDE7A,PDE1B,AKAP6,EGLN1,DRD2,EDNRB
GO: Biological Process	GO:0021846	cell proliferation in forebrain		0.0004558	2.292	0.009713	0.08839	6	30	LHX5,PAX6,WNT7B,POU3F2,POU3F3,ZEB2
GO: Biological Process	GO:0060487	lung epithelial cell differentiation		0.0004558	2.292	0.009713	0.08839	6	30	EYA1,ASCL1,SOX9,HOXA5,FOXP4,IGF1
GO: Biological Process	GO:0014032	neural crest cell development		0.0004591	2.309	0.009742	0.08865	8	54	ERBB4,SOX8,SOX9,SOX11,PAX3,PAX6,ZEB2,EDNRB
GO: Biological Process	GO:0007519	skeletal muscle tissue development		0.0004629	2.328	0.009782	0.08902	16	180	SOX8,FOS,SKI,MEGF10,SOX9,SOX11,DNER,NOTCH1,TAZ,PAX3,IGSF8,CYP26B1,ID3,HDAC9,FOXP2,RB1
GO: Biological Process	GO:2000113	negative regulation of cellular macromolecule biosynthetic process		0.0004652	2.34	0.009789	0.08908	59	1108	NR2F6,MDFI,SOX8,MEIS2,SATB1,FGF9,ZNF282,NR0B2,SFRP2,SKI,BHLHE40,ASCL1,TAGLN3,SOX9,SOX11,CCND1,BCL7A,CIC,BMP7,NOTCH1,TCF4,ZEB1,WWP2,NR2F1,KLF10,CBX6,PAX2,PAX3,PAX6,CDKN1C,NRARP,HSBP1,HCFC2,PLK3,DLL4,IRF8,ID3,POU3F3,FOXP4,OSR1,PKIA,SKOR1,ST18,HES5,PROX1,HDAC9,ZEB2,PRDM8,ATN1,FOXP2,RB1,E2F1,EDNRB,NDUFA13,LIMS1,YAF2,PRDM13,ELF2,RORB
GO: Biological Process	GO:0001708	cell fate specification		0.000517	2.6	0.01083	0.09859	10	83	EYA1,SFRP2,LBX1,ASCL1,SOX9,NOTCH1,PAX2,PAX6,MNX1,FKBP8
GO: Biological Process	GO:0031324	negative regulation of cellular metabolic process		0.0005249	2.64	0.01095	0.09969	84	1723	NR2F6,MDFI,SOX8,KIRREL2,MEIS2,ADRA1B,SATB1,FGF9,ZNF282,NR0B2,SFRP2,PPM1E,SKI,BHLHE40,ASCL1,PDE8B,TAGLN3,GIPC1,SOX4,SOX9,SOX11,CCND1,BCL7A,CIC,BMP7,GADD45G,NOTCH1,TCF4,NPPC,DUSP18,NPR3,ZEB1,MID2,WWP2,SOCS3,NR2F1,KLF10,CBX6,PALM,PAX2,PAX3,PAX6,CDKN1C,NRARP,UCHL1,HSBP1,HCFC2,PLK3,AKAP6,MAPK8IP1,DDIT4,DLL4,EGLN1,IRF8,ID3,POU3F3,FOXP4,IGF1,CSK,OSR1,PKIA,SKOR1,PRKAR2B,ST18,HES5,PROX1,HDAC9,INHA,ZEB2,PR…
GO: Biological Process	GO:0006096	glycolytic process		0.0005422	2.727	0.01127	0.1025	9	69	ALDOA,BPGM,GPI,PFKFB4,PFKM,DDIT4,IGF1,LDHA,ENO3
GO: Biological Process	GO:0060479	lung cell differentiation		0.000549	2.761	0.01136	0.1034	6	31	EYA1,ASCL1,SOX9,HOXA5,FOXP4,IGF1
GO: Biological Process	GO:0010721	negative regulation of cell development		0.0005549	2.791	0.01144	0.1041	14	148	MBP,SFRP2,FUZ,SKI,SLIT1,DLL3,SOX11,BMP7,KANK1,NOTCH1,PAX6,WNT7B,HES5,DCC
GO: Biological Process	GO:0009892	negative regulation of metabolic process		0.0005895	2.965	0.01202	0.1094	90	1880	NR2F6,MDFI,SOX8,KIRREL2,PICALM,MEIS2,ADRA1B,SATB1,FGF9,ZNF282,NR0B2,SFRP2,PPM1E,APBB1,SKI,BHLHE40,ASCL1,PDE8B,TAGLN3,GIPC1,SOX4,SOX9,SOX11,GAS1,CCND1,BCL7A,CIC,BMP7,GADD45G,NOTCH1,TCF4,TDRKH,NPPC,DUSP18,NPR3,ZEB1,MID2,WWP2,SOCS3,NR2F1,ZNF503,KLF10,CBX6,PALM,PAX2,PAX3,PAX6,CDKN1C,NRARP,UCHL1,HSBP1,HCFC2,PLK3,AKAP6,MAPK8IP1,DDIT4,DLL4,EGLN1,IRF8,ID3,POU3F3,FOXP4,IGF1,CSK,OSR1,PKIA,SKOR1,FMN2,PRKAR2…
GO: Biological Process	GO:0021516	dorsal spinal cord development		0.0005895	2.965	0.01202	0.1094	5	21	LBX1,ASCL1,LHX5,PAX3,PROX1
GO: Biological Process	GO:0021515	cell differentiation in spinal cord		0.0005904	2.969	0.01202	0.1094	8	56	LBX1,ASCL1,SOX4,LHX5,PAX3,PAX6,MNX1,DLL4
GO: Biological Process	GO:0021872	forebrain generation of neurons		0.0006037	3.036	0.01224	0.1114	9	70	ERBB4,ASCL1,SLIT1,LHX5,PAX6,POU3F4,HES5,PROX1,DRD2
GO: Biological Process	GO:0007611	learning or memory		0.0006367	3.202	0.01286	0.117	18	222	ADCY1,ADCY8,ADRA1B,FOS,APBB1,PDE8B,BCHE,GPI,NTRK2,PDE1B,NRXN3,NRXN1,IGF1,PRKAR2B,CTNND2,DRD2,FOXP2,FOSL1
GO: Biological Process	GO:0060425	lung morphogenesis		0.0006666	3.352	0.01341	0.122	8	57	SOX9,SOX11,MAPK8IP3,HOXA5,WNT7B,IGF1,FOXP2,STK40
GO: Biological Process	GO:0003279	cardiac septum development		0.0006708	3.373	0.01344	0.1223	9	71	HEG1,ANK2,SOX4,SOX11,NOTCH1,DHRS3,CRELD1,EGLN1,PROX1
GO: Biological Process	GO:0055002	striated muscle cell development		0.0006783	3.411	0.01354	0.1232	14	151	SOX8,FHOD3,SKI,SOX9,MYH10,DNER,NOTCH1,UCHL1,AKAP6,ID3,IGF1,NEXN,PROX1,HDAC9
GO: Biological Process	GO:0050769	positive regulation of neurogenesis		0.0006997	3.519	0.01385	0.1261	15	169	MAPT,SOX8,STK25,BIN1,ASCL1,DLL3,SOX11,NEFL,NOTCH1,NTRK2,PAX6,METRN,VIM,PTPRD,DRD2
GO: Biological Process	GO:0006836	neurotransmitter transport		0.0006997	3.519	0.01385	0.1261	15	169	SYN3,DOC2A,UNC13B,CADPS,BRSK1,SYT1,CAMK2A,NTRK2,PCLO,GRIK5,PFN2,NRXN3,NRXN1,SNAP91,DRD2
GO: Biological Process	GO:0072001	renal system development		0.0007213	3.627	0.01422	0.1294	21	282	EYA1,SOX8,FBN1,SOX4,SOX9,SOX11,PROM1,BMP7,NOTCH1,KIF3A,PAX2,PBX1,WNT7B,ID3,POU3F3,IRX1,OSR1,HES5,PROX1,GDF11,SMAD6
GO: Biological Process	GO:0010975	regulation of neuron projection development		0.0007317	3.68	0.01424	0.1296	23	322	MAPT,MBP,LRRC7,STK25,SLIT1,NEFL,BMP7,KANK1,KALRN,HAP1,NTRK2,NR2F1,PAK3,PALM,PAX6,METRN,VIM,FAT3,POU3F2,FEZ1,DCC,PTPRD,DPYSL3
GO: Biological Process	GO:0060482	lobar bronchus development		0.0007333	3.688	0.01424	0.1296	3	6	HOXA5,WNT7B,FOXP4
GO: Biological Process	GO:0046532	regulation of photoreceptor cell differentiation		0.0007333	3.688	0.01424	0.1296	3	6	SOX8,SOX9,NOTCH1
GO: Biological Process	GO:0097011	cellular response to granulocyte macrophage colony-stimulating factor stimulus		0.0007333	3.688	0.01424	0.1296	3	6	NPR2,PDE1B,MAPK1
GO: Biological Process	GO:0003208	cardiac ventricle morphogenesis		0.0007439	3.741	0.01428	0.1299	9	72	HEG1,FGF9,SFRP2,SOX4,SOX11,NOTCH1,DLL4,CPE,PROX1
GO: Biological Process	GO:0009187	cyclic nucleotide metabolic process		0.0007448	3.746	0.01428	0.1299	16	188	ADCY1,ADCY8,PDE8B,RUNDC3A,GNAS,NPPC,NPR2,NPR3,NTRK2,PALM,PDE7A,PDE1B,AKAP6,EGLN1,DRD2,EDNRB
GO: Biological Process	GO:0008593	regulation of Notch signaling pathway		0.0007505	3.774	0.01428	0.1299	8	58	EYA1,MFNG,ASCL1,DLL3,BMP7,TSPAN15,NRARP,HES5
GO: Biological Process	GO:0060900	embryonic camera-type eye formation		0.0007522	3.783	0.01428	0.1299	4	13	ALDH1A1,SOX11,PAX2,PROX1
GO: Biological Process	GO:0010996	response to auditory stimulus		0.0007522	3.783	0.01428	0.1299	4	13	NTRK2,NRXN1,DRD2,FOXP2
GO: Biological Process	GO:0061140	lung secretory cell differentiation		0.0007522	3.783	0.01428	0.1299	4	13	ASCL1,HOXA5,FOXP4,IGF1
GO: Biological Process	GO:0001649	osteoblast differentiation		0.0007722	3.883	0.01459	0.1328	17	207	SOX8,FGF9,SFRP2,SKI,SOX11,BMP7,BMPR1B,GNAS,NOTCH1,NPPC,WNT7B,ID3,IGF1,PRKACA,RASSF2,JUND,RORB
GO: Biological Process	GO:0003230	cardiac atrium development		0.0007794	3.92	0.01459	0.1328	6	33	HEG1,ANK2,SOX4,NOTCH1,DLL4,PROX1
GO: Biological Process	GO:0017015	regulation of transforming growth factor beta receptor signaling pathway		0.0007804	3.924	0.01459	0.1328	11	103	FBN1,SKI,GIPC1,SOX11,ZEB1,CDKN1C,ONECUT1,SKOR1,ADAMTSL2,LTBP1,SMAD6
GO: Biological Process	GO:0072006	nephron development		0.0007804	3.924	0.01459	0.1328	11	103	SOX8,SOX9,PROM1,BMP7,NOTCH1,PAX2,WNT7B,POU3F3,IRX1,OSR1,HES5
GO: Biological Process	GO:0003205	cardiac chamber development		0.0008394	4.221	0.01563	0.1423	13	137	HEG1,FGF9,SFRP2,ANK2,SOX4,SOX11,NOTCH1,DHRS3,CRELD1,DLL4,EGLN1,CPE,PROX1
GO: Biological Process	GO:0014904	myotube cell development		0.0008427	4.238	0.01564	0.1423	8	59	SOX8,SKI,SOX9,DNER,NOTCH1,ID3,IGF1,HDAC9
GO: Biological Process	GO:0002067	glandular epithelial cell differentiation		0.000879	4.421	0.01619	0.1474	7	46	ASCL1,NEUROD1,NOTCH1,PAX6,HOXA5,FOXP4,PROX1
GO: Biological Process	GO:0016079	synaptic vesicle exocytosis		0.000879	4.421	0.01619	0.1474	7	46	DOC2A,UNC13B,CADPS,SYT1,PCLO,GRIK5,PFN2
GO: Biological Process	GO:0021549	cerebellum development		0.0009006	4.529	0.01642	0.1495	10	89	MYH10,GAS1,SSTR2,NEUROD1,LHX5,NRXN1,PROX1,PTPRS,FOXP2,SEZ6L2
GO: Biological Process	GO:0072091	regulation of stem cell proliferation		0.0009006	4.529	0.01642	0.1495	10	89	FGF9,SOX9,SOX11,GAS1,NOTCH1,ZEB1,PAX6,DRD2,FOXP2,LTBP3
GO: Biological Process	GO:0007178	transmembrane receptor protein serine/threonine kinase signaling pathway		0.0009013	4.533	0.01642	0.1495	23	327	FBN1,SFRP2,FOS,SKI,GIPC1,SOX11,BMP7,BMPR1B,NOTCH1,ZEB1,KLF10,CDKN1C,ONECUT1,FKBP8,VIM,SKOR1,HES5,ADAMTSL2,PARD6A,E2F5,LTBP1,LTBP3,SMAD6
GO: Biological Process	GO:0042472	inner ear morphogenesis		0.0009169	4.611	0.01665	0.1515	11	105	EYA1,FGF9,SOX9,ZEB1,PAX2,HOXA1,COL2A1,POU3F4,ZIC1,PROX1,MAFB
GO: Biological Process	GO:0007224	smoothened signaling pathway		0.0009586	4.821	0.01734	0.1578	12	122	FGF9,FUZ,GAS1,GPC2,KIF3A,PAX6,FKBP8,WNT7B,ZIC1,PRKACA,HES5,RB1
GO: Biological Process	GO:0097479	synaptic vesicle localization		0.0009829	4.943	0.01772	0.1612	10	90	PICALM,DOC2A,UNC13B,CADPS,SYT1,PCLO,GRIK5,PFN2,NRXN1,STON2
GO: Biological Process	GO:0022603	regulation of anatomical structure morphogenesis		0.0009918	4.988	0.01781	0.1621	43	766	MAPT,MBP,EYA1,SOX8,MLLT3,ALDOA,STK25,SFRP2,VASH1,FUZ,SLIT1,SOX9,MYH10,NEFL,BMP7,KANK1,NOTCH1,NTRK2,CORO1A,PAK3,PALM,PAX2,PAX3,NRARP,HOXA5,METRN,VIM,DLL4,EGLN1,SH3KBP1,POU3F2,CPE,OSR1,PRKCB,PROX1,HDAC9,CYP1B1,DCC,PTPRD,FOXP2,LIMS1,VASH2,EPB41
GO: Biological Process	GO:0045662	negative regulation of myoblast differentiation		0.001025	5.154	0.01815	0.1651	4	14	SOX8,SOX9,NOTCH1,ID3
GO: Biological Process	GO:0072189	ureter development		0.001025	5.154	0.01815	0.1651	4	14	SOX8,SOX9,PAX2,OSR1
GO: Biological Process	GO:2001053	regulation of mesenchymal cell apoptotic process		0.001025	5.154	0.01815	0.1651	4	14	SOX9,BMP7,PAX2,POU3F4
GO: Biological Process	GO:0097152	mesenchymal cell apoptotic process		0.001025	5.154	0.01815	0.1651	4	14	SOX9,BMP7,PAX2,POU3F4
GO: Biological Process	GO:0090092	regulation of transmembrane receptor protein serine/threonine kinase signaling pathway		0.001042	5.242	0.01839	0.1674	16	194	FBN1,SFRP2,SKI,GIPC1,SOX11,BMP7,NOTCH1,ZEB1,CDKN1C,ONECUT1,FKBP8,SKOR1,HES5,ADAMTSL2,LTBP1,SMAD6
GO: Biological Process	GO:0060349	bone morphogenesis		0.001071	5.387	0.01884	0.1714	10	91	SFRP2,SKI,SOX9,GNAS,NPPC,DHRS3,COL2A1,PAPPA2,CYP26B1,LTBP3
GO: Biological Process	GO:0072088	nephron epithelium morphogenesis		0.001078	5.422	0.01889	0.1719	6	35	SOX8,SOX9,PAX2,IRX1,OSR1,HES5
GO: Biological Process	GO:0010648	negative regulation of cell communication		0.001113	5.597	0.01943	0.1769	52	981	APC2,EYA1,MDFI,ADRA1B,FBN1,MLLT3,FGF9,SFRP2,FUZ,DGKZ,SKI,DLL3,SOX9,GAS1,BCHE,CCND1,BMP7,KANK1,NEUROD1,GLRA1,NOTCH1,DUSP18,SOCS3,PALM,PADI2,DHRS3,ONECUT1,NRARP,UCHL1,RASAL2,COL2A1,CABP1,MAPK8IP1,DDIT4,CYP26B1,DHX58,WNT7B,SH3KBP1,IGF1,CSK,PRKACA,SKOR1,PRKCB,ADAMTSL2,PINK1,RASSF2,DRD2,RB1,RGS16,NDUFA13,LTBP1,SMAD6
GO: Biological Process	GO:0051046	regulation of secretion		0.001127	5.667	0.01961	0.1785	36	612	NR0B2,DOC2A,SCG5,APBB1,CADPS,PDE8B,AACS,SOX4,SOX11,EXPH5,NEUROD1,GLRA1,SYT1,CACNA1H,NNAT,GNAS,NOTCH1,CAMK2A,NTRK2,PCLO,BRSK2,GRIK5,PAX6,PFKM,PFN2,NRXN1,PRKACA,PRKAR2B,PRKCB,PINK1,INHA,GAB2,DRD2,EDNRB,MIDN,GOLPH3L
GO: Biological Process	GO:0014033	neural crest cell differentiation		0.001175	5.909	0.02038	0.1854	8	62	ERBB4,SOX8,SOX9,SOX11,PAX3,PAX6,ZEB2,EDNRB
GO: Biological Process	GO:0071396	cellular response to lipid		0.001195	6.012	0.02057	0.1871	23	334	NR2F6,ESRRG,FBXO32,NR0B2,ARG1,AACS,SOX9,CMPK2,SSTR2,BMP7,GNAS,NR2F1,PAX2,CYP26B1,WNT7B,IRF8,OSR1,MAPK1,PLSCR3,E2F1,LBP,EDNRB,RORB
GO: Biological Process	GO:0048762	mesenchymal cell differentiation		0.001196	6.015	0.02057	0.1871	14	160	ERBB4,SOX8,SFRP2,FUZ,SOX9,SOX11,BMP7,NOTCH1,PAX2,PAX3,PAX6,OSR1,ZEB2,EDNRB
GO: Biological Process	GO:0010605	negative regulation of macromolecule metabolic process		0.001206	6.066	0.02057	0.1871	82	1721	NR2F6,MDFI,SOX8,KIRREL2,PICALM,MEIS2,ADRA1B,SATB1,FGF9,ZNF282,NR0B2,SFRP2,PPM1E,APBB1,SKI,BHLHE40,ASCL1,TAGLN3,GIPC1,SOX4,SOX9,SOX11,GAS1,CCND1,BCL7A,CIC,BMP7,GADD45G,NOTCH1,TCF4,TDRKH,NPPC,DUSP18,ZEB1,MID2,WWP2,SOCS3,NR2F1,ZNF503,KLF10,CBX6,PAX2,PAX3,PAX6,CDKN1C,NRARP,UCHL1,HSBP1,HCFC2,PLK3,MAPK8IP1,DDIT4,DLL4,IRF8,ID3,POU3F3,FOXP4,OSR1,PKIA,SKOR1,FMN2,PRKAR2B,ST18,HES5,PROX1,HDAC9,INHA,ZEB2,PRD…
GO: Biological Process	GO:0060221	retinal rod cell differentiation		0.001206	6.067	0.02057	0.1871	2	2	SOX8,SOX9
GO: Biological Process	GO:0014016	neuroblast differentiation		0.001206	6.067	0.02057	0.1871	2	2	ASCL1,BCHE
GO: Biological Process	GO:0021954	central nervous system neuron development		0.001213	6.099	0.02061	0.1875	9	77	ASCL1,SLIT1,NEUROG2,NTRK2,DCLK1,DCC,DCX,PRDM8,DRD2
GO: Biological Process	GO:0050768	negative regulation of neurogenesis		0.00125	6.284	0.02097	0.1908	11	109	MBP,SKI,SLIT1,DLL3,SOX11,BMP7,NOTCH1,PAX6,WNT7B,HES5,DCC
GO: Biological Process	GO:0021604	cranial nerve structural organization		0.001251	6.29	0.02097	0.1908	3	7	PAX2,HOXA1,HOXB1
GO: Biological Process	GO:0003357	noradrenergic neuron differentiation		0.001251	6.29	0.02097	0.1908	3	7	ASCL1,SOX4,SOX11
GO: Biological Process	GO:0097012	response to granulocyte macrophage colony-stimulating factor		0.001251	6.29	0.02097	0.1908	3	7	NPR2,PDE1B,MAPK1
GO: Biological Process	GO:0001755	neural crest cell migration		0.001257	6.321	0.021	0.1911	6	36	ERBB4,SOX8,PAX3,PAX6,ZEB2,EDNRB
GO: Biological Process	GO:0060042	retina morphogenesis in camera-type eye		0.001292	6.496	0.02151	0.1957	7	49	IRX5,SOX8,SOX9,PROM1,FAT3,PROX1,RORB
GO: Biological Process	GO:0050905	neuromuscular process		0.001347	6.773	0.02235	0.2034	11	110	FGF12,PDE8B,MYH10,NPAS3,NEFL,GLRA1,HOXA1,NRXN1,UCHL1,CTNNA2,DRD2
GO: Biological Process	GO:0021527	spinal cord association neuron differentiation		0.00136	6.839	0.02245	0.2043	4	15	LBX1,ASCL1,LHX5,PAX3
GO: Biological Process	GO:0051147	regulation of muscle cell differentiation		0.001362	6.848	0.02245	0.2043	12	127	SOX8,MEGF10,SOX9,NOTCH1,ZEB1,AKAP6,CYP26B1,ID3,CTNNA2,PROX1,HDAC9,MAMSTR
GO: Biological Process	GO:0009914	hormone transport		0.001371	6.895	0.02253	0.205	22	317	SMPD3,NR0B2,SCG5,PDE8B,AACS,SOX4,SOX11,ILDR2,NEUROD1,NNAT,GNAS,PCLO,BRSK2,PAX6,PFKM,NRXN1,PRKACA,PRKAR2B,INHA,SLCO4A1,DRD2,MIDN
GO: Biological Process	GO:0006915	apoptotic process		0.001402	7.049	0.02296	0.2089	85	1806	ERBB4,MAPT,EYA1,SOX8,SORT1,UNC5A,SATB1,VAV3,ALDH1A1,STK25,UNC13B,BIN1,SFRP2,APBB1,SKI,CYFIP2,ASCL1,SNCB,GABRB2,SOX4,SOX9,NES,GAS1,SST,JMY,NEFL,BMP7,BMPR1B,NEUROD1,GADD45G,TOX3,ARHGEF9,NOTCH1,GPI,NPTX1,KALRN,CAMK2A,NTRK2,SOCS3,BRSK2,GRIK5,H1F0,PAK3,PAX2,PAX3,PDE1B,HOXA5,PIM1,FKBP8,BCL2L13,PLK3,COL2A1,VIM,MAPK8IP1,DDIT4,WNT7B,SH3KBP1,ID3,POU3F3,POU3F4,CLIP3,PPP2R2B,IGF1,OSR1,FMN2,PRKCB,APPL1,MAPK1,…
GO: Biological Process	GO:0012501	programmed cell death		0.001416	7.119	0.02311	0.2103	86	1832	ERBB4,MAPT,EYA1,SOX8,SORT1,UNC5A,SATB1,VAV3,ALDH1A1,STK25,UNC13B,BIN1,SFRP2,APBB1,SKI,CYFIP2,ASCL1,SNCB,GABRB2,SOX4,SOX9,NES,GAS1,SST,JMY,NEFL,BMP7,BMPR1B,NEUROD1,GADD45G,TOX3,ARHGEF9,NOTCH1,GPI,NPTX1,KALRN,CAMK2A,NTRK2,SOCS3,BRSK2,GRIK5,H1F0,PAK3,PAX2,PAX3,PDE1B,HOXA5,PIM1,FKBP8,BCL2L13,PLK3,COL2A1,VIM,MAPK8IP1,DDIT4,CYP26B1,WNT7B,SH3KBP1,ID3,POU3F3,POU3F4,CLIP3,PPP2R2B,IGF1,OSR1,FMN2,PRKCB,APPL…
GO: Biological Process	GO:0033500	carbohydrate homeostasis		0.001435	7.215	0.02328	0.2118	16	200	ADRA1B,AACS,SLC37A4,SOX4,NEUROD1,GPI,NPTX1,BRSK2,GRIK5,PAX2,PAX6,PFKM,NRXN1,PRKACA,PPP1R3G,PLSCR3
GO: Biological Process	GO:0042593	glucose homeostasis		0.001435	7.215	0.02328	0.2118	16	200	ADRA1B,AACS,SLC37A4,SOX4,NEUROD1,GPI,NPTX1,BRSK2,GRIK5,PAX2,PAX6,PFKM,NRXN1,PRKACA,PPP1R3G,PLSCR3
GO: Biological Process	GO:0030510	regulation of BMP signaling pathway		0.001457	7.327	0.02343	0.2132	9	79	FBN1,SFRP2,SKI,SOX11,NOTCH1,FKBP8,SKOR1,HES5,SMAD6
GO: Biological Process	GO:0017158	regulation of calcium ion-dependent exocytosis		0.001458	7.33	0.02343	0.2132	6	37	DOC2A,CADPS,GLRA1,SYT1,CACNA1H,NOTCH1
GO: Biological Process	GO:0010463	mesenchymal cell proliferation		0.001458	7.334	0.02343	0.2132	7	50	FGF9,SOX9,GAS1,BMP7,ZEB1,OSR1,FOXP2
GO: Biological Process	GO:0071322	cellular response to carbohydrate stimulus		0.001492	7.502	0.02387	0.2172	10	95	AACS,SOX4,NEUROD1,NPTX1,BRSK2,GRIK5,PAX2,NRXN1,PRKACA,PRKCB
GO: Biological Process	GO:1901701	cellular response to oxygen-containing compound		0.001495	7.518	0.02387	0.2172	45	829	ADCY1,ADCY8,MGST1,FGF9,FBXO32,FOS,ARG1,AACS,SOX4,SOX9,CMPK2,SSTR2,BMP7,KANK1,NEUROD1,GNAS,GNG3,NPTX1,ZEB1,SOCS3,BRSK2,GRIK5,KLF10,PAX2,NRXN1,AKAP6,CYP26B1,WNT7B,IRF8,CSK,ATP6V0E2,PRKACA,OSR1,PRKAR2B,PRKCB,APPL1,MAPK1,HDAC9,CYP1B1,ROMO1,PLSCR3,E2F1,LBP,EDNRB,RORB
GO: Biological Process	GO:0051216	cartilage development		0.00157	7.896	0.02491	0.2267	15	183	FGF9,SFRP2,SOX9,BMP7,BMPR1B,GNAS,NPPC,ZEB1,HOXA5,HOXC4,COL2A1,WNT7B,OSR1,HES5,LTBP3
GO: Biological Process	GO:0090287	regulation of cellular response to growth factor stimulus		0.00157	7.896	0.02491	0.2267	15	183	FBN1,FGF9,FUZ,SKI,GIPC1,SOX11,ZEB1,CDKN1C,ONECUT1,SKOR1,PRKCB,ADAMTSL2,FGFBP3,LTBP1,SMAD6
GO: Biological Process	GO:0048747	muscle fiber development		0.001593	8.011	0.02519	0.2293	9	80	SOX8,SKI,SOX9,DNER,NOTCH1,UCHL1,ID3,NEXN,HDAC9
GO: Biological Process	GO:0014009	glial cell proliferation		0.001655	8.323	0.02601	0.2367	5	26	SKI,SOX4,SOX11,NOTCH1,VIM
GO: Biological Process	GO:0061384	heart trabecula morphogenesis		0.001655	8.323	0.02601	0.2367	5	26	HEG1,NOTCH1,DLL4,EGLN1,S1PR1
GO: Biological Process	GO:0030815	negative regulation of cAMP metabolic process		0.001682	8.457	0.02634	0.2397	6	38	NPR3,PALM,AKAP6,EGLN1,DRD2,EDNRB
GO: Biological Process	GO:0048864	stem cell development		0.001723	8.664	0.02691	0.2449	19	262	ERBB4,SOX8,SFRP2,FUZ,SKI,SOX4,SOX9,SOX11,BMP7,NOTCH1,KLF10,PAX2,PAX3,PAX6,WNT7B,HES5,PROX1,ZEB2,EDNRB
GO: Biological Process	GO:0001655	urogenital system development		0.001738	8.739	0.02694	0.2452	22	323	EYA1,SOX8,FBN1,SOX4,SOX9,SOX11,PROM1,BMP7,NOTCH1,KIF3A,PAX2,PBX1,WNT7B,ID3,POU3F3,IRX1,IGF1,OSR1,HES5,PROX1,GDF11,SMAD6
GO: Biological Process	GO:0021782	glial cell development		0.001739	8.746	0.02694	0.2452	9	81	HDAC11,SKI,ASCL1,SOX4,SOX11,VIM,MXRA8,POU3F2,HES5
GO: Biological Process	GO:0009968	negative regulation of signal transduction		0.001741	8.756	0.02694	0.2452	49	930	APC2,EYA1,MDFI,ADRA1B,FBN1,MLLT3,FGF9,SFRP2,FUZ,DGKZ,SKI,DLL3,SOX9,GAS1,CCND1,BMP7,KANK1,NEUROD1,NOTCH1,DUSP18,SOCS3,PALM,PADI2,DHRS3,ONECUT1,NRARP,UCHL1,RASAL2,COL2A1,MAPK8IP1,DDIT4,CYP26B1,DHX58,WNT7B,SH3KBP1,IGF1,CSK,PRKACA,SKOR1,PRKCB,ADAMTSL2,PINK1,RASSF2,DRD2,RB1,RGS16,NDUFA13,LTBP1,SMAD6
GO: Biological Process	GO:0051049	regulation of transport		0.001749	8.796	0.02698	0.2455	73	1517	ERBB4,MAPT,APC2,MDFI,RTN2,PICALM,FGF12,NR0B2,DOC2A,BIN1,SFRP2,SGIP1,ANK2,SCG5,APBB1,SLC1A2,ARG1,CADPS,PDE8B,AACS,CACNA2D3,SOX4,SOX11,EXPH5,GAS1,BMP7,KANK1,NEUROD1,GLRA1,SYT1,CACNA1H,NNAT,GNAS,NOTCH1,CACNB3,CAMK2A,NTRK2,WWP2,PCLO,BRSK2,GRIK5,KIF3A,KCNK10,PAX6,PFKM,PFN2,NRXN1,PLK3,AKAP6,CABP1,ZIC1,CLIP3,IGF1,CSK,PRKACA,STON2,PKIA,PRKAR2B,PRKCB,APPL1,MAPK1,PINK1,RAB33B,INHA,SIRPA,GAB2,SNAP91,KCNH2,D…
GO: Biological Process	GO:0048486	parasympathetic nervous system development		0.001765	8.875	0.02698	0.2455	4	16	ASCL1,HOXA1,HOXB1,NAV2
GO: Biological Process	GO:0060219	camera-type eye photoreceptor cell differentiation		0.001765	8.875	0.02698	0.2455	4	16	SOX8,SOX9,PROM1,RORB
GO: Biological Process	GO:0071599	otic vesicle development		0.001765	8.875	0.02698	0.2455	4	16	EYA1,SOX9,COL2A1,PROX1
GO: Biological Process	GO:0050807	regulation of synapse organization		0.001772	8.912	0.027	0.2457	8	66	IGSF9,SLIT1,LRRC4,NRXN3,NRXN1,NCAN,CTNNA2,DRD2
GO: Biological Process	GO:0043433	negative regulation of sequence-specific DNA binding transcription factor activity		0.001777	8.936	0.027	0.2457	12	131	NR0B2,BHLHE40,COMMD6,BMP7,WWP2,PBX1,PIM1,EGLN1,ID3,PROX1,CYP1B1,RB1
GO: Biological Process	GO:0023057	negative regulation of signaling		0.001791	9.009	0.02709	0.2465	51	979	APC2,EYA1,MDFI,ADRA1B,FBN1,MLLT3,FGF9,SFRP2,FUZ,DGKZ,SKI,DLL3,SOX9,GAS1,BCHE,CCND1,BMP7,KANK1,NEUROD1,GLRA1,NOTCH1,DUSP18,SOCS3,PALM,PADI2,DHRS3,ONECUT1,NRARP,UCHL1,RASAL2,COL2A1,MAPK8IP1,DDIT4,CYP26B1,DHX58,WNT7B,SH3KBP1,IGF1,CSK,PRKACA,SKOR1,PRKCB,ADAMTSL2,PINK1,RASSF2,DRD2,RB1,RGS16,NDUFA13,LTBP1,SMAD6
GO: Biological Process	GO:0017157	regulation of exocytosis		0.001799	9.047	0.02709	0.2465	11	114	DOC2A,CADPS,EXPH5,GLRA1,SYT1,CACNA1H,NOTCH1,PCLO,GRIK5,PFN2,GAB2
GO: Biological Process	GO:0030856	regulation of epithelial cell differentiation		0.001799	9.047	0.02709	0.2465	11	114	ASCL1,SOX9,CCND1,PROM1,NOTCH1,ZEB1,PAX2,PAX6,FOXP4,OSR1,ZEB2
GO: Biological Process	GO:0048286	lung alveolus development		0.001842	9.264	0.02765	0.2517	7	52	CIC,MAPK8IP3,HOXA5,IGF1,FOXP2,LTBP3,STK40
GO: Biological Process	GO:0031344	regulation of cell projection organization		0.001861	9.361	0.02786	0.2535	26	409	MAPT,MBP,LRRC7,STK25,FUZ,SLIT1,NEFL,BMP7,KANK1,KALRN,HAP1,NTRK2,NR2F1,PAK3,PALM,PAX6,PFN2,METRN,NRXN1,VIM,FAT3,POU3F2,FEZ1,DCC,PTPRD,DPYSL3
GO: Biological Process	GO:0030800	negative regulation of cyclic nucleotide metabolic process		0.001931	9.71	0.02873	0.2614	6	39	NPR3,PALM,AKAP6,EGLN1,DRD2,EDNRB
GO: Biological Process	GO:0014807	regulation of somitogenesis		0.001951	9.809	0.02873	0.2614	3	8	NOTCH1,PAX3,NRARP
GO: Biological Process	GO:0031223	auditory behavior		0.001951	9.809	0.02873	0.2614	3	8	NRXN1,DRD2,FOXP2
GO: Biological Process	GO:0042473	outer ear morphogenesis		0.001951	9.809	0.02873	0.2614	3	8	EYA1,GAS1,HOXA1
GO: Biological Process	GO:0006208	pyrimidine nucleobase catabolic process		0.001951	9.809	0.02873	0.2614	3	8	DPYSL4,CRMP1,DPYSL3
GO: Biological Process	GO:0035914	skeletal muscle cell differentiation		0.001954	9.824	0.02873	0.2614	8	67	SOX8,FOS,MEGF10,SOX11,NOTCH1,PAX3,CYP26B1,RB1
GO: Biological Process	GO:0021511	spinal cord patterning		0.001975	9.931	0.02887	0.2627	5	27	FUZ,ASCL1,PAX6,DLL4,GDF11
GO: Biological Process	GO:0001964	startle response		0.001975	9.931	0.02887	0.2627	5	27	NPAS3,GLRA1,NRXN1,CTNNA2,DRD2
GO: Biological Process	GO:0010243	response to organonitrogen compound		0.001991	10.02	0.02903	0.2642	42	771	ADCY1,ADCY8,SORT1,ADRA1B,MGST1,FGF9,FOS,SLC1A2,ARG1,ASCL1,AACS,GABRB2,SOX9,BCHE,CCND1,SST,NDUFS4,BMP7,KANK1,GNAS,GNG3,NOTCH1,ZEB1,SOCS3,KLF10,PDE1B,CHRNA5,HOMER2,AKAP6,CSK,ATP6V0E2,PRKACA,PRKAR2B,PRKCB,APPL1,MAPK1,CYC1,HDAC9,DCC,JUND,DRD2,FOSL1
GO: Biological Process	GO:0051130	positive regulation of cellular component organization		0.002005	10.08	0.02914	0.2652	41	748	MAPT,LRRC7,STK25,BIN1,SGIP1,PPM1E,FUZ,SOX9,NES,JMY,NEFL,BMP7,SYT1,NOTCH1,HAP1,NTRK2,KIF3A,CORO1A,PAK3,PALM,PAX2,SYNPO,PFN2,NRXN3,METRN,NRXN1,IRF8,NSMCE2,CLIP3,IGF1,FEZ1,FMN2,PINK1,PROX1,SIRPA,DCC,PTPRD,DPYSL3,DRD2,RB1,E2F1
GO: Biological Process	GO:0071333	cellular response to glucose stimulus		0.002063	10.38	0.0299	0.2721	9	83	AACS,SOX4,NEUROD1,NPTX1,BRSK2,GRIK5,PAX2,NRXN1,PRKACA
GO: Biological Process	GO:0030855	epithelial cell differentiation		0.002084	10.48	0.03011	0.274	34	589	ERBB4,EYA1,SOX8,HEG1,ASCL1,SOX4,SOX9,SOX11,EXPH5,CCND1,PROM1,BMP7,NEUROD1,NOTCH1,ZEB1,PAX2,PAX6,ONECUT1,HOXA5,CNN3,VIM,CYP26B1,WNT7B,ID3,PPL,FOXP4,IGF1,OSR1,HES5,PROX1,ZEB2,KRT6B,S1PR1,EDNRB
GO: Biological Process	GO:0021543	pallium development		0.002152	10.82	0.03096	0.2818	12	134	ASCL1,NEUROD1,LHX5,NTRK2,NR2F1,PAX6,POU3F2,POU3F3,PROX1,ZEB2,PTPRS,FOXP2
GO: Biological Process	GO:0010563	negative regulation of phosphorus metabolic process		0.002161	10.87	0.03096	0.2818	25	392	KIRREL2,SFRP2,PPM1E,BMP7,GADD45G,DUSP18,NPR3,SOCS3,PALM,PAX6,CDKN1C,UCHL1,AKAP6,MAPK8IP1,DDIT4,EGLN1,IGF1,CSK,PKIA,PRKAR2B,INHA,DRD2,RB1,EDNRB,SMAD6
GO: Biological Process	GO:0045936	negative regulation of phosphate metabolic process		0.002161	10.87	0.03096	0.2818	25	392	KIRREL2,SFRP2,PPM1E,BMP7,GADD45G,DUSP18,NPR3,SOCS3,PALM,PAX6,CDKN1C,UCHL1,AKAP6,MAPK8IP1,DDIT4,EGLN1,IGF1,CSK,PKIA,PRKAR2B,INHA,DRD2,RB1,EDNRB,SMAD6
GO: Biological Process	GO:0003206	cardiac chamber morphogenesis		0.002214	11.13	0.03163	0.2878	11	117	HEG1,FGF9,SFRP2,SOX4,SOX11,NOTCH1,DHRS3,DLL4,EGLN1,CPE,PROX1
GO: Biological Process	GO:0003214	cardiac left ventricle morphogenesis		0.002246	11.3	0.03173	0.2888	4	17	FGF9,SFRP2,NOTCH1,CPE
GO: Biological Process	GO:0045956	positive regulation of calcium ion-dependent exocytosis		0.002246	11.3	0.03173	0.2888	4	17	CADPS,GLRA1,SYT1,CACNA1H
GO: Biological Process	GO:0034199	activation of protein kinase A activity		0.002246	11.3	0.03173	0.2888	4	17	ADCY1,ADCY8,PRKACA,PRKAR2B
GO: Biological Process	GO:0046879	hormone secretion		0.002246	11.3	0.03173	0.2888	21	309	SMPD3,NR0B2,SCG5,PDE8B,AACS,SOX4,SOX11,ILDR2,NEUROD1,NNAT,GNAS,PCLO,BRSK2,PAX6,PFKM,NRXN1,PRKACA,PRKAR2B,INHA,DRD2,MIDN
GO: Biological Process	GO:0007632	visual behavior		0.0023	11.57	0.03239	0.2948	7	54	ADRA1B,APBB1,SLC1A2,PDE8B,PDE1B,HOXA1,DRD2
GO: Biological Process	GO:0021904	dorsal/ventral neural tube patterning		0.002337	11.76	0.03284	0.2988	5	28	GAS1,KIF3A,MNX1,FKBP8,PRKACA
GO: Biological Process	GO:0007219	Notch signaling pathway		0.002367	11.91	0.03316	0.3018	14	172	EYA1,MFNG,ASCL1,DLL3,DNER,CCND1,BMP7,NOTCH1,TSPAN15,NRARP,DLL4,HES5,HDAC9,E2F1
GO: Biological Process	GO:0048871	multicellular organismal homeostasis		0.002422	12.18	0.03383	0.3079	19	270	ERBB4,SGIP1,SOX9,ILDR2,NDN,PROM1,NEUROD1,GNAS,TFRC,CORO1A,HOMER2,COL2A1,DFNB31,CSK,IQCB1,DRD2,S1PR1,EDNRB,LTBP3
GO: Biological Process	GO:0071331	cellular response to hexose stimulus		0.002434	12.24	0.03391	0.3086	9	85	AACS,SOX4,NEUROD1,NPTX1,BRSK2,GRIK5,PAX2,NRXN1,PRKACA
GO: Biological Process	GO:0030072	peptide hormone secretion		0.00254	12.78	0.03529	0.3212	18	251	SMPD3,NR0B2,PDE8B,AACS,SOX4,ILDR2,NEUROD1,NNAT,GNAS,PCLO,BRSK2,PAX6,PFKM,NRXN1,PRKACA,PRKAR2B,DRD2,MIDN
GO: Biological Process	GO:0071326	cellular response to monosaccharide stimulus		0.002638	13.27	0.03655	0.3326	9	86	AACS,SOX4,NEUROD1,NPTX1,BRSK2,GRIK5,PAX2,NRXN1,PRKACA
GO: Biological Process	GO:0061138	morphogenesis of a branching epithelium		0.002724	13.7	0.03753	0.3415	16	213	EYA1,SOX8,SFRP2,SOX9,BMP7,NOTCH1,DDR1,SOCS3,PAX2,PBX1,NRARP,HOXA5,DLL4,WNT7B,IGF1,PROX1
GO: Biological Process	GO:0030073	insulin secretion		0.002724	13.7	0.03753	0.3415	16	213	NR0B2,PDE8B,AACS,SOX4,ILDR2,NEUROD1,NNAT,GNAS,PCLO,BRSK2,PFKM,NRXN1,PRKACA,PRKAR2B,DRD2,MIDN
GO: Biological Process	GO:0016358	dendrite development		0.002775	13.96	0.0381	0.3467	14	175	PICALM,IGSF9,BMP7,KALRN,NTRK2,PAK3,PALM,DCLK1,FAT3,CTNNA2,DCC,DCX,PTPRD,CELSR2
GO: Biological Process	GO:0060251	regulation of glial cell proliferation		0.00281	14.13	0.0381	0.3467	4	18	SKI,SOX11,NOTCH1,VIM
GO: Biological Process	GO:0072148	epithelial cell fate commitment		0.00281	14.13	0.0381	0.3467	4	18	NEUROD1,NOTCH1,HES5,PROX1
GO: Biological Process	GO:0048741	skeletal muscle fiber development		0.00284	14.28	0.0381	0.3467	7	56	SOX8,SKI,SOX9,DNER,NOTCH1,ID3,HDAC9
GO: Biological Process	GO:0060433	bronchus development		0.002852	14.34	0.0381	0.3467	3	9	HOXA5,WNT7B,FOXP4
GO: Biological Process	GO:0048752	semicircular canal morphogenesis		0.002852	14.34	0.0381	0.3467	3	9	EYA1,ZEB1,HOXA1
GO: Biological Process	GO:0060253	negative regulation of glial cell proliferation		0.002852	14.34	0.0381	0.3467	3	9	SKI,SOX11,NOTCH1
GO: Biological Process	GO:0002072	optic cup morphogenesis involved in camera-type eye development		0.002852	14.34	0.0381	0.3467	3	9	ALDH1A1,SOX11,PAX2
GO: Biological Process	GO:0048845	venous blood vessel morphogenesis		0.002852	14.34	0.0381	0.3467	3	9	HEG1,NOTCH1,PROX1
GO: Biological Process	GO:0051823	regulation of synapse structural plasticity		0.002852	14.34	0.0381	0.3467	3	9	NCAN,CTNNA2,DRD2
GO: Biological Process	GO:0097480	establishment of synaptic vesicle localization		0.002856	14.36	0.0381	0.3467	9	87	PICALM,DOC2A,UNC13B,CADPS,SYT1,PCLO,GRIK5,PFN2,STON2
GO: Biological Process	GO:0048489	synaptic vesicle transport		0.002856	14.36	0.0381	0.3467	9	87	PICALM,DOC2A,UNC13B,CADPS,SYT1,PCLO,GRIK5,PFN2,STON2
GO: Biological Process	GO:0050803	regulation of synapse structure or activity		0.003091	15.54	0.04112	0.3742	8	72	IGSF9,SLIT1,LRRC4,NRXN3,NRXN1,NCAN,CTNNA2,DRD2
GO: Biological Process	GO:0003231	cardiac ventricle development		0.003147	15.83	0.04176	0.38	10	105	HEG1,FGF9,SFRP2,SOX4,SOX11,NOTCH1,DLL4,EGLN1,CPE,PROX1
GO: Biological Process	GO:0060412	ventricular septum morphogenesis		0.003204	16.11	0.04223	0.3843	5	30	SOX4,SOX11,NOTCH1,EGLN1,PROX1
GO: Biological Process	GO:0003209	cardiac atrium morphogenesis		0.003204	16.11	0.04223	0.3843	5	30	HEG1,SOX4,NOTCH1,DLL4,PROX1
GO: Biological Process	GO:0030514	negative regulation of BMP signaling pathway		0.003216	16.17	0.04223	0.3843	6	43	FBN1,SFRP2,SKI,NOTCH1,SKOR1,SMAD6
GO: Biological Process	GO:0072210	metanephric nephron development		0.003216	16.17	0.04223	0.3843	6	43	SOX8,SOX9,PAX2,IRX1,OSR1,HES5
GO: Biological Process	GO:0051153	regulation of striated muscle cell differentiation		0.003333	16.76	0.04303	0.3916	9	89	SOX8,SOX9,NOTCH1,AKAP6,CYP26B1,ID3,PROX1,HDAC9,MAMSTR
GO: Biological Process	GO:0046883	regulation of hormone secretion		0.003407	17.13	0.04303	0.3916	18	258	NR0B2,SCG5,PDE8B,AACS,SOX4,SOX11,NEUROD1,NNAT,GNAS,BRSK2,PAX6,PFKM,NRXN1,PRKACA,PRKAR2B,INHA,DRD2,MIDN
GO: Biological Process	GO:0072190	ureter urothelium development		0.003414	17.17	0.04303	0.3916	2	3	SOX9,OSR1
GO: Biological Process	GO:0035583	sequestering of TGFbeta in extracellular matrix		0.003414	17.17	0.04303	0.3916	2	3	FBN1,LTBP1
GO: Biological Process	GO:2000974	negative regulation of pro-B cell differentiation		0.003414	17.17	0.04303	0.3916	2	3	NOTCH1,HES5
GO: Biological Process	GO:0072069	DCT cell differentiation		0.003414	17.17	0.04303	0.3916	2	3	PAX2,POU3F3
GO: Biological Process	GO:1901201	regulation of extracellular matrix assembly		0.003414	17.17	0.04303	0.3916	2	3	SOX9,NOTCH1
GO: Biological Process	GO:0021754	facial nucleus development		0.003414	17.17	0.04303	0.3916	2	3	HOXA1,HOXB1
GO: Biological Process	GO:1990086	lens fiber cell apoptotic process		0.003414	17.17	0.04303	0.3916	2	3	E2F1,E2F2
GO: Biological Process	GO:0060160	negative regulation of dopamine receptor signaling pathway		0.003414	17.17	0.04303	0.3916	2	3	PALM,DRD2
GO: Biological Process	GO:0072240	metanephric DCT cell differentiation		0.003414	17.17	0.04303	0.3916	2	3	PAX2,POU3F3
GO: Biological Process	GO:0061615	glycolytic process through fructose-6-phosphate		0.003414	17.17	0.04303	0.3916	2	3	GPI,PFKM
GO: Biological Process	GO:0072034	renal vesicle induction		0.003414	17.17	0.04303	0.3916	2	3	SOX8,SOX9
GO: Biological Process	GO:0071930	negative regulation of transcription involved in G1/S transition of mitotic cell cycle		0.003414	17.17	0.04303	0.3916	2	3	RB1,E2F1
GO: Biological Process	GO:0021678	third ventricle development		0.003414	17.17	0.04303	0.3916	2	3	MYH10,DPCD
GO: Biological Process	GO:0021570	rhombomere 4 development		0.003414	17.17	0.04303	0.3916	2	3	HOXA1,HOXB1
GO: Biological Process	GO:0019935	cyclic-nucleotide-mediated signaling		0.003473	17.47	0.04367	0.3974	7	58	ADCY8,SOX9,NDUFS4,GNAS,PCLO,AKAP6,EDNRB
GO: Biological Process	GO:1900543	negative regulation of purine nucleotide metabolic process		0.003618	18.2	0.04526	0.4119	6	44	NPR3,PALM,AKAP6,EGLN1,DRD2,EDNRB
GO: Biological Process	GO:0021532	neural tube patterning		0.003618	18.2	0.04526	0.4119	6	44	GAS1,KIF3A,PAX6,MNX1,FKBP8,PRKACA
GO: Biological Process	GO:0052652	cyclic purine nucleotide metabolic process		0.003684	18.53	0.04579	0.4167	12	143	ADCY1,ADCY8,RUNDC3A,GNAS,NPPC,NPR2,NPR3,NTRK2,PALM,AKAP6,DRD2,EDNRB
GO: Biological Process	GO:0002790	peptide secretion		0.003695	18.58	0.04579	0.4167	18	260	SMPD3,NR0B2,PDE8B,AACS,SOX4,ILDR2,NEUROD1,NNAT,GNAS,PCLO,BRSK2,PAX6,PFKM,NRXN1,PRKACA,PRKAR2B,DRD2,MIDN
GO: Biological Process	GO:0042445	hormone metabolic process		0.003696	18.59	0.04579	0.4167	15	200	ALDH1A1,SCG5,RDH16,PDE8B,BMPR1B,CACNA1H,CEL,DHRS3,CYP26B1,CPE,CRABP2,IGF1,CYP1B1,SLCO4A1,HSD17B8
GO: Biological Process	GO:0019932	second-messenger-mediated signaling		0.003696	18.59	0.04579	0.4167	15	200	ADCY8,ANK2,SOX9,NDUFS4,NEUROD1,TOX3,GNAS,NTRK2,PCLO,HOMER2,AKAP6,IGF1,PRKACA,L1CAM,EDNRB
GO: Biological Process	GO:0030857	negative regulation of epithelial cell differentiation		0.003715	18.68	0.0459	0.4177	5	31	SOX9,CCND1,ZEB1,FOXP4,OSR1
GO: Biological Process	GO:0048754	branching morphogenesis of an epithelial tube		0.003764	18.93	0.0464	0.4222	14	181	EYA1,SOX8,SFRP2,SOX9,BMP7,NOTCH1,DDR1,PAX2,PBX1,NRARP,HOXA5,DLL4,WNT7B,IGF1
GO: Biological Process	GO:0001568	blood vessel development		0.003805	19.13	0.04678	0.4257	32	566	EYA1,HEG1,FGF9,VAV3,SFRP2,VASH1,SOX4,BMP7,NOTCH1,GPI,NTRK2,SOCS3,PAX6,HOXA1,NRARP,HOXA5,NRXN3,NRXN1,DLL4,WNT7B,EGLN1,OSR1,PRKCB,MAPK1,PROX1,HDAC9,CYP1B1,ITGB8,S1PR1,FOSL1,VASH2,SMAD6
GO: Biological Process	GO:0010830	regulation of myotube differentiation		0.003827	19.25	0.04694	0.4272	7	59	SOX8,SOX9,NOTCH1,CYP26B1,ID3,HDAC9,MAMSTR
GO: Biological Process	GO:0006468	protein phosphorylation		0.003855	19.38	0.04703	0.428	69	1464	ERBB4,MATK,MDFI,KIRREL2,ADCY1,ADCY8,MOS,STK25,SFRP2,PPM1E,STK33,MAST1,PNCK,MAPKBP1,BRSK1,SOX9,CCND1,NDUFS4,MAPK8IP3,BMP7,BMPR1B,GADD45G,DCLK2,GNAS,GNG3,DDR1,DUSP18,NPR2,KALRN,CAMK2A,NTRK2,SOCS3,BRSK2,CCND2,PAK3,PAX6,CDC25B,DCLK1,CDKN1C,PFN2,CDK14,SBK1,PIM1,UCHL1,PLK3,AKAP6,MAPK8IP1,DDIT4,WNT7B,CLIP3,IGF1,CSK,PRKACA,PKIA,PRKAR2B,PRKCB,MAPK1,NEXN,HES5,PINK1,PROX1,ZEB2,CABLES1,STK32A,DRD2,RB1,EDNRB,…
GO: Biological Process	GO:0040007	growth		0.003867	19.45	0.04703	0.428	48	944	ERBB4,MAPT,ADRA1B,HEG1,FGF9,UNC79,SFRP2,SGIP1,APBA2,APBB1,SLC1A2,CSPG5,SLIT1,SOX9,GAS1,NDN,NEDD9,BMP7,BMPR1B,GNAS,NOTCH1,DDR1,NPPC,SOCS3,TFRC,DCLK1,IGFBPL1,HOXA5,FKBP8,AKAP6,PAPPA2,WNT7B,IRF8,POU3F2,IGF1,ATP6V0E2,PRKCB,PROX1,DCC,DCX,DRD2,FOXP2,LBP,S1PR1,NDUFA13,STK40,ENO3,GDF11
GO: Biological Process	GO:0002062	chondrocyte differentiation		0.003871	19.47	0.04703	0.428	9	91	FGF9,SFRP2,SOX9,BMPR1B,NPPC,COL2A1,OSR1,HES5,LTBP3
GO: Biological Process	GO:0030010	establishment of cell polarity		0.003871	19.47	0.04703	0.428	9	91	EYA1,MOS,BRSK1,FRMD4B,KANK1,BRSK2,PAX6,FBF1,PARD6A
GO: Biological Process	GO:0009190	cyclic nucleotide biosynthetic process		0.003898	19.6	0.04723	0.4298	12	144	ADCY1,ADCY8,RUNDC3A,GNAS,NPPC,NPR2,NPR3,NTRK2,PALM,AKAP6,DRD2,EDNRB
GO: Biological Process	GO:0007155	cell adhesion		0.003957	19.9	0.04755	0.4327	53	1067	KIRREL2,PCDH19,IGSF9,VAV3,SORBS2,SFRP2,SPECC1,CYFIP2,ASTN1,MEGF10,MYBPC2,SOX9,MYH10,NEDD9,BMP7,BMPR1B,KANK1,ADAMTS18,GNAS,NOTCH1,DDR1,PCDHB14,PCDHA12,CLDN8,CORO1A,CDH8,MAGI1,ONECUT1,NRARP,NRXN3,SERPINI1,NRXN1,COL2A1,COL12A1,FAT3,WNT7B,FEZ1,NCAN,CTNNA2,CTNND2,HES5,CYP1B1,SPOCK2,SIRPA,ITGB8,CADM2,PTPRD,PTPRS,L1CAM,S1PR1,LIMS1,CELSR2,SMAD6
GO: Biological Process	GO:0046113	nucleobase catabolic process		0.003971	19.97	0.04755	0.4327	3	10	DPYSL4,CRMP1,DPYSL3
GO: Biological Process	GO:0003211	cardiac ventricle formation		0.003971	19.97	0.04755	0.4327	3	10	SOX4,SOX11,NOTCH1
GO: Biological Process	GO:0043653	mitochondrial fragmentation involved in apoptotic process		0.003971	19.97	0.04755	0.4327	3	10	ERBB4,NPTX1,PPP2R2B
GO: Biological Process	GO:0002328	pro-B cell differentiation		0.003971	19.97	0.04755	0.4327	3	10	SOX4,NOTCH1,HES5
GO: Biological Process	GO:0050796	regulation of insulin secretion		0.004151	20.88	0.04959	0.4513	14	183	NR0B2,PDE8B,AACS,SOX4,NEUROD1,NNAT,GNAS,BRSK2,PFKM,NRXN1,PRKACA,PRKAR2B,DRD2,MIDN
GO: Biological Process	GO:0044092	negative regulation of molecular function		0.004165	20.95	0.04963	0.4517	49	972	MDFI,PICALM,SORT1,CD2BP2,FGF12,NR0B2,SFRP2,SCG5,PPM1E,DGKZ,SKI,BHLHE40,HABP4,SNCB,SOX11,NES,COMMD6,BMP7,GADD45G,NOTCH1,GPI,DUSP18,NPR3,WWP2,SOCS3,PALM,PAX2,PBX1,CDKN1C,SERPINI1,PIM1,UCHL1,CNN3,CABP1,MAPK8IP1,EGLN1,ID3,IGF1,CSK,PKIA,CST6,PRKAR2B,PROX1,CYP1B1,DLG3,DRD2,RB1,EDNRB,MIDN
Mouse Phenotype	MP:0002882	abnormal neuron morphology		3.099e-12	1.378e-08	1.378e-08	1.237e-07	109	1220	ERBB4,SYN3,MAPT,APC2,MBP,EYA1,SORT1,UNC5A,FBN1,IGSF9,UNC13B,SFRP2,FOS,FUZ,DPYSL4,NBEA,SLC1A2,CYFIP2,LBX1,CADPS,ASCL1,SLIT1,ASTN1,BRSK1,NEUROG2,MEGF10,GABRB2,SOX4,SOX11,MYH10,KIF1A,GAS1,NDN,SSTR2,GFRA1,NDUFS4,MAPK8IP3,PROM1,NEFL,BMPR1B,NEUROD1,GLRA1,ARHGEF9,LHX5,DCLK2,ROBO3,DAGLA,NOTCH1,NPPC,CACNB3,NPR2,ZEB1,KALRN,CAMK2A,NTRK2,PCLO,NR2F1,CCND2,PAX2,PAX3,PAX6,DCLK1,MNX1,PFN2,HOXA1,EBF2,HOXB1,HOXD1,…
Mouse Phenotype	MP:0003633	abnormal nervous system physiology		1.535e-09	6.828e-06	2.773e-06	2.489e-05	120	1538	NR2F6,ERBB4,SYN3,MAPT,APC2,RPS7,MBP,ADCY1,ADCY8,UNC5A,ADRA1B,IGSF9,LRRC7,VAV3,STK25,DOC2A,UNC13B,SCG5,APBA2,DPYSL4,NBEA,BHLHE40,SLC1A2,CYFIP2,CADPS,ASCL1,CSPG5,FUT9,PRICKLE2,ASTN1,SNCB,NEUROG2,SLC37A4,CACNA2D3,GABRB2,SOX11,MYH10,KIF1A,DNER,NPAS3,NDN,SST,SSTR2,GFRA1,NDUFS4,MAPK8IP3,NEUROD1,GLRA1,ARHGEF9,NHLH1,SYT1,CACNA1H,LHX5,DCLK2,ROBO3,GNG3,DAGLA,NOVA1,TCF4,NPPC,CACNB3,CALB2,TCF12,KALRN,CAMK2A,…
Mouse Phenotype	MP:0009937	abnormal neuron differentiation		1.871e-09	8.319e-06	2.773e-06	2.489e-05	39	289	SYN3,MAPT,SFRP2,ASCL1,SLIT1,BRSK1,NEUROG2,SOX4,SOX11,GAS1,MAPK8IP3,BMPR1B,LHX5,ROBO3,DAGLA,NOTCH1,NTRK2,NR2F1,PAX2,PAX3,PAX6,DCLK1,MNX1,HOXA1,EBF2,HOXB1,FKBP8,ID3,POU3F2,MAPK1,DCC,ITGB8,PRDM8,PTPRS,RB1,L1CAM,LLGL1,ELAVL4,GDF11
Mouse Phenotype	MP:0002206	abnormal CNS synaptic transmission		1.058e-08	4.707e-05	1.14e-05	0.0001023	53	496	ERBB4,SYN3,MAPT,MBP,ADCY1,ADCY8,IGSF9,LRRC7,DOC2A,UNC13B,APBA2,DPYSL4,NBEA,CYFIP2,CADPS,CSPG5,GABRB2,DNER,NPAS3,SST,MAPK8IP3,GLRA1,ARHGEF9,SYT1,DCLK2,DAGLA,NPPC,CACNB3,CALB2,KALRN,CAMK2A,NTRK2,PCLO,GRIK5,PAK3,PAX6,CDH8,HLA-A,SYNPO,PFN2,NRXN1,UCHL1,MAPK8IP1,CRMP1,NCAN,CTNNA2,CTNND2,PINK1,DCX,SRGAP3,DLG3,DRD2,SEZ6L2
Mouse Phenotype	MP:0003635	abnormal synaptic transmission		1.282e-08	5.7e-05	1.14e-05	0.0001023	58	571	NR2F6,ERBB4,SYN3,MAPT,MBP,ADCY1,ADCY8,IGSF9,LRRC7,DOC2A,UNC13B,APBA2,DPYSL4,NBEA,CYFIP2,CADPS,CSPG5,GABRB2,DNER,NPAS3,SST,SSTR2,GFRA1,MAPK8IP3,GLRA1,ARHGEF9,SYT1,CACNA1H,DCLK2,DAGLA,NPPC,CACNB3,CALB2,KALRN,CAMK2A,NTRK2,PCLO,GRIK5,PAK3,PAX6,CDH8,HLA-A,SYNPO,PFN2,NRXN1,UCHL1,MAPK8IP1,CRMP1,NCAN,STON2,CTNNA2,CTNND2,PINK1,DCX,SRGAP3,DLG3,DRD2,SEZ6L2
Mouse Phenotype	MP:0010832	lethality during fetal growth through weaning		2.442e-08	0.0001086	1.81e-05	0.0001625	136	1900	MAPT,STRBP,ESRRG,RPS7,EYA1,MDFI,PICALM,ZIC4,HEG1,FBN1,SATB1,MLLT3,FGF9,SMPD3,UNC79,BIN1,SCG5,FOS,APBA2,FUZ,FHOD3,NBEA,SKI,SLC1A2,CYFIP2,SLC4A1,ARG1,LBX1,CADPS,ASCL1,DLL3,BRSK1,NEUROG2,SLC37A4,SOX4,SOX9,SOX11,MYH10,KIF1A,MYT1,GAS1,NPAS3,CCND1,NDN,CIC,GFRA1,MAPK8IP3,BMP7,BMPR1B,NEUROD1,GLRA1,SYT1,LHX5,DCLK2,GNAS,ROBO3,NOTCH1,NOVA1,TCF4,NPPC,NPR2,NPR3,ZEB1,TCF12,HAP1,NTRK2,SOCS3,NR2F1,CCND2,GRIP1,MF…
Mouse Phenotype	MP:0005241	abnormal retinal ganglion layer morphology		6.602e-08	0.0002936	3.299e-05	0.0002961	19	95	SORT1,ASCL1,SOX4,SOX11,GAS1,CCND1,BMPR1B,NEUROD1,NTRK2,PAX2,PAX6,SEMA5B,FAT3,RB1,L1CAM,E2F1,E2F2,RORB,GDF11
Mouse Phenotype	MP:0000955	abnormal spinal cord morphology		7.785e-08	0.0003462	3.299e-05	0.0002961	34	265	ERBB4,MAPT,SORT1,UNC5A,FUZ,SLC1A2,LBX1,ASCL1,SLIT1,NEUROG2,MYH10,GFRA1,ROBO3,NOVA1,NPR2,NTRK2,KIF3A,PAX3,PAX6,MNX1,PFN2,HOXB1,UCHL1,FKBP8,VIM,CLIP3,IGF1,DCC,PTPRS,KIF5C,OLIG1,L1CAM,GAN,GDF11
Mouse Phenotype	MP:0000965	abnormal sensory neuron morphology		8.036e-08	0.0003574	3.299e-05	0.0002961	44	398	ERBB4,MAPT,EYA1,SORT1,FOS,ASCL1,NEUROG2,MEGF10,GABRB2,SOX4,SOX11,MYH10,NDN,SSTR2,PROM1,BMPR1B,NEUROD1,NOTCH1,NPPC,CACNB3,NPR2,ZEB1,NTRK2,NR2F1,PAX2,PAX6,EBF2,HOXB1,HOXD1,SEMA5B,DFNB31,FAT3,IGF1,HES5,PROX1,MDM1,DCC,KIF5C,RB1,L1CAM,E2F1,E2F2,RORB,GDF11
Mouse Phenotype	MP:0002152	abnormal brain morphology		8.062e-08	0.0003585	3.299e-05	0.0002961	104	1356	MAPT,STRBP,APC2,RPS7,MBP,ADCY1,ZIC4,SATB1,SMPD3,SCG5,FUZ,DPYSL4,NBEA,SKI,SLC1A2,CYFIP2,WDR47,ASCL1,SLIT1,DLL3,ASTN1,SNCB,BRSK1,NEUROG2,SOX4,SOX11,MYH10,GAS1,DNER,NPAS3,NDN,NDUFS4,MAPK8IP3,BMP7,NEUROD1,LHX5,DCLK2,GNAS,ROBO3,NOTCH1,TCF4,CACNB3,ZEB1,TCF12,KALRN,HAP1,NTRK2,NR2F1,KIF3A,CCND2,GRIP1,PAX2,PAX3,PAX6,DCLK1,SYNPO,PFN2,HOXA1,EBF2,HOXB1,UCHL1,FKBP8,COL2A1,PAPPA2,VIM,MAPK8IP1,DPCD,POU3F2,POU3F…
Mouse Phenotype	MP:0003861	abnormal nervous system development		8.159e-08	0.0003628	3.299e-05	0.0002961	83	998	ERBB4,SYN3,MAPT,RPS7,MDFI,ZIC4,SFRP2,FUZ,SKI,CYFIP2,LBX1,ASCL1,SLIT1,DLL3,FUT9,ASTN1,BRSK1,NEUROG2,SOX4,SOX11,MYH10,GAS1,DNER,NPAS3,CCND1,GFRA1,MAPK8IP3,BMP7,BMPR1B,NEUROD1,LHX5,ROBO3,DAGLA,NOTCH1,TCF4,ZEB1,TCF12,KALRN,NTRK2,NR2F1,KIF3A,TFRC,CCND2,GRIP1,PAX2,PAX3,PAX6,DCLK1,MNX1,SYNPO,HOXA1,EBF2,HOXB1,NRXN1,FKBP8,COL2A1,DPCD,ID3,POU3F2,ZIC1,FOXP4,CSK,PRKACA,MAPK1,TUBB2B,DCC,DCX,ZEB2,ITGB8,PRDM8,P…
Mouse Phenotype	MP:0005240	abnormal amacrine cell morphology		1.676e-07	0.0007452	6.02e-05	0.0005404	11	33	ASCL1,MEGF10,SOX4,SOX11,NEUROD1,NTRK2,PAX6,SEMA5B,FAT3,RORB,GDF11
Mouse Phenotype	MP:0011085	complete postnatal lethality		1.768e-07	0.0007861	6.02e-05	0.0005404	50	495	MAPT,ESRRG,FBN1,SATB1,MLLT3,UNC79,FHOD3,SLC1A2,SLC4A1,ARG1,NEUROG2,SOX9,SOX11,MYH10,KIF1A,MYT1,BMP7,NEUROD1,GLRA1,SYT1,LHX5,GNAS,NOTCH1,NOVA1,TCF4,NPPC,TCF12,HAP1,NTRK2,TM7SF2,PAX3,PAX6,DCLK1,MNX1,HOXA1,MAPK8IP1,WNT7B,POU3F2,ZIC1,IGF1,PROX1,DCX,ITGB8,ARNT2,KRT6B,DRD2,RB1,L1CAM,LDHA,EDNRB
Mouse Phenotype	MP:0002752	abnormal somatic nervous system morphology		1.895e-07	0.0008428	6.02e-05	0.0005404	67	756	ERBB4,MAPT,EYA1,SORT1,FOS,LBX1,ASCL1,DLL3,NEUROG2,MEGF10,GABRB2,SOX4,SOX11,MYH10,NDN,SSTR2,GFRA1,NDUFS4,MAPK8IP3,PROM1,NEFL,BMPR1B,NEUROD1,NOTCH1,NPPC,CACNB3,NPR2,ZEB1,KALRN,CAMK2A,NTRK2,NR2F1,PAX2,PAX3,PAX6,MNX1,HOXA1,NRARP,EBF2,HOXB1,HOXD1,SEMA5B,UCHL1,FKBP8,COL2A1,DFNB31,FAT3,CLIP3,IGF1,CSK,PRKACA,HES5,PROX1,MDM1,DCC,PTPRS,NAV2,KIF5C,RB1,DTNA,L1CAM,E2F1,E2F2,EDNRB,GAN,RORB,GDF11
Mouse Phenotype	MP:0008106	decreased amacrine cell number		2.092e-07	0.0009304	6.203e-05	0.0005568	8	16	ASCL1,SOX4,SOX11,NEUROD1,NTRK2,PAX6,RORB,GDF11
Mouse Phenotype	MP:0002082	postnatal lethality		2.815e-07	0.001252	7.824e-05	0.0007024	87	1094	MAPT,STRBP,ESRRG,MDFI,PICALM,ZIC4,HEG1,FBN1,SATB1,MLLT3,FGF9,SMPD3,UNC79,SCG5,FHOD3,SLC1A2,SLC4A1,ARG1,DLL3,NEUROG2,SLC37A4,SOX9,SOX11,MYH10,KIF1A,MYT1,GAS1,NPAS3,CCND1,NDN,CIC,BMP7,NEUROD1,GLRA1,SYT1,LHX5,DCLK2,GNAS,NOTCH1,NOVA1,TCF4,NPPC,NPR2,NPR3,ZEB1,TCF12,HAP1,NTRK2,CCND2,MFSD2A,PSIP1,TM7SF2,PAX2,PAX3,PAX6,CDC25B,DCLK1,MNX1,ONECUT1,HOXA1,EBF2,HOXA5,HOXB1,HOXC4,HOXD4,NRXN1,COL2A1,AKAP6,MAPK8I…
Mouse Phenotype	MP:0000959	abnormal somatic sensory system morphology		5.245e-07	0.002332	0.0001372	0.001232	54	573	ERBB4,MAPT,EYA1,SORT1,FOS,ASCL1,DLL3,NEUROG2,MEGF10,GABRB2,SOX4,SOX11,MYH10,NDN,SSTR2,GFRA1,PROM1,BMPR1B,NEUROD1,NOTCH1,NPPC,CACNB3,NPR2,ZEB1,CAMK2A,NTRK2,NR2F1,PAX2,PAX3,PAX6,HOXA1,NRARP,EBF2,HOXB1,HOXD1,SEMA5B,UCHL1,FKBP8,DFNB31,FAT3,IGF1,PRKACA,HES5,PROX1,MDM1,DCC,KIF5C,RB1,L1CAM,E2F1,E2F2,EDNRB,RORB,GDF11
Mouse Phenotype	MP:0000150	abnormal rib morphology		8.269e-07	0.003677	0.0002043	0.001834	30	240	RPS7,EYA1,MDFI,MEOX1,FBN1,MLLT3,FGF9,SMPD3,FUZ,DLL3,SOX9,SOX11,BMP7,NPR2,ZEB1,KIF3A,PSIP1,PAX3,PBX1,NRARP,HOXA4,HOXA5,HOXA6,HOXB9,HOXC4,HOXD4,FKBP8,COL2A1,RALGPS2,GDF11
Mouse Phenotype	MP:0000137	abnormal vertebrae morphology		1.422e-06	0.006325	0.0003329	0.002989	41	397	RPS7,EYA1,MDFI,MEOX1,FBN1,MLLT3,FGF9,SFRP2,SKI,DLL3,SOX9,SOX11,SOX12,GAS1,BMP7,BMPR1B,NOTCH1,TCF4,NPPC,NPR2,NPR3,KIF3A,PSIP1,CBX6,DHRS3,PFKFB4,CDK14,NRARP,HOXA4,HOXA5,HOXA6,HOXB9,HOXC4,HOXD1,HOXD4,FKBP8,COL2A1,COL12A1,PRKACA,LONRF3,GDF11
Mouse Phenotype	MP:0000787	abnormal telencephalon morphology		2.102e-06	0.009347	0.0004481	0.004022	57	646	MAPT,APC2,RPS7,ADCY1,FUZ,DPYSL4,SKI,SLC1A2,WDR47,ASCL1,SLIT1,SNCB,BRSK1,NEUROG2,SOX11,MYH10,NPAS3,NDUFS4,MAPK8IP3,NEUROD1,LHX5,DCLK2,NOTCH1,ZEB1,KALRN,HAP1,NTRK2,NR2F1,PAX3,PAX6,DCLK1,SYNPO,PFN2,EBF2,FKBP8,POU3F2,POU3F3,CRMP1,IGF1,CSK,STON2,CTNNA2,MAPK1,PINK1,PROX1,TUBB2B,DCC,DCX,CABLES1,PRDM8,PTPRS,RB1,L1CAM,E2F5,S1PR1,LLGL1,CELSR2
Mouse Phenotype	MP:0009250	abnormal appendicular skeleton morphology		2.116e-06	0.009409	0.0004481	0.004022	52	568	RPS7,EYA1,MDFI,SOX8,FBN1,MLLT3,FGF9,SMPD3,SFRP2,FOS,FUZ,DLL3,SLC37A4,SOX4,SOX9,SOX11,SOX12,GAS1,BMP7,BMPR1B,GNAS,TCF4,NPPC,NPR2,NPR3,ZEB1,NTRK2,KIF3A,KLF10,PSIP1,CBX6,TM7SF2,SLC39A14,PBX1,HOXA4,EBF2,HOXA5,HOXB9,HOXC4,COL2A1,PAPPA2,COL12A1,CYP26B1,WNT7B,IGF1,DRD2,ATN1,RB1,E2F1,LTBP1,LTBP3,GDF11
Mouse Phenotype	MP:0002063	abnormal learning/memory/conditioning		2.234e-06	0.009934	0.0004515	0.004054	49	523	SYN3,MAPT,RPS7,MBP,ADAM11,ADCY1,ADRA1B,LRRC7,DOC2A,LRRN1,FOS,APBA2,APBB1,NBEA,NPAS3,NDN,SST,SSTR2,ARHGEF9,GNAS,SKAP2,CACNB3,KALRN,CAMK2A,NTRK2,PAK3,PDE1B,SYNPO,PFN2,SERPINI1,NRXN1,HOMER2,VIM,SH3KBP1,CRMP1,CSK,FEZ1,PRKCB,CTNNA2,MAPK1,CTNND2,DCX,SRGAP3,ZMIZ2,NAV2,DLG3,DRD2,L1CAM,RORB
Mouse Phenotype	MP:0008104	abnormal amacrine cell number		2.685e-06	0.01194	0.0005191	0.00466	8	21	ASCL1,SOX4,SOX11,NEUROD1,NTRK2,PAX6,RORB,GDF11
Mouse Phenotype	MP:0006073	abnormal retinal bipolar cell morphology		3.065e-06	0.01363	0.0005679	0.005099	10	35	ASCL1,SOX4,SOX11,MYH10,SSTR2,NEUROD1,SEMA5B,FAT3,E2F1,E2F2
Mouse Phenotype	MP:0000163	abnormal cartilage morphology		3.358e-06	0.01493	0.0005781	0.00519	33	297	EYA1,FBN1,FGF9,SMPD3,FOS,FUZ,SLC37A4,SOX9,BMP7,BMPR1B,CACNA1H,GNAS,NPPC,NPR2,NPR3,ZEB1,NTRK2,KIF3A,TM7SF2,PAX6,SLC39A14,PBX1,EBF2,HOXA5,COL2A1,COL12A1,CYP26B1,WNT7B,IGF1,RB1,E2F1,EDNRB,LTBP3
Mouse Phenotype	MP:0000783	abnormal forebrain morphology		3.503e-06	0.01558	0.0005781	0.00519	67	819	MAPT,APC2,RPS7,ADCY1,SMPD3,SCG5,FUZ,DPYSL4,NBEA,SKI,SLC1A2,WDR47,ASCL1,SLIT1,SNCB,BRSK1,NEUROG2,SOX11,MYH10,NPAS3,NDN,NDUFS4,MAPK8IP3,NEUROD1,LHX5,DCLK2,NOTCH1,ZEB1,KALRN,HAP1,NTRK2,NR2F1,PAX2,PAX3,PAX6,DCLK1,SYNPO,PFN2,EBF2,FKBP8,COL2A1,POU3F2,POU3F3,CRMP1,IGF1,CSK,STON2,CTNNA2,MAPK1,HES5,PINK1,PROX1,TUBB2B,DCC,DCX,CABLES1,PRDM8,PTPRS,ARNT2,DLG3,DRD2,RB1,L1CAM,E2F5,S1PR1,LLGL1,CELSR2
Mouse Phenotype	MP:0002910	abnormal excitatory postsynaptic currents		3.567e-06	0.01586	0.0005781	0.00519	17	100	SYN3,ADCY1,UNC13B,APBA2,NBEA,CADPS,CSPG5,DNER,SYT1,DAGLA,KALRN,CAMK2A,GRIK5,PFN2,NRXN1,DRD2,SEZ6L2
Mouse Phenotype	MP:0008056	abnormal retinal ganglion cell morphology		3.64e-06	0.01619	0.0005781	0.00519	14	70	SORT1,ASCL1,SOX4,SOX11,BMPR1B,NEUROD1,NTRK2,PAX2,SEMA5B,L1CAM,E2F1,E2F2,RORB,GDF11
Mouse Phenotype	MP:0001954	respiratory distress		3.814e-06	0.01696	0.0005849	0.00525	26	206	MDFI,FBN1,FGF9,SMPD3,SCG5,ASCL1,SOX9,NPAS3,NDN,NDUFS4,GNAS,ZEB1,PAX3,HOXA5,NRXN1,FKBP8,COL2A1,CYP26B1,PROX1,TUBB2B,DCC,JUND,MAFB,RB1,EDNRB,STK40
Mouse Phenotype	MP:0008503	abnormal spinal cord grey matter morphology		4.633e-06	0.0206	0.0006867	0.006165	24	183	ERBB4,SORT1,UNC5A,FUZ,SLC1A2,LBX1,ASCL1,NEUROG2,GFRA1,ROBO3,NTRK2,PAX3,PAX6,MNX1,PFN2,HOXB1,UCHL1,CLIP3,IGF1,PTPRS,KIF5C,OLIG1,L1CAM,GAN
Mouse Phenotype	MP:0001056	abnormal cranial nerve morphology		4.86e-06	0.02161	0.0006971	0.006258	25	196	ERBB4,MAPT,EYA1,NEUROG2,SOX4,SOX11,MYH10,GFRA1,NDUFS4,MAPK8IP3,NEUROD1,NPR2,ZEB1,NTRK2,NR2F1,PAX2,PAX6,MNX1,HOXA1,EBF2,HOXB1,IGF1,DCC,NAV2,GDF11
Mouse Phenotype	MP:0004624	abnormal thoracic cage morphology		5.139e-06	0.02285	0.0007141	0.006411	36	345	RPS7,EYA1,MDFI,MEOX1,FBN1,MLLT3,FGF9,SMPD3,FUZ,DLL3,SOX4,SOX9,SOX11,SOX12,BMP7,BMPR1B,NPR2,NPR3,ZEB1,KIF3A,PSIP1,PAX3,PBX1,NRARP,HOXA4,HOXA5,HOXA6,HOXB9,HOXC4,HOXD4,FKBP8,COL2A1,RB1,RALGPS2,LTBP3,GDF11
Mouse Phenotype	MP:0001951	abnormal breathing pattern		5.382e-06	0.02393	0.0007253	0.006511	31	276	MDFI,FBN1,FGF9,SMPD3,SCG5,ASCL1,SOX9,SOX11,NPAS3,NDN,NDUFS4,GLRA1,GNAS,ROBO3,ZEB1,NTRK2,PAX3,HOXA5,NRXN1,FKBP8,COL2A1,CYP26B1,PROX1,TUBB2B,DCC,JUND,MAFB,DRD2,RB1,EDNRB,STK40
Mouse Phenotype	MP:0002058	neonatal lethality		5.726e-06	0.02546	0.0007489	0.006723	64	781	EYA1,FBN1,MLLT3,FGF9,BIN1,FOS,APBA2,FUZ,NBEA,CYFIP2,LBX1,CADPS,ASCL1,BRSK1,NEUROG2,SOX9,SOX11,MYH10,KIF1A,MYT1,CCND1,NDN,GFRA1,MAPK8IP3,BMP7,GNAS,ROBO3,TCF4,ZEB1,NTRK2,NR2F1,PAX2,PAX3,PAX6,PBX1,DHRS3,MNX1,HOXA1,HOXA5,HOXB1,NRXN1,FKBP8,COL2A1,AKAP6,CYP26B1,WNT7B,POU2F2,POU3F2,POU3F3,ZIC1,CLIP3,IGF1,CTNNA2,DCC,PTPRS,MAFB,RB1,E2F1,EDNRB,LLGL1,ELAVL3,LTBP1,STK40,GDF11
Mouse Phenotype	MP:0002114	abnormal axial skeleton morphology		6.28e-06	0.02793	0.0007979	0.007163	73	934	RPS7,EYA1,MDFI,MEOX1,FBN1,MLLT3,FGF9,SMPD3,SFRP2,FOS,FUZ,SKI,DLL3,SOX4,SOX9,SOX11,SOX12,MYH10,GAS1,CCND1,NDUFS4,BMP7,BMPR1B,GNAS,NOTCH1,DDR1,TCF4,NPPC,NPR2,NPR3,ZEB1,NTRK2,KIF3A,PSIP1,CBX6,PAX3,PAX6,SLC39A14,PBX1,DHRS3,PFKFB4,CDK14,HOXA1,NRARP,HOXA4,HOXA5,HOXA6,HOXB9,HOXC4,HOXD1,HOXD4,UCHL1,FKBP8,COL2A1,PAPPA2,COL12A1,CYP26B1,POU3F3,POU3F4,ZIC1,PRKACA,INHA,MAFB,RB1,L1CAM,RALGPS2,E2F5,EDNRB,LLGL1,…
Mouse Phenotype	MP:0002184	abnormal innervation		8.932e-06	0.03972	0.001102	0.009892	24	190	ERBB4,MAPT,GABRB2,DNER,NDN,GFRA1,ROBO3,NPPC,CACNB3,NPR2,NPTX1,ZEB1,NTRK2,PAX2,MNX1,EBF2,HOXD1,CLIP3,IGF1,PINK1,DCC,L1CAM,SEZ6L2,GAN
Mouse Phenotype	MP:0008946	abnormal neuron number		9.168e-06	0.04077	0.001102	0.009892	38	383	MAPT,EYA1,UNC5A,FOS,SLC1A2,ASCL1,NEUROG2,SOX4,SOX11,GFRA1,NEUROD1,GLRA1,LHX5,NOTCH1,NTRK2,NR2F1,PAX2,PAX3,PAX6,MNX1,PFN2,EBF2,HOXB1,DFNB31,VIM,IGF1,CTNNA2,HES5,PTPRS,KIF5C,OLIG1,DRD2,RB1,E2F1,E2F2,LLGL1,RORB,GDF11
Mouse Phenotype	MP:0006006	increased sensory neuron number		1.032e-05	0.0459	0.001189	0.01067	11	48	MAPT,EYA1,ASCL1,NEUROD1,NOTCH1,NR2F1,HES5,KIF5C,RB1,RORB,GDF11
Mouse Phenotype	MP:0002961	abnormal axon guidance		1.043e-05	0.04636	0.001189	0.01067	12	57	SLIT1,MAPK8IP3,BMPR1B,LHX5,ROBO3,NR2F1,DCLK1,MNX1,HOXB1,DCC,PRDM8,L1CAM
Mouse Phenotype	MP:0004703	abnormal vertebral column morphology		1.093e-05	0.04859	0.001215	0.0109	51	585	RPS7,EYA1,MDFI,MEOX1,FBN1,MLLT3,FGF9,SFRP2,SKI,DLL3,SOX9,SOX11,SOX12,GAS1,NDUFS4,BMP7,BMPR1B,NOTCH1,TCF4,NPPC,NPR2,NPR3,ZEB1,NTRK2,KIF3A,PSIP1,CBX6,SLC39A14,DHRS3,PFKFB4,CDK14,NRARP,HOXA4,HOXA5,HOXA6,HOXB9,HOXC4,HOXD1,HOXD4,UCHL1,FKBP8,COL2A1,PAPPA2,COL12A1,ZIC1,PRKACA,INHA,RB1,LTBP3,LONRF3,GDF11
Mouse Phenotype	MP:0001574	abnormal oxygen level		1.155e-05	0.05134	0.001239	0.01112	27	232	FGF9,SMPD3,NBEA,SOX11,NPAS3,NDN,MAPK8IP3,LHX5,GNAS,ROBO3,NPR2,ZEB1,TFRC,PAX3,PFKM,HOXA1,HOXA5,FKBP8,WNT7B,POU2F2,CLIP3,PROX1,MAFB,RB1,EDNRB,LTBP1,STK40
Mouse Phenotype	MP:0004625	abnormal rib attachment		1.17e-05	0.05205	0.001239	0.01112	14	77	RPS7,EYA1,MDFI,MLLT3,SOX11,BMP7,PSIP1,HOXA4,HOXA5,HOXA6,HOXB9,HOXC4,RB1,GDF11
Mouse Phenotype	MP:0002066	abnormal motor capabilities/coordination/movement		1.231e-05	0.05473	0.001273	0.01143	118	1763	ERBB4,MAPT,STRBP,ESRRG,APC2,MBP,ADAM11,EYA1,ADCY1,ZIC4,FBN1,SATB1,FGF9,LRRC7,UNC79,TRIM72,SFRP2,SGIP1,FOS,APBA2,NBEA,SLC1A2,LBX1,DLL3,ASTN1,MAPKBP1,BRSK1,KIF13A,NEUROG2,CACNA2D3,GABRB2,MYH10,KIF1A,GAS1,DNER,NPAS3,CCND1,NDN,SSTR2,LRRC4,NDUFS4,BMP7,NTNG2,NEUROD1,GSE1,GLRA1,GNAS,ROBO3,NOVA1,NPR2,NPR3,ZEB1,CALB2,KALRN,CAMK2A,NTRK2,GRIK5,CCND2,MFSD2A,PSIP1,TM7SF2,PAX3,PBX1,CDH8,PDE1B,HLA-A,MNX1,SYNPO,…
Mouse Phenotype	MP:0011086	partial postnatal lethality		1.381e-05	0.06143	0.001396	0.01253	54	638	STRBP,MDFI,PICALM,ZIC4,HEG1,FGF9,SMPD3,SCG5,SLC4A1,DLL3,SOX9,MYH10,GAS1,NPAS3,CCND1,CIC,NEUROD1,GLRA1,DCLK2,GNAS,TCF4,NPPC,NPR2,NPR3,ZEB1,TCF12,HAP1,NTRK2,MFSD2A,PSIP1,PAX2,PAX3,PAX6,CDC25B,ONECUT1,HOXA1,EBF2,HOXA5,HOXB1,HOXC4,HOXD4,NRXN1,COL2A1,AKAP6,ZIC1,IGF1,PRKACA,PROX1,DCX,JUND,PTPRS,ATN1,RB1,L1CAM
Mouse Phenotype	MP:0005076	abnormal cell differentiation		1.514e-05	0.06735	0.001497	0.01344	50	576	SYN3,MAPT,EYA1,SFRP2,FOS,ASCL1,SLIT1,BRSK1,NEUROG2,SOX4,SOX9,SOX11,ILDR2,GAS1,MAPK8IP3,BMPR1B,LHX5,ROBO3,DAGLA,NOTCH1,NTRK2,SOCS3,NR2F1,PAX2,PAX3,PAX6,CDC25B,DCLK1,MNX1,HOXA1,EBF2,HOXB1,FKBP8,WNT7B,ID3,POU3F2,MAPK1,RASSF2,DCC,ITGB8,GAB2,PRDM8,PTPRS,SH2B3,RB1,L1CAM,E2F1,LLGL1,ELAVL4,GDF11
Mouse Phenotype	MP:0004322	abnormal sternebra morphology		1.915e-05	0.08516	0.001851	0.01662	11	51	RPS7,DLL3,SOX9,SOX11,SOX12,BMPR1B,ZEB1,HOXA4,HOXA5,HOXB9,HOXC4
Mouse Phenotype	MP:0006095	absent amacrine cells		2.343e-05	0.1042	0.002217	0.0199	4	5	NEUROD1,PAX6,RORB,GDF11
Mouse Phenotype	MP:0000968	abnormal sensory neuron innervation pattern		2.93e-05	0.1303	0.002715	0.02437	15	94	ERBB4,MAPT,GABRB2,NDN,NPPC,CACNB3,NPR2,ZEB1,NTRK2,PAX2,EBF2,HOXD1,IGF1,DCC,L1CAM
Mouse Phenotype	MP:0005195	abnormal posterior eye segment morphology		3.175e-05	0.1412	0.002882	0.02587	49	576	MAPT,SORT1,SATB1,ALDH1A1,SORBS2,SFRP2,FOS,ASCL1,NEUROG2,MEGF10,SOX4,SOX11,MYH10,GAS1,CCND1,SSTR2,NDUFS4,MAPK8IP3,PROM1,BMP7,BMPR1B,NEUROD1,TCF4,NTRK2,NR2F1,CCND2,GRIP1,PAX2,PAX6,NRARP,SEMA5B,COL2A1,DFNB31,DDIT4,DLL4,FAT3,WNT7B,HES5,PROX1,RNF144B,MDM1,DCC,NAV2,RB1,L1CAM,E2F1,E2F2,RORB,GDF11
Mouse Phenotype	MP:0000438	abnormal cranium morphology		3.308e-05	0.1471	0.002942	0.02641	43	482	EYA1,FBN1,FGF9,SMPD3,FOS,FUZ,SKI,DLL3,SOX4,SOX9,SOX11,SOX12,MYH10,GAS1,CCND1,BMP7,GNAS,DDR1,NPPC,NPR2,NPR3,ZEB1,KIF3A,PSIP1,PAX3,PAX6,PBX1,DHRS3,HOXA1,HOXD1,HOXD4,COL2A1,PAPPA2,CYP26B1,POU3F3,POU3F4,MAFB,L1CAM,E2F5,EDNRB,LLGL1,LTBP1,LTBP3
Mouse Phenotype	MP:0011087	complete neonatal lethality		3.974e-05	0.1767	0.003465	0.03111	46	533	EYA1,FGF9,BIN1,FUZ,NBEA,CYFIP2,LBX1,CADPS,ASCL1,BRSK1,SOX9,SOX11,MYH10,MYT1,NDN,GFRA1,MAPK8IP3,GNAS,ROBO3,TCF4,ZEB1,NTRK2,PAX2,PAX3,PAX6,PBX1,DHRS3,MNX1,HOXA1,NRXN1,FKBP8,CYP26B1,WNT7B,POU2F2,POU3F2,POU3F3,CLIP3,IGF1,DCC,MAFB,EDNRB,LLGL1,ELAVL3,LTBP1,STK40,GDF11
Mouse Phenotype	MP:0000157	abnormal sternum morphology		4.223e-05	0.1878	0.003612	0.03242	22	182	RPS7,EYA1,MDFI,MLLT3,FGF9,SMPD3,FUZ,DLL3,SOX4,SOX9,SOX11,SOX12,BMP7,BMPR1B,ZEB1,PSIP1,HOXA4,HOXA5,HOXB9,HOXC4,RB1,GDF11
Mouse Phenotype	MP:0000459	abnormal presacral vertebrae morphology		4.614e-05	0.2052	0.003868	0.03473	25	223	RPS7,EYA1,FBN1,MLLT3,SKI,DLL3,SOX11,BMP7,NPR2,NPR3,KIF3A,PSIP1,DHRS3,CDK14,NRARP,HOXA4,HOXA5,HOXA6,HOXB9,HOXC4,HOXD1,HOXD4,FKBP8,COL2A1,GDF11
Mouse Phenotype	MP:0010978	absent ureteric bud		4.697e-05	0.2089	0.003868	0.03473	5	10	EYA1,GFRA1,PAX2,OSR1,GDF11
Mouse Phenotype	MP:0006068	abnormal horizontal cell morphology		5.647e-05	0.2511	0.004566	0.04099	6	16	ASCL1,MEGF10,NEUROD1,PROX1,RB1,RORB
Mouse Phenotype	MP:0008272	abnormal endochondral bone ossification		6.167e-05	0.2742	0.004897	0.04396	15	100	MLLT3,SMPD3,SFRP2,SOX9,SOX11,BMPR1B,NPR2,NPR3,ZEB1,KIF3A,HOXA4,HOXB9,COL2A1,IGF1,RB1
Mouse Phenotype	MP:0008948	decreased neuron number		6.381e-05	0.2837	0.004978	0.04469	33	342	EYA1,FOS,SLC1A2,ASCL1,NEUROG2,SOX4,SOX11,GFRA1,NEUROD1,GLRA1,LHX5,NTRK2,PAX2,PAX3,PAX6,MNX1,PFN2,EBF2,HOXB1,DFNB31,VIM,IGF1,CTNNA2,PTPRS,KIF5C,OLIG1,DRD2,RB1,E2F1,E2F2,LLGL1,RORB,GDF11
Mouse Phenotype	MP:0010918	abnormal pulmonary neuroendocrine body morphology		6.764e-05	0.3008	0.005113	0.0459	4	6	FBN1,ASCL1,NEUROD1,RB1
Mouse Phenotype	MP:0002116	abnormal craniofacial bone morphology		6.83e-05	0.3037	0.005113	0.0459	43	497	EYA1,FBN1,FGF9,SMPD3,FOS,FUZ,SKI,DLL3,SOX4,SOX9,SOX11,SOX12,MYH10,GAS1,CCND1,BMP7,GNAS,DDR1,NPPC,NPR2,NPR3,ZEB1,KIF3A,PSIP1,PAX3,PAX6,PBX1,DHRS3,HOXA1,HOXD1,HOXD4,COL2A1,PAPPA2,CYP26B1,POU3F3,POU3F4,MAFB,L1CAM,E2F5,EDNRB,LLGL1,LTBP1,LTBP3
Mouse Phenotype	MP:0001436	abnormal suckling behavior		6.937e-05	0.3085	0.005113	0.0459	15	101	BIN1,NEUROG2,MYH10,CCND1,SYT1,GNAS,ZEB1,HAP1,NTRK2,NR2F1,FKBP8,POU2F2,ZIC1,PROX1,DCC
Mouse Phenotype	MP:0004508	abnormal pectoral girdle bone morphology		7.013e-05	0.3119	0.005113	0.0459	24	215	RPS7,EYA1,MDFI,MLLT3,FGF9,SMPD3,FUZ,DLL3,SOX4,SOX9,SOX11,SOX12,BMP7,BMPR1B,NPR2,ZEB1,PSIP1,PBX1,HOXA4,HOXA5,HOXB9,HOXC4,RB1,GDF11
Mouse Phenotype	MP:0000822	abnormal brain ventricle morphology		8.263e-05	0.3675	0.005927	0.05321	25	231	RPS7,FUZ,DLL3,BRSK1,MYH10,NPAS3,MAPK8IP3,LHX5,PAX2,PAX3,PAX6,POU3F2,HES5,TUBB2B,DCX,ZEB2,ITGB8,CABLES1,SRGAP3,ARNT2,RB1,L1CAM,E2F5,LLGL1,CELSR2
Mouse Phenotype	MP:0001575	cyanosis		8.51e-05	0.3784	0.006007	0.05393	23	204	FGF9,SMPD3,NBEA,SOX11,NPAS3,NDN,MAPK8IP3,LHX5,GNAS,ROBO3,NPR2,ZEB1,PAX3,HOXA1,HOXA5,FKBP8,WNT7B,POU2F2,CLIP3,PROX1,MAFB,LTBP1,STK40
Mouse Phenotype	MP:0000913	abnormal brain development		8.704e-05	0.387	0.006048	0.05429	51	632	ZIC4,FUZ,SKI,CYFIP2,ASCL1,ASTN1,BRSK1,NEUROG2,SOX4,SOX11,MYH10,GAS1,DNER,NPAS3,MAPK8IP3,BMP7,NEUROD1,LHX5,NOTCH1,TCF4,ZEB1,TCF12,NTRK2,KIF3A,CCND2,PAX2,PAX3,PAX6,SYNPO,HOXA1,HOXB1,FKBP8,COL2A1,DPCD,POU3F2,ZIC1,FOXP4,PRKACA,TUBB2B,DCX,ZEB2,ITGB8,SRGAP3,DLG3,MAFB,OLIG1,DRD2,RB1,L1CAM,E2F5,LLGL1
Mouse Phenotype	MP:0008540	abnormal cerebrum morphology		9.324e-05	0.4147	0.006379	0.05727	41	472	MAPT,APC2,RPS7,ADCY1,DPYSL4,SLC1A2,WDR47,BRSK1,NEUROG2,SOX11,MYH10,NPAS3,MAPK8IP3,NEUROD1,LHX5,DCLK2,KALRN,HAP1,NTRK2,NR2F1,PAX3,PAX6,DCLK1,FKBP8,POU3F2,POU3F3,CRMP1,STON2,CTNNA2,MAPK1,PINK1,PROX1,TUBB2B,DCC,DCX,CABLES1,PRDM8,RB1,L1CAM,E2F5,LLGL1
Mouse Phenotype	MP:0000830	abnormal diencephalon morphology		9.5e-05	0.4225	0.006401	0.05746	26	247	ADCY1,SMPD3,SCG5,FUZ,NBEA,NEUROG2,MYH10,NPAS3,NDN,MAPK8IP3,HAP1,PAX2,PAX6,EBF2,FKBP8,COL2A1,POU3F2,HES5,DCX,PTPRS,ARNT2,DRD2,RB1,E2F5,S1PR1,CELSR2
Mouse Phenotype	MP:0000819	abnormal olfactory bulb morphology		9.815e-05	0.4365	0.006515	0.05848	17	128	APC2,SKI,ASCL1,SOX11,NDUFS4,NOTCH1,ZEB1,PAX3,PAX6,EBF2,POU3F2,IGF1,CSK,PINK1,TUBB2B,DCX,PTPRS
Mouse Phenotype	MP:0009944	abnormal olfactory lobe morphology		0.0001037	0.4614	0.006785	0.06091	18	141	APC2,SKI,ASCL1,SLIT1,SOX11,NDUFS4,NOTCH1,ZEB1,PAX3,PAX6,EBF2,POU3F2,IGF1,CSK,PINK1,TUBB2B,DCX,PTPRS
Mouse Phenotype	MP:0004323	sternum hypoplasia		0.0001094	0.4863	0.007048	0.06328	3	3	SOX4,HOXB9,HOXC4
Mouse Phenotype	MP:0002113	abnormal skeleton development		0.0001256	0.5584	0.007977	0.07161	36	400	MDFI,MEOX1,SMPD3,SFRP2,FOS,SKI,DLL3,SLC37A4,SOX4,SOX9,BMP7,BMPR1B,CACNA1H,GNAS,NPPC,NPR2,NPR3,NTRK2,KIF3A,PSIP1,TM7SF2,PAX3,EBF2,HOXA5,HOXB9,HOXC4,FKBP8,COL2A1,COL12A1,WNT7B,IGF1,PRKACA,RASSF2,GAB2,E2F1,LTBP3
Mouse Phenotype	MP:0008148	abnormal rib-sternum attachment		0.0001281	0.5698	0.008025	0.07204	11	62	RPS7,EYA1,MDFI,MLLT3,SOX11,BMP7,HOXA5,HOXB9,HOXC4,RB1,GDF11
Mouse Phenotype	MP:0000155	asymmetric rib attachment		0.0001415	0.6292	0.008738	0.07845	9	43	RPS7,MLLT3,SOX11,BMP7,PSIP1,HOXA4,HOXA5,HOXA6,GDF11
Mouse Phenotype	MP:0002081	perinatal lethality		0.0001447	0.6434	0.008814	0.07913	76	1078	RPS7,EYA1,FBN1,MLLT3,FGF9,UNC79,BIN1,FOS,APBA2,FUZ,NBEA,SKI,CYFIP2,LBX1,CADPS,ASCL1,BRSK1,NEUROG2,SOX9,SOX11,MYH10,KIF1A,MYT1,CCND1,NDN,GFRA1,MAPK8IP3,BMP7,NEUROD1,GNAS,ROBO3,TCF4,ZEB1,NTRK2,NR2F1,GRIP1,PSIP1,PAX2,PAX3,PAX6,PBX1,DHRS3,MNX1,HOXA1,HOXA5,HOXB1,NRXN1,FKBP8,COL2A1,AKAP6,COL12A1,CYP26B1,WNT7B,POU2F2,POU3F2,POU3F3,ZIC1,CLIP3,IGF1,CTNNA2,MAPK1,DCC,PTPRS,ARNT2,MAMSTR,DLG3,MAFB,OLIG1,RB1,E…
Mouse Phenotype	MP:0000154	rib fusion		0.0001566	0.6965	0.009413	0.0845	12	74	EYA1,MDFI,MEOX1,DLL3,SOX9,BMP7,ZEB1,PAX3,PBX1,NRARP,HOXA5,HOXB9
Mouse Phenotype	MP:0001516	abnormal motor coordination/ balance		0.0001593	0.7082	0.009443	0.08478	52	664	MAPT,APC2,MBP,ADAM11,ZIC4,APBA2,ASTN1,MYH10,KIF1A,GAS1,DNER,NPAS3,NDN,SSTR2,NDUFS4,BMP7,NEUROD1,GLRA1,GNAS,ROBO3,NOVA1,CALB2,KALRN,CAMK2A,NTRK2,CCND2,MFSD2A,TM7SF2,HLA-A,MNX1,EBF2,HOXB1,UCHL1,DFNB31,VIM,MAPK8IP1,CPE,ZIC1,PRKAR2B,CTNNA2,CTNND2,DCC,PRDM8,DRD2,RB1,DTNA,L1CAM,E2F5,SEZ6L2,ELAVL3,ELAVL4,RORB
Mouse Phenotype	MP:0001325	abnormal retina morphology		0.000191	0.8494	0.01105	0.09922	43	520	SORT1,ALDH1A1,SORBS2,SFRP2,FOS,ASCL1,NEUROG2,MEGF10,SOX4,SOX11,MYH10,GAS1,CCND1,SSTR2,PROM1,BMP7,BMPR1B,NEUROD1,TCF4,NTRK2,NR2F1,CCND2,GRIP1,PAX2,PAX6,NRARP,SEMA5B,COL2A1,DFNB31,DDIT4,DLL4,FAT3,HES5,PROX1,RNF144B,MDM1,DCC,RB1,L1CAM,E2F1,E2F2,RORB,GDF11
Mouse Phenotype	MP:0008221	abnormal hippocampal commissure morphology		0.0001914	0.8513	0.01105	0.09922	7	27	LHX5,NR2F1,DCLK1,DCC,DCX,CABLES1,PRDM8
Mouse Phenotype	MP:0006108	abnormal hindbrain development		0.0001938	0.862	0.01105	0.09922	18	148	ZIC4,ASTN1,NEUROG2,MYH10,GAS1,DNER,NPAS3,LHX5,NTRK2,CCND2,PAX6,HOXA1,HOXB1,POU3F2,ZIC1,DCX,MAFB,RB1
Mouse Phenotype	MP:0000480	increased rib number		0.0002045	0.9094	0.01144	0.1027	9	45	RPS7,SOX11,HOXA4,HOXA5,HOXA6,HOXB9,HOXC4,HOXD4,GDF11
Mouse Phenotype	MP:0002915	abnormal synaptic depression		0.0002058	0.9153	0.01144	0.1027	14	99	SYN3,ADCY8,LRRC7,CSPG5,ARHGEF9,SYT1,DAGLA,CAMK2A,PCLO,HLA-A,NRXN1,UCHL1,PINK1,DRD2
Mouse Phenotype	MP:0000937	abnormal motor neuron morphology		0.0002111	0.939	0.01156	0.1038	18	149	ERBB4,SORT1,UNC5A,FUZ,SLC1A2,NEUROG2,GFRA1,NTRK2,MNX1,PFN2,HOXB1,UCHL1,CLIP3,IGF1,PTPRS,KIF5C,OLIG1,GAN
Mouse Phenotype	MP:0008285	abnormal hippocampus granule cell layer		0.0002132	0.9481	0.01156	0.1038	5	13	APC2,NEUROD1,DCLK2,PROX1,DCX
Mouse Phenotype	MP:0000841	abnormal hindbrain morphology		0.0002158	0.9595	0.01156	0.1038	36	411	MAPT,APC2,RPS7,ZIC4,ASCL1,ASTN1,NEUROG2,SOX11,MYH10,GAS1,DNER,NPAS3,NDUFS4,NEUROD1,LHX5,GNAS,NTRK2,CCND2,PAX2,PAX3,PAX6,HOXA1,EBF2,HOXB1,UCHL1,FKBP8,VIM,MAPK8IP1,POU3F2,ZIC1,CTNNA2,TUBB2B,DCC,DCX,RB1,L1CAM
Mouse Phenotype	MP:0001072	abnormal vestibulocochlear nerve morphology		0.0002327	1.035	0.01232	0.1106	6	20	ERBB4,EYA1,NTRK2,PAX2,HOXA1,IGF1
Mouse Phenotype	MP:0002327	abnormal respiratory function		0.0002414	1.073	0.01243	0.1116	31	336	MDFI,FBN1,FGF9,SMPD3,SCG5,ASCL1,SOX9,SOX11,NPAS3,NDN,NDUFS4,GLRA1,GNAS,ROBO3,ZEB1,NTRK2,PAX3,HOXA5,NRXN1,FKBP8,COL2A1,CYP26B1,PROX1,TUBB2B,DCC,JUND,MAFB,DRD2,RB1,EDNRB,STK40
Mouse Phenotype	MP:0003662	abnormal long bone epiphyseal plate proliferative zone		0.000245	1.089	0.01243	0.1116	10	56	FOS,SOX9,GNAS,NPPC,NPR2,NPR3,KIF3A,TM7SF2,COL2A1,IGF1
Mouse Phenotype	MP:0006011	abnormal endolymphatic duct morphology		0.000245	1.09	0.01243	0.1116	7	28	EYA1,ZEB1,PAX2,PAX3,HOXA1,POU3F4,MAFB
Mouse Phenotype	MP:0002864	abnormal ocular fundus morphology		0.0002459	1.094	0.01243	0.1116	43	526	SORT1,ALDH1A1,SORBS2,SFRP2,FOS,ASCL1,NEUROG2,MEGF10,SOX4,SOX11,MYH10,GAS1,CCND1,SSTR2,PROM1,BMP7,BMPR1B,NEUROD1,TCF4,NTRK2,NR2F1,CCND2,GRIP1,PAX2,PAX6,NRARP,SEMA5B,COL2A1,DFNB31,DDIT4,DLL4,FAT3,HES5,PROX1,RNF144B,MDM1,DCC,RB1,L1CAM,E2F1,E2F2,RORB,GDF11
Mouse Phenotype	MP:0002557	abnormal social/conspecific interaction		0.0002565	1.141	0.01261	0.1132	28	292	SYN3,MAPT,STRBP,MBP,LRRC7,FOS,APBA2,NBEA,CSPG5,DLL3,NPAS3,CCND1,NDUFS4,ZEB1,KALRN,NTRK2,EBF2,NRXN1,DFNB31,CSK,FMN2,CTNNA2,PINK1,JUND,SRGAP3,DRD2,L1CAM,RORB
Mouse Phenotype	MP:0001399	hyperactivity		0.0002568	1.142	0.01261	0.1132	30	322	ERBB4,MAPT,LRRC7,UNC79,FOS,SLC1A2,CACNA2D3,GABRB2,NPAS3,LRRC4,NEUROD1,GSE1,GLRA1,GNAS,ZEB1,KALRN,CAMK2A,NTRK2,MFSD2A,PDE1B,DFNB31,VIM,SH3KBP1,FEZ1,STON2,PRKAR2B,TUBB2B,SRGAP3,MAFB,DRD2
Mouse Phenotype	MP:0000552	abnormal radius morphology		0.0002615	1.163	0.01261	0.1132	12	78	FBN1,FGF9,SMPD3,SFRP2,SOX9,BMP7,BMPR1B,NPR2,ZEB1,COL2A1,PAPPA2,LTBP1
Mouse Phenotype	MP:0010029	abnormal basicranium morphology		0.0002621	1.166	0.01261	0.1132	11	67	EYA1,SKI,SOX9,BMP7,NPR2,ZEB1,KIF3A,HOXA1,HOXD4,COL2A1,LTBP1
Mouse Phenotype	MP:0002572	abnormal emotion/affect behavior		0.0002638	1.173	0.01261	0.1132	40	479	SYN3,MAPT,ADCY1,ADCY8,ADRA1B,LRRC7,SFRP2,LRRN1,FOS,APBA2,KIF13A,CACNA2D3,SOX4,NPAS3,SSTR2,NDUFS4,ARHGEF9,GNAS,SKAP2,ZEB1,KALRN,CAMK2A,NTRK2,PDE1B,SYNPO,PFN2,SERPINI1,UCHL1,VIM,SH3KBP1,CSK,STON2,SIRPA,SRGAP3,ZMIZ2,NAV2,DRD2,L1CAM,FGFBP3,RORB
Mouse Phenotype	MP:0002983	increased retinal ganglion cell number		0.0002926	1.301	0.01384	0.1243	4	8	ASCL1,NEUROD1,RORB,GDF11
Mouse Phenotype	MP:0003409	decreased width of hypertrophic chondrocyte zone		0.0003187	1.417	0.01477	0.1326	8	38	SMPD3,NPPC,NPR2,NTRK2,TM7SF2,COL2A1,WNT7B,IGF1
Mouse Phenotype	MP:0002916	increased synaptic depression		0.0003189	1.418	0.01477	0.1326	5	14	SYN3,SYT1,PCLO,HLA-A,UCHL1
Mouse Phenotype	MP:0000454	abnormal jaw morphology		0.0003273	1.456	0.01501	0.1347	25	252	EYA1,FBN1,FGF9,SMPD3,FUZ,SKI,SOX4,SOX9,SOX11,MYH10,GAS1,CCND1,BMP7,NPR2,ZEB1,PAX3,PAX6,DHRS3,COL2A1,PAPPA2,CYP26B1,POU3F3,EDNRB,LTBP1,LTBP3
Mouse Phenotype	MP:0008947	increased neuron number		0.0003332	1.482	0.01512	0.1357	12	80	MAPT,EYA1,UNC5A,ASCL1,NEUROD1,NOTCH1,NR2F1,HES5,KIF5C,RB1,RORB,GDF11
Mouse Phenotype	MP:0000854	abnormal cerebellum development		0.0003368	1.498	0.01513	0.1358	15	116	ZIC4,ASTN1,NEUROG2,MYH10,GAS1,DNER,NPAS3,LHX5,NTRK2,CCND2,PAX6,POU3F2,ZIC1,DCX,RB1
Mouse Phenotype	MP:0004643	abnormal vertebrae number		0.0003476	1.546	0.01531	0.1375	14	104	RPS7,MLLT3,DLL3,BMP7,TCF4,NPR3,PSIP1,CBX6,PFKFB4,CDK14,NRARP,HOXB9,LONRF3,GDF11
Mouse Phenotype	MP:0001330	abnormal optic nerve morphology		0.0003478	1.547	0.01531	0.1375	13	92	MAPT,SOX4,SOX11,NDUFS4,MAPK8IP3,NEUROD1,NTRK2,NR2F1,PAX2,PAX6,DCC,NAV2,GDF11
Mouse Phenotype	MP:0002200	abnormal brain ventricular system morphology		0.0003581	1.592	0.01561	0.1401	27	283	RPS7,FUZ,DLL3,BRSK1,MYH10,NPAS3,MAPK8IP3,LHX5,KIF3A,PAX2,PAX3,PAX6,DPCD,POU3F2,HES5,TUBB2B,DCX,ZEB2,ITGB8,CABLES1,SRGAP3,ARNT2,RB1,L1CAM,E2F5,LLGL1,CELSR2
Mouse Phenotype	MP:0004753	abnormal miniature excitatory postsynaptic currents		0.0003748	1.667	0.01618	0.1453	12	81	MAPT,ADCY1,DOC2A,NBEA,CYFIP2,CADPS,SYT1,NPPC,KALRN,CDH8,PFN2,NRXN1
Mouse Phenotype	MP:0006309	decreased retinal ganglion cell number		0.0003883	1.727	0.0166	0.1491	7	30	SOX4,SOX11,NEUROD1,NTRK2,PAX2,E2F1,E2F2
Mouse Phenotype	MP:0001388	abnormal stationary movement		0.0003993	1.776	0.01685	0.1513	20	184	EYA1,UNC79,SFRP2,MAPKBP1,BRSK1,NDUFS4,NEUROD1,ZEB1,NTRK2,CDH8,HOXB1,UCHL1,COL2A1,DFNB31,POU3F4,CTNNA2,RNF144B,MAFB,DRD2,RB1
Mouse Phenotype	MP:0012536	delayed optic fissure closure		0.0004016	1.786	0.01685	0.1513	3	4	RPS7,PAX2,GDF11
Mouse Phenotype	MP:0001286	abnormal eye development		0.0004063	1.807	0.01689	0.1516	24	241	RPS7,FGF9,ALDH1A1,SOX4,SOX11,GAS1,CCND1,BMP7,BMPR1B,NTRK2,NR2F1,GRIP1,PAX2,PAX6,SEMA5B,COL2A1,WNT7B,CSK,PROX1,RB1,E2F1,E2F2,RORB,GDF11
Mouse Phenotype	MP:0002823	abnormal rib development		0.0004134	1.838	0.01702	0.1528	6	22	MEOX1,PSIP1,PAX3,HOXA5,HOXB9,HOXC4
Mouse Phenotype	MP:0004166	abnormal limbic system morphology		0.0004185	1.861	0.01707	0.1533	29	316	MAPT,APC2,RPS7,DPYSL4,SLC1A2,BRSK1,NEUROG2,SOX11,NPAS3,NDN,MAPK8IP3,NEUROD1,LHX5,DCLK2,KALRN,HAP1,NTRK2,NR2F1,PAX6,EBF2,POU3F2,POU3F3,CRMP1,STON2,CTNNA2,PROX1,DCX,ARNT2,L1CAM
Mouse Phenotype	MP:0000455	abnormal maxilla morphology		0.0004452	1.98	0.018	0.1616	15	119	EYA1,FGF9,FUZ,SOX11,GAS1,CCND1,BMP7,NPR2,ZEB1,PAX3,PAX6,COL2A1,EDNRB,LTBP1,LTBP3
Mouse Phenotype	MP:0004634	short metacarpal bones		0.00046	2.046	0.01843	0.1654	5	15	FBN1,SFRP2,GAS1,BMP7,BMPR1B
Mouse Phenotype	MP:0004359	short ulna		0.0004694	2.087	0.01864	0.1673	9	50	FBN1,FGF9,SMPD3,SFRP2,SOX9,BMP7,NPR2,COL2A1,PAPPA2
Mouse Phenotype	MP:0003043	hypoalgesia		0.000493	2.192	0.0194	0.1742	16	133	ADCY1,ADCY8,BRSK1,CACNA2D3,KIF1A,NDN,NDUFS4,GRIK5,PAX3,HOXB1,HOXD1,UCHL1,DFNB31,CPE,NAV2,EDNRB
Mouse Phenotype	MP:0009181	decreased pancreatic delta cell number		0.0005072	2.255	0.01978	0.1776	4	9	SOX9,NEUROD1,MNX1,ONECUT1
Mouse Phenotype	MP:0000847	abnormal metencephalon morphology		0.0005266	2.342	0.02034	0.1826	32	367	APC2,ZIC4,ASCL1,ASTN1,NEUROG2,SOX11,MYH10,GAS1,DNER,NPAS3,NDUFS4,NEUROD1,LHX5,GNAS,NTRK2,CCND2,PAX2,PAX6,HOXA1,EBF2,HOXB1,FKBP8,VIM,MAPK8IP1,POU3F2,ZIC1,CTNNA2,TUBB2B,DCC,DCX,RB1,L1CAM
Mouse Phenotype	MP:0008271	abnormal bone ossification		0.0005306	2.36	0.02034	0.1826	30	336	RPS7,MLLT3,SMPD3,SFRP2,FUZ,DLL3,SOX9,SOX11,SOX12,BMP7,BMPR1B,GNAS,DDR1,NPR2,NPR3,ZEB1,KIF3A,KLF10,DHRS3,HOXA4,HOXB9,COL2A1,COL12A1,WNT7B,IGF1,RASSF2,MAFB,RB1,EDNRB,LTBP3
Mouse Phenotype	MP:0001539	decreased caudal vertebrae number		0.0005501	2.446	0.02075	0.1863	8	41	RPS7,DLL3,TCF4,CBX6,PFKFB4,NRARP,HOXB9,GDF11
Mouse Phenotype	MP:0006395	abnormal epiphyseal plate morphology		0.0005506	2.449	0.02075	0.1863	18	161	SMPD3,SFRP2,FOS,SLC37A4,SOX9,BMPR1B,GNAS,NPPC,NPR2,NPR3,NTRK2,KIF3A,TM7SF2,EBF2,COL2A1,WNT7B,IGF1,E2F1
Mouse Phenotype	MP:0001943	abnormal respiration		0.0005598	2.489	0.0208	0.1868	40	497	MDFI,FBN1,FGF9,SMPD3,SCG5,CADPS,ASCL1,SOX9,SOX11,NPAS3,CCND1,NDN,NDUFS4,MAPK8IP3,GLRA1,GNAS,ROBO3,ZEB1,NTRK2,PAX3,PAX6,HOXA1,HOXA5,NRXN1,FKBP8,COL2A1,CYP26B1,WNT7B,EGLN1,CLIP3,IGF1,PROX1,TUBB2B,DCC,JUND,MAFB,DRD2,RB1,EDNRB,STK40
Mouse Phenotype	MP:0003723	abnormal long bone morphology		0.0005614	2.496	0.0208	0.1868	36	432	FBN1,FGF9,SMPD3,SFRP2,FOS,FUZ,SLC37A4,SOX9,SOX11,GAS1,BMP7,BMPR1B,GNAS,NPPC,NPR2,NPR3,ZEB1,NTRK2,KIF3A,KLF10,CBX6,TM7SF2,SLC39A14,PBX1,EBF2,COL2A1,PAPPA2,COL12A1,WNT7B,IGF1,DRD2,ATN1,RB1,E2F1,LTBP1,LTBP3
Mouse Phenotype	MP:0000939	decreased motor neuron number		0.0005749	2.557	0.02113	0.1897	10	62	SLC1A2,GFRA1,NTRK2,MNX1,PFN2,HOXB1,IGF1,PTPRS,KIF5C,OLIG1
Mouse Phenotype	MP:0000527	abnormal kidney development		0.0005866	2.609	0.02138	0.192	13	97	EYA1,SOX4,GFRA1,BMP7,GNAS,GRIP1,PAX2,PBX1,WNT7B,POU3F3,OSR1,MAFB,GDF11
Mouse Phenotype	MP:0002067	abnormal sensory capabilities/reflexes/nociception		0.0006253	2.781	0.02261	0.2029	54	737	NR2F6,MAPT,STRBP,ESRRG,ADCY1,ADCY8,ZIC4,SATB1,LRRC7,SGIP1,FOS,NBEA,BRSK1,CACNA2D3,KIF1A,NPAS3,CCND1,NDN,LRRC4,NDUFS4,NTNG2,GLRA1,GNAS,ROBO3,NPR2,ZEB1,KALRN,NTRK2,GRIK5,PSIP1,PAX3,CDH8,MNX1,HOXA1,HOXB1,HOXD1,SEMA5B,UCHL1,DFNB31,COL12A1,PTGES,POU3F4,CPE,ZIC1,CTNNA2,PINK1,NAV2,DRD2,ATN1,RB1,L1CAM,EDNRB,ELAVL4,RORB
Mouse Phenotype	MP:0006072	abnormal retinal apoptosis		0.0006341	2.82	0.02271	0.2039	9	52	FOS,ASCL1,SOX4,SOX11,BMPR1B,NEUROD1,PAX6,DDIT4,RB1
Mouse Phenotype	MP:0010082	sternebra fusion		0.0006434	2.861	0.02271	0.2039	5	16	DLL3,SOX11,SOX12,HOXA4,HOXA5
Mouse Phenotype	MP:0003148	decreased cochlear coiling		0.0006434	2.861	0.02271	0.2039	5	16	EYA1,ZEB1,PAX2,PAX3,POU3F4
Mouse Phenotype	MP:0000966	decreased sensory neuron number		0.000667	2.966	0.02336	0.2097	17	150	EYA1,FOS,ASCL1,NEUROG2,SOX4,SOX11,NEUROD1,NTRK2,PAX2,PAX6,HOXB1,DFNB31,RB1,E2F1,E2F2,RORB,GDF11
Mouse Phenotype	MP:0005274	abnormal viscerocranium morphology		0.0007119	3.166	0.02473	0.222	28	311	EYA1,FBN1,FGF9,SMPD3,FUZ,SKI,SOX4,SOX9,SOX11,MYH10,GAS1,CCND1,BMP7,NPR2,ZEB1,PSIP1,PAX3,PAX6,PBX1,DHRS3,COL2A1,PAPPA2,CYP26B1,POU3F3,MAFB,EDNRB,LTBP1,LTBP3
Mouse Phenotype	MP:0003934	abnormal pancreas development		0.0007211	3.207	0.02486	0.2232	7	33	ILDR2,MYT1,PAX6,MNX1,ONECUT1,MAFB,GDF11
Mouse Phenotype	MP:0000788	abnormal cerebral cortex morphology		0.0007352	3.27	0.02501	0.2245	25	266	MAPT,APC2,RPS7,ADCY1,BRSK1,SOX11,MYH10,NPAS3,MAPK8IP3,KALRN,HAP1,NTRK2,NR2F1,PAX3,PAX6,DCLK1,POU3F2,POU3F3,MAPK1,PINK1,TUBB2B,DCX,L1CAM,E2F5,LLGL1
Mouse Phenotype	MP:0011380	enlarged brain ventricles		0.000746	3.317	0.02501	0.2245	14	112	RPS7,BRSK1,MYH10,NPAS3,MAPK8IP3,POU3F2,TUBB2B,DCX,ITGB8,CABLES1,SRGAP3,ARNT2,RB1,L1CAM
Mouse Phenotype	MP:0013229	abnormal brain ventricle size		0.000746	3.317	0.02501	0.2245	14	112	RPS7,BRSK1,MYH10,NPAS3,MAPK8IP3,POU3F2,TUBB2B,DCX,ITGB8,CABLES1,SRGAP3,ARNT2,RB1,L1CAM
Mouse Phenotype	MP:0001961	abnormal reflex		0.0007479	3.326	0.02501	0.2245	45	588	MAPT,STRBP,ESRRG,ADCY1,ZIC4,SATB1,LRRC7,SGIP1,FOS,NBEA,BRSK1,CACNA2D3,KIF1A,NPAS3,CCND1,LRRC4,NDUFS4,NTNG2,GLRA1,GNAS,ROBO3,NPR2,ZEB1,KALRN,NTRK2,GRIK5,PSIP1,MNX1,HOXA1,HOXB1,SEMA5B,UCHL1,DFNB31,COL12A1,POU3F4,CPE,ZIC1,CTNNA2,NAV2,DRD2,ATN1,RB1,L1CAM,ELAVL4,RORB
Mouse Phenotype	MP:0013560	abnormal endocrine gland morphology		0.0008082	3.594	0.02681	0.2407	54	745	EYA1,FBN1,SATB1,VAV3,SMPD3,SCG5,FOS,FUZ,NBEA,BHLHE40,CADPS,ASCL1,SOX4,SOX9,ILDR2,CCND1,NEUROD1,GLRA1,GNAS,NOTCH1,ZEB1,TCF12,NTRK2,CORO1A,H1F0,PAX2,PAX3,PAX6,PBX1,HIVEP2,MNX1,ONECUT1,HOXA1,HOXA5,HOXB1,HOXB9,DFNB31,MAPK8IP1,DLL4,ID3,POU3F2,CPE,CSK,OSR1,MAPK1,HES5,PROX1,RASSF2,PTPRS,ARNT2,DRD2,RB1,E2F1,GDF11
Mouse Phenotype	MP:0008934	absent choroid plexus		0.000814	3.62	0.02681	0.2407	4	10	FUZ,LHX5,PAX3,PAX6
Mouse Phenotype	MP:0000960	abnormal sensory ganglion morphology		0.000843	3.749	0.02757	0.2475	20	195	ERBB4,MAPT,EYA1,DLL3,NEUROG2,GABRB2,NDN,GFRA1,NOTCH1,NPR2,NTRK2,PAX2,PAX3,HOXA1,NRARP,UCHL1,FKBP8,IGF1,PRKACA,RB1
Mouse Phenotype	MP:0004100	abnormal spinal cord interneuron morphology		0.0008718	3.877	0.02784	0.25	7	34	FUZ,ASCL1,NEUROG2,ROBO3,PAX3,PAX6,OLIG1
Mouse Phenotype	MP:0001082	abnormal geniculate ganglion morphology		0.0008765	3.898	0.02784	0.25	5	17	ERBB4,EYA1,NEUROG2,NTRK2,HOXA1
Mouse Phenotype	MP:0002543	brachyphalangia		0.0008765	3.898	0.02784	0.25	5	17	FBN1,GAS1,BMP7,BMPR1B,ZEB1
Mouse Phenotype	MP:0004395	increased cochlear inner hair cell number		0.0008765	3.898	0.02784	0.25	5	17	EYA1,NOTCH1,NR2F1,HES5,RB1
Mouse Phenotype	MP:0006090	abnormal utricle morphology		0.0009017	4.01	0.02844	0.2553	8	44	EYA1,ZEB1,NTRK2,PAX2,PAX3,HOXA1,HES5,RB1
Mouse Phenotype	MP:0009940	abnormal hippocampus pyramidal cell morphology		0.0009674	4.302	0.0297	0.2666	9	55	MAPT,APC2,DPYSL4,SLC1A2,DCLK2,KALRN,CRMP1,CTNNA2,DCX
Mouse Phenotype	MP:0000910	small facial motor nucleus		0.0009684	4.306	0.0297	0.2666	3	5	NTRK2,HOXA1,HOXB1
Mouse Phenotype	MP:0009173	absent pancreatic islets		0.0009684	4.306	0.0297	0.2666	3	5	NEUROD1,PBX1,ONECUT1
Mouse Phenotype	MP:0005604	hyperekplexia		0.0009684	4.306	0.0297	0.2666	3	5	ESRRG,NDUFS4,GLRA1
Mouse Phenotype	MP:0003727	abnormal retinal layer morphology		0.0009893	4.399	0.03013	0.2705	30	349	SORT1,SORBS2,FOS,ASCL1,NEUROG2,SOX4,SOX11,GAS1,CCND1,PROM1,BMP7,BMPR1B,NEUROD1,TCF4,NTRK2,NR2F1,PAX2,PAX6,SEMA5B,COL2A1,DFNB31,FAT3,MDM1,DCC,RB1,L1CAM,E2F1,E2F2,RORB,GDF11
Mouse Phenotype	MP:0011088	partial neonatal lethality		0.001033	4.593	0.031	0.2783	27	303	FBN1,MLLT3,FOS,APBA2,NEUROG2,SOX9,KIF1A,CCND1,NDN,GFRA1,BMP7,GNAS,NTRK2,NR2F1,PAX3,PAX6,HOXA1,HOXA5,HOXB1,COL2A1,WNT7B,ZIC1,IGF1,CTNNA2,PTPRS,RB1,E2F1
Mouse Phenotype	MP:0004811	abnormal neuron physiology		0.001041	4.63	0.031	0.2783	40	513	MAPT,APC2,RPS7,MBP,UNC5A,STK25,CADPS,ASCL1,ASTN1,NEUROG2,SOX11,MYH10,KIF1A,GFRA1,NDUFS4,MAPK8IP3,SYT1,LHX5,DAGLA,NOVA1,TCF4,NPPC,KALRN,NTRK2,PAX6,VIM,MAPK8IP1,POU3F2,CRMP1,IGF1,STON2,PINK1,TUBB2B,PTPRS,DRD2,RB1,S1PR1,LLGL1,GAN,ELAVL4
Mouse Phenotype	MP:0004792	abnormal synaptic vesicle number		0.001046	4.653	0.031	0.2783	7	35	UNC13B,NBEA,KIF1A,CAMK2A,PCLO,PFN2,STON2
Mouse Phenotype	MP:0004355	short radius		0.001052	4.68	0.031	0.2783	8	45	FBN1,FGF9,SFRP2,SOX9,BMP7,NPR2,COL2A1,PAPPA2
Mouse Phenotype	MP:0004609	vertebral fusion		0.00106	4.712	0.031	0.2783	14	116	RPS7,EYA1,MEOX1,MLLT3,FGF9,DLL3,BMP7,KIF3A,DHRS3,NRARP,HOXA5,HOXD1,HOXD4,FKBP8
Mouse Phenotype	MP:0003048	abnormal cervical vertebrae morphology		0.00106	4.712	0.031	0.2783	14	116	RPS7,EYA1,MLLT3,SKI,DLL3,NPR2,PSIP1,DHRS3,HOXA4,HOXA5,HOXA6,HOXD1,HOXD4,GDF11
Mouse Phenotype	MP:0004645	decreased vertebrae number		0.001094	4.866	0.0318	0.2855	12	91	RPS7,MLLT3,DLL3,BMP7,TCF4,PSIP1,CBX6,PFKFB4,CDK14,NRARP,HOXB9,GDF11
Mouse Phenotype	MP:0005108	abnormal ulna morphology		0.001111	4.939	0.03207	0.2879	11	79	FBN1,FGF9,SMPD3,SFRP2,SOX9,BMP7,BMPR1B,NPR2,COL2A1,PAPPA2,LTBP1
Mouse Phenotype	MP:0000164	abnormal cartilage development		0.001119	4.977	0.03211	0.2883	17	157	SMPD3,FOS,SOX9,BMPR1B,CACNA1H,GNAS,NPPC,NPR2,NPR3,NTRK2,KIF3A,TM7SF2,COL2A1,COL12A1,WNT7B,IGF1,LTBP3
Mouse Phenotype	MP:0004401	increased cochlear outer hair cell number		0.001167	5.191	0.03306	0.2968	5	18	EYA1,NOTCH1,NR2F1,HES5,RB1
Mouse Phenotype	MP:0003069	abnormal superior semicircular canal morphology		0.001167	5.191	0.03306	0.2968	5	18	EYA1,ZEB1,PAX2,HOXA1,POU3F4
Mouse Phenotype	MP:0002109	abnormal limb morphology		0.00122	5.423	0.0341	0.3062	45	602	SOX8,FBN1,FGF9,SMPD3,SFRP2,FOS,FUZ,SKI,LBX1,MAPKBP1,SOX4,SOX9,SOX11,SOX12,GAS1,BMP7,BMPR1B,GNAS,NPPC,NPR2,NPR3,ZEB1,KIF3A,GRIP1,KLF10,CBX6,TM7SF2,PAX3,SLC39A14,PBX1,EBF2,UCHL1,FKBP8,COL2A1,PAPPA2,COL12A1,CYP26B1,CRABP2,OSR1,DRD2,ATN1,RB1,S1PR1,LTBP1,GDF11
Mouse Phenotype	MP:0003461	abnormal response to novel object		0.001223	5.437	0.0341	0.3062	8	46	ADRA1B,LRRC7,APBA2,NPAS3,NTRK2,PFN2,STON2,SRGAP3
Mouse Phenotype	MP:0006277	abnormal parasympathetic nervous system physiology		0.001232	5.478	0.0341	0.3062	4	11	NDN,NDUFS4,NHLH1,ROBO3
Mouse Phenotype	MP:0002759	abnormal caudal vertebrae morphology		0.001235	5.491	0.0341	0.3062	11	80	RPS7,SFRP2,DLL3,SOX11,TCF4,NPR3,CBX6,PFKFB4,NRARP,HOXB9,GDF11
Mouse Phenotype	MP:0002428	abnormal semicircular canal morphology		0.00126	5.602	0.03458	0.3104	9	57	EYA1,BMP7,ZEB1,NTRK2,PAX2,PAX3,HOXA1,POU3F4,MAFB
Mouse Phenotype	MP:0003491	abnormal voluntary movement		0.001276	5.675	0.03482	0.3126	83	1288	ERBB4,MAPT,APC2,MBP,EYA1,ZIC4,FGF9,LRRC7,UNC79,SFRP2,FOS,APBA2,NBEA,SLC1A2,LBX1,DLL3,MAPKBP1,BRSK1,KIF13A,NEUROG2,CACNA2D3,GABRB2,MYH10,KIF1A,GAS1,NPAS3,SSTR2,LRRC4,NDUFS4,NEUROD1,GSE1,GLRA1,GNAS,ROBO3,ZEB1,KALRN,CAMK2A,NTRK2,MFSD2A,PSIP1,TM7SF2,PAX3,CDH8,PDE1B,MNX1,SYNPO,HOXA1,EBF2,HOXB1,UCHL1,FKBP8,COL2A1,DFNB31,VIM,MAPK8IP1,DPCD,SH3KBP1,POU2F2,POU3F4,CPE,ZIC1,FEZ1,STON2,PRKAR2B,CTNNA2,PINK1,PR…
Mouse Phenotype	MP:0001513	limb grasping		0.001284	5.712	0.03483	0.3127	18	173	MAPT,STRBP,SATB1,LRRC7,SGIP1,NPAS3,CCND1,NDUFS4,GLRA1,NPR2,PSIP1,HOXB1,UCHL1,COL12A1,CTNNA2,ATN1,ELAVL4,RORB
Mouse Phenotype	MP:0013306	abnormal tela choroidea morphology		0.001414	6.289	0.03766	0.3381	8	47	FUZ,LHX5,PAX2,PAX3,PAX6,HES5,TUBB2B,E2F5
Mouse Phenotype	MP:0008262	abnormal hippocampus region morphology		0.001414	6.289	0.03766	0.3381	8	47	MAPT,DPYSL4,SLC1A2,SOX11,NEUROD1,DCLK2,PROX1,DCX
Mouse Phenotype	MP:0000820	abnormal choroid plexus morphology		0.001414	6.289	0.03766	0.3381	8	47	FUZ,LHX5,PAX2,PAX3,PAX6,HES5,TUBB2B,E2F5
Mouse Phenotype	MP:0002207	abnormal long term potentiation		0.001433	6.375	0.03794	0.3406	19	189	ERBB4,MAPT,ADCY1,DOC2A,DPYSL4,NBEA,ARHGEF9,CACNB3,CALB2,KALRN,CAMK2A,NTRK2,PAK3,SYNPO,CRMP1,NCAN,CTNND2,PINK1,DLG3
[truncated: 51 more rows]

## Sheet: T
Category	ID	Name	Source	p-value	q-value Bonferroni	q-value FDR B&H	q-value FDR B&Y	Hit Count in Query List	Hit Count in Genome	Hit in Query List
[truncated: 58 more rows]

[truncated: 2 more sheets: MYF Family, HNF1A]
